# Supplementary material for: Synthesis and crystal structure of (Z)-2-(6-chloroimidazo[1,2-a]pyridin-2-yl)-3-[4-(di­methyl­amino)phen­yl]acrylo­nitrile
Source: Acta Crystallogr E Crystallogr Commun. 2025 Aug 19;81(Pt 9):853–6. doi: 10.1107/S2056989025007248 (PMC12412701; doi:10.1107/S2056989025007248)
Supplement: Supplementary file 1 [file e-81-00853-sup1.cif]

##############################################################################
#                                                                            #
# This CIF contains the data in a paper accepted for publication in          #
# Acta Crystallographica Section E. It conforms to the requirements of       #
# Notes for Authors for Acta Crystallographica Section E, and has been       #
# peer reviewed under the auspices of the IUCr Commission on Journals.       #
#                                                                            #
# Full details of the Crystallographic Information File format               #
# are given in the paper "The Crystallographic Information File (CIF):       #
# a New Standard Archive File for Crystallography" by S. R. Hall, F. H.      #
# Allen and I. D. Brown [Acta Cryst. (1991), A47, 655-685].                  #
#                                                                            #
# The current version of the core CIF dictionary is obtainable from          #
# ftp://ftp.iucr.org/pub/cif_core.dic.                                       #
#                                                                            #
# Software is freely available for graphical display of the structure(s)     #
# in this CIF. For information consult the CIF software page                 #
# http://www.iucr.org/resources/cif/software.                                #
#                                                                            #
# This file may be used for bona fide research purposes within the           #
# scientific community so long as proper attribution is given to the journal # 
# article from which it was obtained.                                        #
#                                                                            #
##############################################################################
data_I
_audit_creation_method     'SHELXL-2018/3'
_journal_date_recd_electronic     2025-06-10
_journal_date_accepted     2025-08-13
_journal_name_full     'Acta Crystallographica, Section E'
_journal_year     2025
_journal_volume     81
_journal_issue      1
_journal_page_first     0
_journal_page_last     0
_journal_paper_category     GO
_journal_paper_doi     10.1107/S2056989025007248
_journal_coeditor_code     OX2017
_publ_contact_author_name     'Eric Ziki'
_publ_contact_author_address
;
Laboratory of Matter, Environmental and Solar Energy Sciences, Research,
Team:Crystallography and Molecular Physics, F\'elix Houphou\"et-Boigny,
University, Abidjan, Ivory Coast
;
_publ_contact_author_email     'eric.ziki@gmail.com'
_publ_contact_author_fax     ?
_publ_contact_author_phone     '+225 0707068499'
_publ_section_title
;\
Synthesis and crystal structure of
(<i>Z</i>)-2-(6-chloroimidazo[1,2-<i>a</i>]pyridin-2-yl)-3-[4-(dimethylamino)\
phenyl]acrylonitrile
;
loop_
    _publ_author_name
    _publ_author_footnote
    _publ_author_address
    'Akonan, Ludovic' .
;
Laboratory of Fundamental and Applied Physics, Nangui ABROGOUA University,
Abidjan, Ivory Coast
;
    'Ziki, Eric' .
;
Laboratory of Matter, Environmental and Solar Energy Sciences,
Research Team: Crystallography and Molecular Physics,
F\'elix Houphou\"et-Boigny University, Abidjan, Ivory Coast
;
    'N'guessan, Deto Ursul Jean-Paul' .
;
Department of Therapeutic Chemistry and Organic Chemistry,
UFR Pharmaceutical and Biological Sciences,
F\'elix Houphou\"et Boigny University, Abidjan, Ivory Coast
;
    'Coulibaly, Songuigama' .
;
Department of Therapeutic Chemistry and Organic Chemistry,
UFR Pharmaceutical and Biological Sciences,
F\'elix Houphou\"et Boigny University, Abidjan, Ivory Coast
;
    'Ouattara, Mahama' .
;
Department of Therapeutic Chemistry and Organic Chemistry,
UFR Pharmaceutical and Biological Sciences,
F\'elix Houphou\"et Boigny University, Abidjan, Ivory Coast
;
    'Adohi-Krou, Viviane' .
;
Laboratory of Matter, Environmental and Solar Energy Sciences,
Research Team: Crystallography and Molecular Physics,
F\'elix Houphou\"et-Boigny University, Abidjan, Ivory Coast
;
_publ_section_synopsis
;
The structure of the title compound was determined at 100 K. In the crystal, the
molecules are connected through C---H...N and C---H...Cl intermolecular
hydrogen bonds generating a network that extend along the [010] direction. I
;
_chemical_name_systematic
;\
(<i>Z</i>)-2-(6-Chloroimidazo[1,2-<i>a</i>]pyridin-2-yl)-\
3-[4-(dimethylamino)phenyl]prop-2-enenitrile
;
_chemical_name_common
;\
(<i>Z</i>)-2-(6-Chloroimidazo[1,2-<i>a</i>]pyridin-2-yl)-\
3-[4-(dimethylamino)phenyl]acrylonitrile
;
_chemical_formula_moiety     'C18 H15 Cl N4'
_chemical_formula_sum     'C18 H15 Cl N4'
_chemical_formula_iupac     'C18 H15 Cl N4'
_chemical_formula_weight     322.79
_chemical_melting_point     469
_symmetry_space_group_name_hall     '-P 2ybc'
_space_group_crystal_system     monoclinic
_space_group_name_H-M_alt     'P 21/c'
_space_group_name_Hall     '-P 2ybc'
loop_
    _space_group_symop_operation_xyz
    'x, y, z'
    '-x, y+1/2, -z+1/2'
    '-x, -y, -z'
    'x, -y-1/2, z-1/2'
_cell_length_a     12.1985(7)
_cell_length_b     6.2726(3)
_cell_length_c     20.3813(11)
_cell_angle_alpha     90
_cell_angle_beta     104.379(2)
_cell_angle_gamma     90
_cell_volume     1510.65(14)
_cell_formula_units_Z     4
_cell_measurement_reflns_used     6055
_cell_measurement_theta_min     2.1
_cell_measurement_theta_max     33.9
_cell_measurement_temperature     100(2)
_exptl_crystal_description     Prism
_exptl_crystal_colour     Yellow
_exptl_crystal_size_max     0.300
_exptl_crystal_size_mid     0.102
_exptl_crystal_size_min     0.096
_exptl_crystal_density_diffrn     1.419
_exptl_crystal_density_meas     ?
_exptl_crystal_density_method     ?
_exptl_crystal_F_000     672
_exptl_absorpt_coefficient_mu     0.258
_exptl_absorpt_correction_type     none
_exptl_absorpt_process_details     ?
_exptl_absorpt_correction_T_min     ?
_exptl_absorpt_correction_T_max     ?
_diffrn_ambient_temperature     100(2)
_diffrn_source     'Fine-focus sealed tube'
_diffrn_radiation_type     MoK\a
_diffrn_radiation_wavelength     0.71073
_diffrn_radiation_monochromator     Mirror
_diffrn_measurement_device_type     'Bruker D8 Venture'
_diffrn_measurement_method     '\p and \w scan'
_diffrn_detector_area_resol_mean     ?
_diffrn_reflns_number     79364
_diffrn_reflns_av_R_equivalents     0.0573
_diffrn_reflns_av_unetI/netI     0.0364
_diffrn_reflns_theta_min     2.063
_diffrn_reflns_theta_max     33.861
_diffrn_reflns_theta_full     25.242
_diffrn_measured_fraction_theta_max     0.992
_diffrn_measured_fraction_theta_full     0.998
_diffrn_reflns_limit_h_min     -19
_diffrn_reflns_limit_h_max     18
_diffrn_reflns_limit_k_min     -9
_diffrn_reflns_limit_k_max     9
_diffrn_reflns_limit_l_min     -30
_diffrn_reflns_limit_l_max     31
_refine_special_details     ?
_reflns_number_total     6055
_reflns_number_gt     4535
_reflns_threshold_expression     'I > 2\s(I)'
_refine_ls_structure_factor_coef     Fsqd
_refine_ls_matrix_type     full
_refine_ls_R_factor_all     0.0701
_refine_ls_R_factor_gt     0.0482
_refine_ls_wR_factor_gt     0.1227
_refine_ls_wR_factor_ref     0.1367
_refine_ls_goodness_of_fit_ref     1.090
_refine_ls_restrained_S_all     1.090
_refine_ls_number_reflns     6055
_refine_ls_number_parameters     210
_refine_ls_number_restraints     0
_refine_ls_hydrogen_treatment     constr
_refine_ls_weighting_scheme     calc
_refine_ls_weighting_details
              'w=1/[\s^2^(Fo^2^)+(0.0678P)^2^+0.5322P] where P=(Fo^2^+2Fc^2^)/3'
_atom_sites_solution_hydrogens     geom
_atom_sites_solution_primary     direct
_atom_sites_solution_secondary     difmap
_refine_ls_shift/su_max     0.000
_refine_ls_shift/su_mean     0.000
_refine_diff_density_max     0.408
_refine_diff_density_min     -0.564
_refine_ls_extinction_method     none
_refine_ls_extinction_coef     .
loop_
    _atom_type_symbol
    _atom_type_description
    _atom_type_scat_dispersion_real
    _atom_type_scat_dispersion_imag
    _atom_type_scat_source
    'C' 'C' 0.0033 0.0016
                         'International Tables Vol C Tables 4.2.6.8 and 6.1.1.4'
    'H' 'H' 0.0000 0.0000
                         'International Tables Vol C Tables 4.2.6.8 and 6.1.1.4'
    'Cl' 'Cl' 0.1484 0.1585
                         'International Tables Vol C Tables 4.2.6.8 and 6.1.1.4'
    'N' 'N' 0.0061 0.0033
                         'International Tables Vol C Tables 4.2.6.8 and 6.1.1.4'
_computing_data_collection
;
APEX4 (Bruker, 2019)
;
_computing_cell_refinement
;
SAINT (Bruker, 2019)
;
_computing_data_reduction
;
SAINT (Bruker, 2019)
;
_computing_structure_solution
;
<i>SHELXT2018/2</i> (Sheldrick, 2015a)
;
_computing_structure_refinement
;
<i>SHELXL2018/3</i> (Sheldrick, 2015b)
;
_computing_molecular_graphics
;
PLATON (Spek, 2020)
;
_computing_publication_material
;
PublCIF (Westrip, 2010)
;
loop_
    _atom_site_type_symbol
    _atom_site_label
    _atom_site_fract_x
    _atom_site_fract_y
    _atom_site_fract_z
    _atom_site_U_iso_or_equiv
    _atom_site_adp_type
    _atom_site_calc_flag
    _atom_site_occupancy
    _atom_site_disorder_assembly
    _atom_site_disorder_group
    Cl Cl 0.21001(3) 0.25461(5) 0.50877(2) 0.02489(9) Uani d 1 . .
    N N1 0.40970(9) 0.51243(16) 0.40546(5) 0.01837(19) Uani d 1 . .
    N N2 0.49924(9) 0.82472(17) 0.40256(5) 0.01965(19) Uani d 1 . .
    N N3 0.68410(11) 1.12761(18) 0.34242(6) 0.0268(2) Uani d 1 . .
    N N4 0.99529(10) 0.63550(18) 0.13872(6) 0.0239(2) Uani d 1 . .
    C C2 0.47112(10) 0.4903(2) 0.35756(6) 0.0197(2) Uani d 1 . .
    H H2 0.475218 0.368416 0.330590 0.024 Uiso calc 1 . .
    C C12 0.75773(11) 0.44782(19) 0.20603(6) 0.0197(2) Uani d 1 . .
    H H12 0.714509 0.321705 0.205787 0.024 Uiso calc 1 . .
    C C3 0.34252(11) 0.3676(2) 0.42803(6) 0.0205(2) Uani d 1 . .
    H H3 0.330171 0.228287 0.409333 0.025 Uiso calc 1 . .
    C C9 0.65039(11) 0.9566(2) 0.33157(6) 0.0206(2) Uani d 1 . .
    C C11 0.73315(10) 0.62767(19) 0.24120(6) 0.0185(2) Uani d 1 . .
    C C8 0.60778(10) 0.74328(18) 0.31874(6) 0.0177(2) Uani d 1 . .
    C C4 0.29460(10) 0.4323(2) 0.47822(6) 0.0204(2) Uani d 1 . .
    C C14 0.90927(10) 0.6321(2) 0.17091(6) 0.0201(2) Uani d 1 . .
    C C13 0.84261(11) 0.4480(2) 0.17179(6) 0.0212(2) Uani d 1 . .
    H H13 0.856220 0.323192 0.148631 0.025 Uiso calc 1 . .
    C C10 0.64595(10) 0.60587(19) 0.27785(6) 0.0189(2) Uani d 1 . .
    H H10 0.608870 0.471481 0.272285 0.023 Uiso calc 1 . .
    C C7 0.42980(10) 0.71865(19) 0.43190(6) 0.0185(2) Uani d 1 . .
    C C1 0.52549(10) 0.68329(19) 0.35718(6) 0.0183(2) Uani d 1 . .
    C C5 0.31255(11) 0.6378(2) 0.50741(6) 0.0221(2) Uani d 1 . .
    H H5 0.278109 0.677146 0.542630 0.026 Uiso calc 1 . .
    C C15 0.88371(10) 0.8148(2) 0.20542(6) 0.0205(2) Uani d 1 . .
    H H15 0.925936 0.941883 0.205144 0.025 Uiso calc 1 . .
    C C16 0.79884(10) 0.8120(2) 0.23939(6) 0.0200(2) Uani d 1 . .
    H H16 0.784285 0.937137 0.262090 0.024 Uiso calc 1 . .
    C C17 1.01552(12) 0.4510(2) 0.10050(7) 0.0276(3) Uani d 1 . .
    H H17A 1.028965 0.325721 0.130162 0.041 Uiso calc 1 . .
    H H17B 1.081974 0.476797 0.082732 0.041 Uiso calc 1 . .
    H H17C 0.949284 0.425717 0.062784 0.041 Uiso calc 1 . .
    C C6 0.37982(11) 0.7796(2) 0.48461(6) 0.0218(2) Uani d 1 . .
    H H6 0.392841 0.917871 0.504016 0.026 Uiso calc 1 . .
    C C18 1.04551(12) 0.8369(2) 0.12625(7) 0.0270(3) Uani d 1 . .
    H H18A 0.987633 0.926490 0.096997 0.041 Uiso calc 1 . .
    H H18B 1.106674 0.809941 0.103943 0.041 Uiso calc 1 . .
    H H18C 1.076080 0.910152 0.169393 0.041 Uiso calc 1 . .
loop_
    _atom_site_aniso_label
    _atom_site_aniso_U_11
    _atom_site_aniso_U_22
    _atom_site_aniso_U_33
    _atom_site_aniso_U_12
    _atom_site_aniso_U_13
    _atom_site_aniso_U_23
    Cl 0.02422(15) 0.02859(16) 0.02381(16) -0.00599(11) 0.00966(11) 0.00203(11)
    N1 0.0195(4) 0.0193(4) 0.0171(4) -0.0016(3) 0.0061(3) -0.0007(3)
    N2 0.0212(5) 0.0199(4) 0.0193(5) -0.0007(4) 0.0078(4) -0.0013(4)
    N3 0.0333(6) 0.0218(5) 0.0295(6) -0.0022(4) 0.0157(5) -0.0028(4)
    N4 0.0243(5) 0.0243(5) 0.0264(5) 0.0033(4) 0.0124(4) -0.0007(4)
    C2 0.0220(5) 0.0206(5) 0.0180(5) -0.0015(4) 0.0081(4) -0.0016(4)
    C12 0.0225(5) 0.0182(5) 0.0188(5) 0.0004(4) 0.0057(4) -0.0006(4)
    C3 0.0218(5) 0.0205(5) 0.0197(5) -0.0025(4) 0.0063(4) -0.0001(4)
    C9 0.0220(5) 0.0215(5) 0.0200(5) 0.0009(4) 0.0087(4) 0.0002(4)
    C11 0.0199(5) 0.0189(5) 0.0172(5) 0.0012(4) 0.0054(4) 0.0005(4)
    C8 0.0184(5) 0.0188(5) 0.0165(5) -0.0004(4) 0.0056(4) 0.0009(4)
    C4 0.0189(5) 0.0243(5) 0.0186(5) -0.0026(4) 0.0057(4) 0.0019(4)
    C14 0.0190(5) 0.0234(5) 0.0185(5) 0.0031(4) 0.0056(4) 0.0004(4)
    C13 0.0245(6) 0.0198(5) 0.0203(5) 0.0029(4) 0.0073(4) -0.0019(4)
    C10 0.0206(5) 0.0178(5) 0.0188(5) -0.0008(4) 0.0059(4) 0.0003(4)
    C7 0.0188(5) 0.0195(5) 0.0174(5) -0.0009(4) 0.0048(4) -0.0011(4)
    C1 0.0193(5) 0.0193(5) 0.0168(5) 0.0001(4) 0.0053(4) -0.0003(4)
    C5 0.0215(5) 0.0265(6) 0.0195(5) -0.0007(4) 0.0076(4) -0.0017(4)
    C15 0.0212(5) 0.0203(5) 0.0211(5) -0.0007(4) 0.0072(4) -0.0015(4)
    C16 0.0217(5) 0.0194(5) 0.0200(5) 0.0002(4) 0.0074(4) -0.0023(4)
    C17 0.0296(6) 0.0289(6) 0.0275(6) 0.0052(5) 0.0129(5) -0.0019(5)
    C6 0.0227(5) 0.0234(5) 0.0210(5) -0.0018(4) 0.0086(4) -0.0036(4)
    C18 0.0244(6) 0.0296(6) 0.0300(7) -0.0017(5) 0.0123(5) -0.0011(5)
_geom_special_details
;
 All esds (except the esd in the dihedral angle between two l.s. planes)
 are estimated using the full covariance matrix.  The cell esds are taken
 into account individually in the estimation of esds in distances, angles
 and torsion angles; correlations between esds in cell parameters are only
 used when they are defined by crystal symmetry.  An approximate (isotropic)
 treatment of cell esds is used for estimating esds involving l.s. planes.
;
loop_
    _geom_bond_atom_site_label_1
    _geom_bond_atom_site_label_2
    _geom_bond_site_symmetry_2
    _geom_bond_distance
    _geom_bond_publ_flag
    Cl C4 . 1.7360(13) ?
    N1 C3 . 1.3769(16) ?
    N1 C2 . 1.3774(15) ?
    N1 C7 . 1.3994(15) ?
    N2 C7 . 1.3302(16) ?
    N2 C1 . 1.3756(16) ?
    N3 C9 . 1.1503(17) ?
    N4 C14 . 1.3690(16) ?
    N4 C17 . 1.4500(17) ?
    N4 C18 . 1.4539(18) ?
    C2 C1 . 1.3815(17) ?
    C2 H2 . 0.9500 ?
    C12 C13 . 1.3848(17) ?
    C12 C11 . 1.4082(17) ?
    C12 H12 . 0.9500 ?
    C3 C4 . 1.3602(17) ?
    C3 H3 . 0.9500 ?
    C9 C8 . 1.4360(17) ?
    C11 C16 . 1.4125(17) ?
    C11 C10 . 1.4502(17) ?
    C8 C10 . 1.3590(17) ?
    C8 C1 . 1.4674(17) ?
    C4 C5 . 1.4140(18) ?
    C14 C13 . 1.4147(18) ?
    C14 C15 . 1.4192(17) ?
    C13 H13 . 0.9500 ?
    C10 H10 . 0.9500 ?
    C7 C6 . 1.4131(17) ?
    C5 C6 . 1.3674(18) ?
    C5 H5 . 0.9500 ?
    C15 C16 . 1.3811(17) ?
    C15 H15 . 0.9500 ?
    C16 H16 . 0.9500 ?
    C17 H17A . 0.9800 ?
    C17 H17B . 0.9800 ?
    C17 H17C . 0.9800 ?
    C6 H6 . 0.9500 ?
    C18 H18A . 0.9800 ?
    C18 H18B . 0.9800 ?
    C18 H18C . 0.9800 ?
loop_
    _geom_angle_atom_site_label_1
    _geom_angle_atom_site_label_2
    _geom_angle_atom_site_label_3
    _geom_angle_site_symmetry_1
    _geom_angle_site_symmetry_3
    _geom_angle
    _geom_angle_publ_flag
    C3 N1 C2 . . 130.07(11) ?
    C3 N1 C7 . . 122.91(10) ?
    C2 N1 C7 . . 106.99(10) ?
    C7 N2 C1 . . 105.09(10) ?
    C14 N4 C17 . . 119.86(11) ?
    C14 N4 C18 . . 120.26(11) ?
    C17 N4 C18 . . 117.68(11) ?
    N1 C2 C1 . . 105.19(10) ?
    N1 C2 H2 . . 127.4 ?
    C1 C2 H2 . . 127.4 ?
    C13 C12 C11 . . 122.42(11) ?
    C13 C12 H12 . . 118.8 ?
    C11 C12 H12 . . 118.8 ?
    C4 C3 N1 . . 117.18(11) ?
    C4 C3 H3 . . 121.4 ?
    N1 C3 H3 . . 121.4 ?
    N3 C9 C8 . . 179.32(14) ?
    C12 C11 C16 . . 116.65(11) ?
    C12 C11 C10 . . 117.57(11) ?
    C16 C11 C10 . . 125.74(11) ?
    C10 C8 C9 . . 122.62(11) ?
    C10 C8 C1 . . 123.28(11) ?
    C9 C8 C1 . . 113.98(10) ?
    C3 C4 C5 . . 122.55(11) ?
    C3 C4 Cl . . 118.87(10) ?
    C5 C4 Cl . . 118.57(9) ?
    N4 C14 C13 . . 122.03(11) ?
    N4 C14 C15 . . 120.91(11) ?
    C13 C14 C15 . . 117.06(11) ?
    C12 C13 C14 . . 120.74(11) ?
    C12 C13 H13 . . 119.6 ?
    C14 C13 H13 . . 119.6 ?
    C8 C10 C11 . . 131.53(11) ?
    C8 C10 H10 . . 114.2 ?
    C11 C10 H10 . . 114.2 ?
    N2 C7 N1 . . 111.07(10) ?
    N2 C7 C6 . . 130.50(11) ?
    N1 C7 C6 . . 118.39(11) ?
    N2 C1 C2 . . 111.66(11) ?
    N2 C1 C8 . . 119.86(11) ?
    C2 C1 C8 . . 128.37(11) ?
    C6 C5 C4 . . 119.56(11) ?
    C6 C5 H5 . . 120.2 ?
    C4 C5 H5 . . 120.2 ?
    C16 C15 C14 . . 121.50(12) ?
    C16 C15 H15 . . 119.2 ?
    C14 C15 H15 . . 119.2 ?
    C15 C16 C11 . . 121.61(11) ?
    C15 C16 H16 . . 119.2 ?
    C11 C16 H16 . . 119.2 ?
    N4 C17 H17A . . 109.5 ?
    N4 C17 H17B . . 109.5 ?
    H17A C17 H17B . . 109.5 ?
    N4 C17 H17C . . 109.5 ?
    H17A C17 H17C . . 109.5 ?
    H17B C17 H17C . . 109.5 ?
    C5 C6 C7 . . 119.40(12) ?
    C5 C6 H6 . . 120.3 ?
    C7 C6 H6 . . 120.3 ?
    N4 C18 H18A . . 109.5 ?
    N4 C18 H18B . . 109.5 ?
    H18A C18 H18B . . 109.5 ?
    N4 C18 H18C . . 109.5 ?
    H18A C18 H18C . . 109.5 ?
    H18B C18 H18C . . 109.5 ?
loop_
    _geom_torsion_atom_site_label_1
    _geom_torsion_atom_site_label_2
    _geom_torsion_atom_site_label_3
    _geom_torsion_atom_site_label_4
    _geom_torsion_site_symmetry_1
    _geom_torsion_site_symmetry_2
    _geom_torsion_site_symmetry_3
    _geom_torsion_site_symmetry_4
    _geom_torsion
    _geom_torsion_publ_flag
    C3 N1 C2 C1 . . . . -177.90(12) ?
    C7 N1 C2 C1 . . . . 0.03(13) ?
    C2 N1 C3 C4 . . . . 177.72(12) ?
    C7 N1 C3 C4 . . . . 0.08(18) ?
    C13 C12 C11 C16 . . . . 0.73(18) ?
    C13 C12 C11 C10 . . . . -177.18(11) ?
    N1 C3 C4 C5 . . . . -0.68(19) ?
    N1 C3 C4 Cl . . . . -179.55(9) ?
    C17 N4 C14 C13 . . . . 3.96(19) ?
    C18 N4 C14 C13 . . . . 166.69(12) ?
    C17 N4 C14 C15 . . . . -176.41(12) ?
    C18 N4 C14 C15 . . . . -13.68(18) ?
    C11 C12 C13 C14 . . . . 0.14(19) ?
    N4 C14 C13 C12 . . . . 178.58(12) ?
    C15 C14 C13 C12 . . . . -1.06(18) ?
    C9 C8 C10 C11 . . . . 2.2(2) ?
    C1 C8 C10 C11 . . . . -173.55(12) ?
    C12 C11 C10 C8 . . . . 176.01(13) ?
    C16 C11 C10 C8 . . . . -1.7(2) ?
    C1 N2 C7 N1 . . . . -0.84(14) ?
    C1 N2 C7 C6 . . . . 176.75(13) ?
    C3 N1 C7 N2 . . . . 178.64(11) ?
    C2 N1 C7 N2 . . . . 0.53(14) ?
    C3 N1 C7 C6 . . . . 0.72(17) ?
    C2 N1 C7 C6 . . . . -177.39(11) ?
    C7 N2 C1 C2 . . . . 0.87(14) ?
    C7 N2 C1 C8 . . . . -175.75(11) ?
    N1 C2 C1 N2 . . . . -0.56(14) ?
    N1 C2 C1 C8 . . . . 175.71(12) ?
    C10 C8 C1 N2 . . . . 173.65(11) ?
    C9 C8 C1 N2 . . . . -2.42(16) ?
    C10 C8 C1 C2 . . . . -2.3(2) ?
    C9 C8 C1 C2 . . . . -178.42(12) ?
    C3 C4 C5 C6 . . . . 0.5(2) ?
    Cl C4 C5 C6 . . . . 179.34(10) ?
    N4 C14 C15 C16 . . . . -178.52(12) ?
    C13 C14 C15 C16 . . . . 1.13(18) ?
    C14 C15 C16 C11 . . . . -0.26(19) ?
    C12 C11 C16 C15 . . . . -0.67(18) ?
    C10 C11 C16 C15 . . . . 177.05(12) ?
    C4 C5 C6 C7 . . . . 0.37(19) ?
    N2 C7 C6 C5 . . . . -178.37(13) ?
    N1 C7 C6 C5 . . . . -0.92(18) ?
loop_
    _geom_hbond_atom_site_label_D
    _geom_hbond_atom_site_label_H
    _geom_hbond_atom_site_label_A
    _geom_hbond_site_symmetry_A
    _geom_hbond_distance_DH
    _geom_hbond_distance_HA
    _geom_hbond_distance_DA
    _geom_hbond_angle_DHA
    _geom_hbond_publ_flag
    C5 H5 N3 3_676 0.95 2.58 3.3871(17) 142.8 yes
    C17 H17C Cl 2_655 0.98 2.96 3.6211(15) 125.9 yes
    C6 H6 N2 3_676 0.95 2.59 3.4554(16) 151.2 yes
    C16 H16 N3 . 0.95 2.57 3.4275(17) 150.6 yes
    C3 H3 Cg3 2_645 0.95 2.67 3.3054(13) 125 yes
    C12 H12 Cg1 2_645 0.95 2.80 3.5101(14) 132 yes
_shelx_space_group_comment
;
The symmetry employed for this shelxl refinement is uniquely defined
by the following loop, which should always be used as a source of
symmetry information in preference to the above space-group names.
They are only intended as comments.
;
_shelx_estimated_absorpt_T_min     0.927
_shelx_estimated_absorpt_T_max     0.976
_shelx_hkl_file
;
   2   0   0   15.30    0.90
   2   0   0   14.30    0.80
   2   0   0   14.70    0.70
  -2   0   0   14.10    0.80
  -2   0   0   14.10    0.70
   2   0   0   14.80    0.80
   2   0   0   15.00    0.70
  -2   0   0   14.40    0.90
  -2   0   0   14.50    0.70
  -2   0   0   13.70    0.80
   3   0   0  168.58    4.90
  -3   0   0  162.28    5.30
  -3   0   0  173.48    5.20
  -3   0   0  172.98    5.00
  -3   0   0  167.98    5.30
   3   0   0  179.28    5.30
   3   0   0  174.98    5.20
   3   0   0  168.48    5.30
   3   0   0  171.28    5.00
   3   0   0  172.38    5.10
  -3   0   0  169.88    5.10
   3   0   0  174.18    5.20
  -4   0   0   77.19    2.90
   4   0   0   77.59    2.60
   4   0   0   73.79    3.00
   4   0   0   74.39    2.50
   4   0   0   80.99    2.80
  -4   0   0   73.49    2.70
  -4   0   0   79.19    2.70
  -4   0   0   75.69    2.80
   4   0   0   76.79    2.80
   4   0   0   73.39    2.60
  -4   0   0   75.59    2.50
  -4   0   0   75.89    3.00
   5   0   0   60.19    2.30
  -5   0   0   58.09    2.60
   5   0   0   60.59    2.60
  -5   0   0   58.09    2.10
   5   0   0   58.99    2.40
   5   0   0   57.19    2.20
   5   0   0   55.99    2.70
  -5   0   0   62.59    2.40
   5   0   0   59.79    2.10
  -5   0   0   57.39    2.60
  -5   0   0   55.69    2.40
   5   0   0   61.29    2.50
  -5   0   0   56.69    2.40
   6   0   0   92.99    3.20
   6   0   0   88.49    3.40
  -6   0   0   90.29    3.10
   6   0   0   90.29    3.30
  -6   0   0   94.29    3.40
  -6   0   0   91.89    3.10
  -6   0   0   83.79    3.60
  -6   0   0   87.99    3.40
  -6   0   0   89.29    3.70
  -6   0   0   85.39    3.40
   6   0   0   81.19    3.50
   6   0   0   88.59    3.00
   6   0   0   86.19    3.40
   6   0   0   88.69    3.70
   7   0   0  101.69    4.20
  -7   0   0   95.79    4.10
   7   0   0  101.49    3.70
  -7   0   0   96.89    3.80
  -7   0   0   98.99    3.80
   7   0   0   97.79    3.40
   7   0   0   98.69    4.00
  -7   0   0   98.39    3.90
   7   0   0   97.69    3.60
   7   0   0   96.59    4.20
  -7   0   0   98.29    4.20
   7   0   0  101.29    3.90
  -7   0   0  107.69    3.60
  -8   0   0    7.90    1.00
   8   0   0    7.40    0.90
  -8   0   0    7.80    1.20
   8   0   0    8.30    1.20
  -8   0   0    5.60    1.00
  -8   0   0    7.80    1.10
   8   0   0    9.70    1.10
  -8   0   0    9.20    1.50
   8   0   0    8.40    1.30
  -8   0   0    9.60    1.50
   8   0   0    8.20    1.30
   8   0   0   10.10    1.60
   8   0   0    8.10    1.20
   9   0   0   42.70    2.60
   9   0   0   42.50    2.20
   9   0   0   47.00    3.00
  -9   0   0   44.70    2.50
  -9   0   0   39.50    2.70
   9   0   0   41.90    2.40
  -9   0   0   44.40    2.30
   9   0   0   43.10    2.50
   9   0   0   38.30    1.90
 -10   0   0  116.19    5.30
  10   0   0  101.89    4.80
 -10   0   0  115.99    4.70
  10   0   0  111.89    4.40
  10   0   0  116.49    4.80
  10   0   0  114.59    5.30
 -10   0   0  114.29    4.40
  11   0   0    7.50    1.20
 -11   0   0    7.30    1.20
 -11   0   0    7.80    1.40
  11   0   0    6.20    1.30
 -11   0   0    7.20    1.70
  11   0   0    9.40    1.60
 -12   0   0    5.10    1.50
 -12   0   0    5.40    1.30
  12   0   0    4.50    1.30
  12   0   0    5.40    1.10
  12   0   0    5.50    1.50
 -12   0   0    4.50    1.10
 -13   0   0    1.50    1.40
 -13   0   0    0.70    0.80
 -13   0   0    3.80    1.30
  13   0   0    1.00    0.90
  13   0   0    2.10    1.20
  13   0   0    1.40    0.90
  14   0   0   20.70    2.60
 -14   0   0   22.30    3.20
  14   0   0   14.30    2.20
  14   0   0   14.50    1.80
 -14   0   0   18.20    2.40
 -14   0   0   15.20    2.00
  15   0   0    6.20    1.40
  15   0   0    8.60    1.70
 -15   0   0    9.20    1.80
  15   0   0    5.60    1.80
 -15   0   0    3.60    1.80
 -15   0   0    5.00    1.70
 -16   0   0    7.70    2.40
  16   0   0    8.90    1.90
  16   0   0    4.50    1.70
 -16   0   0    8.80    1.80
 -16   0   0    9.70    2.20
  16   0   0   12.70    2.40
  16   0   0   10.10    1.70
  17   0   0    0.80    1.10
  17   0   0   -0.10    1.20
  17   0   0    0.10    1.40
 -17   0   0   -0.80    1.60
  17   0   0    0.10    1.20
 -17   0   0    2.90    1.40
 -17   0   0    1.50    1.60
  18   0   0    0.30    1.30
 -18   0   0    0.00    1.60
  18   0   0   -0.50    1.10
   0  -1   0    0.00    0.10
   0  -1   0    0.00    0.10
   0  -1   0   -0.30    0.20
   0  -1   0    0.20    0.30
   0  -1   0    0.20    0.20
   0  -1   0   -0.10    0.30
   0  -1   0   -0.20    0.20
   0  -1   0   -0.10    0.20
   0   1   0    0.10    0.30
   0   1   0   -0.20    0.30
   0   1   0    0.10    0.20
   0   1   0    0.10    0.20
   0   1   0    0.20    0.10
   0   1   0   -0.10    0.20
   0   1   0    0.10    0.20
   0   1   0    0.20    0.30
   0   1   0    0.10    0.20
   0   1   0   -0.30    0.30
   0   1   0    0.20    0.20
   1  -1   0  605.84   16.60
  -1  -1   0  588.64   16.50
   1  -1   0  608.64   16.30
  -1   1   0  606.54   16.60
   2  -1   0  201.58    5.70
   2  -1   0  187.68    5.40
   2  -1   0  187.58    5.20
   2  -1   0  190.38    5.30
  -2  -1   0  188.38    5.50
   2  -1   0  187.58    5.60
   2  -1   0  189.48    5.70
  -2  -1   0  184.18    5.50
  -2  -1   0  196.78    5.60
  -2  -1   0  186.58    5.50
   2  -1   0  188.78    5.50
   2  -1   0  178.28    5.50
  -2  -1   0  191.28    5.70
  -2  -1   0  184.28    5.40
   2   1   0  172.88    5.40
  -2   1   0  189.18    5.40
  -2   1   0  182.58    5.70
   2   1   0  186.58    5.50
  -2   1   0  193.08    5.60
   2   1   0  203.48    5.60
   2   1   0  183.08    5.50
   2   1   0  185.48    5.60
  -2   1   0  185.28    5.50
  -2   1   0  192.78    5.30
   2   1   0  188.88    5.40
  -2   1   0  199.98    5.60
   2   1   0  190.28    5.60
  -2   1   0  181.28    5.60
  -3  -1   0   84.79    2.90
  -3  -1   0   86.79    2.90
  -3  -1   0   88.09    2.90
   3  -1   0   83.89    2.90
   3  -1   0   85.09    2.90
   3  -1   0   95.79    2.80
  -3  -1   0   85.09    3.10
   3  -1   0   74.09    2.70
  -3  -1   0   83.39    2.90
   3  -1   0   83.59    2.90
  -3  -1   0   87.19    2.90
   3  -1   0   87.79    3.20
   3  -1   0   85.49    3.10
  -3   1   0   84.49    2.70
  -3   1   0   87.99    3.00
   3   1   0   87.79    3.00
   3   1   0   82.49    2.90
  -3   1   0   85.89    3.20
  -3   1   0   84.39    2.70
   3   1   0   82.49    2.80
   3   1   0   83.79    2.90
  -3   1   0   86.39    3.10
  -3   1   0   88.99    3.00
   3   1   0   86.69    2.90
   3   1   0   85.99    2.80
   3   1   0   84.39    2.90
  -3   1   0   84.69    2.80
  -4  -1   0  147.69    5.00
  -4  -1   0  148.49    4.70
  -4  -1   0  147.49    4.80
   4  -1   0  148.09    4.40
  -4  -1   0  145.49    4.80
  -4  -1   0  144.89    4.70
   4  -1   0  149.99    4.70
  -4  -1   0  150.68    4.70
   4  -1   0  148.59    4.30
  -4  -1   0  141.59    4.60
   4  -1   0  149.59    4.90
   4  -1   0  148.29    4.70
   4  -1   0  150.38    5.10
   4  -1   0  154.18    4.70
   4  -1   0  145.29    5.00
  -4   1   0  148.19    5.00
   4   1   0  144.79    4.60
  -4   1   0  153.48    4.40
  -4   1   0  145.39    4.70
   4   1   0  145.99    4.70
   4   1   0  148.39    4.50
  -4   1   0  148.69    4.80
  -4   1   0  146.69    4.80
  -4   1   0  149.49    4.60
   4   1   0  155.18    4.90
   4   1   0  139.59    4.70
   4   1   0  147.59    4.80
  -4   1   0  145.19    5.10
   4   1   0  149.99    4.80
  -5  -1   0    1.60    0.50
  -5  -1   0    0.80    0.50
  -5  -1   0    1.70    0.60
   5  -1   0    1.80    0.50
  -5  -1   0    0.70    0.50
  -5  -1   0    0.90    0.40
  -5  -1   0    1.80    0.50
   5  -1   0    1.40    0.40
   5  -1   0    1.20    0.70
   5  -1   0    1.70    0.50
   5  -1   0    1.50    0.50
   5  -1   0    1.50    0.60
  -5  -1   0    1.40    0.50
   5  -1   0    2.00    0.40
  -5   1   0    1.70    0.50
  -5   1   0    0.10    0.50
   5   1   0    1.00    0.60
   5   1   0    1.40    0.50
  -5   1   0    0.60    0.50
   5   1   0    0.50    0.50
  -5   1   0    1.60    0.50
   5   1   0    1.80    0.50
   5   1   0    1.10    0.50
  -5   1   0    2.20    0.50
  -5   1   0    0.60    0.50
   5   1   0    1.20    0.40
  -5   1   0    2.00    0.60
   5   1   0    0.60    0.50
   6  -1   0  118.49    4.20
   6  -1   0  116.39    3.80
  -6  -1   0  116.39    4.50
   6  -1   0  119.79    3.70
  -6  -1   0  117.59    4.10
   6  -1   0  113.89    4.10
   6  -1   0  116.29    4.20
  -6  -1   0  110.99    4.20
   6  -1   0  112.39    4.60
  -6  -1   0  114.89    4.30
  -6  -1   0  118.69    4.10
   6  -1   0  112.29    4.50
  -6  -1   0  116.59    4.00
  -6  -1   0  115.09    4.20
  -6   1   0  117.49    4.10
  -6   1   0  122.89    4.60
  -6   1   0  113.99    4.20
   6   1   0  114.79    4.30
  -6   1   0  118.99    4.70
  -6   1   0  119.49    4.10
  -6   1   0  120.09    3.80
   6   1   0  116.59    4.10
   6   1   0  116.29    4.20
  -6   1   0  109.19    4.30
   6   1   0  123.39    4.50
   6   1   0  117.69    4.40
   6   1   0  119.99    4.10
  -7  -1   0    1.90    0.60
   7  -1   0    3.40    0.80
  -7  -1   0    3.00    0.70
  -7  -1   0    3.10    0.80
  -7  -1   0    2.50    0.70
  -7  -1   0    2.30    0.90
  -7  -1   0    3.10    0.80
   7  -1   0    2.80    0.60
   7  -1   0    2.80    0.90
   7  -1   0    3.60    0.80
   7  -1   0    2.80    0.80
  -7  -1   0    1.80    0.70
   7  -1   0    1.90    0.60
   7  -1   0    2.40    0.50
  -7   1   0    2.10    0.60
  -7   1   0    3.60    0.80
  -7   1   0    1.70    0.60
   7   1   0    2.50    0.90
  -7   1   0    4.00    0.90
   7   1   0    3.00    0.90
  -7   1   0    4.50    1.10
   7   1   0    4.00    0.90
  -7   1   0    3.10    1.00
   7   1   0    1.80    0.70
   7   1   0    3.30    0.80
   7   1   0    3.00    0.80
   8  -1   0  230.48    7.30
   8  -1   0  246.78    8.70
   8  -1   0  238.98    7.90
   8  -1   0  245.58    7.30
  -8  -1   0  256.07    7.70
  -8  -1   0  235.58    8.40
  -8  -1   0  225.28    8.10
  -8  -1   0  248.48    7.90
  -8  -1   0  232.58    7.60
  -8  -1   0  234.88    8.00
   8  -1   0  232.48    7.80
   8  -1   0  240.28    7.90
   8   1   0  237.58    8.30
  -8   1   0  246.38    8.40
   8   1   0  244.78    8.10
   8   1   0  231.58    8.20
   8   1   0  242.58    7.70
  -8   1   0  242.48    7.80
   8   1   0  241.68    7.80
   8   1   0  248.48    7.90
  -8   1   0  231.88    7.70
  -9  -1   0    0.80    0.70
   9  -1   0    0.20    0.50
   9  -1   0    0.50    0.80
   9  -1   0    0.40    0.50
   9  -1   0    0.70    0.80
  -9  -1   0    0.00    0.80
  -9  -1   0   -0.40    0.50
   9  -1   0    0.40    0.60
   9   1   0    1.00    0.80
   9   1   0    0.60    0.70
  -9   1   0    1.10    0.80
   9   1   0    0.70    0.70
  -9   1   0    1.20    0.90
   9   1   0    0.40    0.60
 -10  -1   0   -0.10    1.00
 -10  -1   0    0.10    0.60
  10  -1   0   -0.20    0.60
  10  -1   0   -0.90    0.60
 -10  -1   0    0.20    0.70
  10  -1   0   -0.90    0.80
  10  -1   0    0.00    0.50
  10   1   0   -0.10    0.60
  10   1   0   -0.50    0.80
 -10   1   0    0.30    0.70
  10   1   0    0.20    0.60
 -10   1   0    0.20    0.80
  10   1   0   -0.90    0.60
  11  -1   0  104.29    4.70
 -11  -1   0  100.89    5.20
 -11  -1   0  105.49    4.40
  11  -1   0   99.09    3.90
 -11  -1   0  101.79    4.60
  11  -1   0   98.99    4.50
  11   1   0  103.19    4.40
 -11   1   0   99.09    4.50
  11   1   0   94.99    4.50
  11   1   0  101.69    4.90
 -11   1   0  110.59    4.30
 -11   1   0  102.59    5.10
  12  -1   0    9.80    1.60
  12  -1   0   17.10    1.70
 -12  -1   0   15.20    1.90
  12  -1   0   14.10    2.00
 -12  -1   0   15.40    1.90
 -12  -1   0   12.00    2.20
 -12   1   0   15.40    1.80
  12   1   0   13.40    2.10
  12   1   0   16.90    2.00
  12   1   0   16.50    1.90
 -12   1   0   14.90    2.30
 -12   1   0   16.70    2.10
 -13  -1   0    8.80    1.70
 -13  -1   0    8.20    2.00
  13  -1   0    6.90    1.60
  13  -1   0    7.40    1.20
  13  -1   0    6.20    1.50
 -13  -1   0    6.80    1.40
 -13   1   0    7.20    1.80
  13   1   0    5.70    1.40
  13   1   0    5.40    1.30
 -13   1   0    5.30    1.50
  13   1   0    7.30    1.60
 -13   1   0    7.00    1.30
  14  -1   0   31.70    2.70
  14  -1   0   35.50    2.30
 -14  -1   0   29.30    2.80
 -14  -1   0   37.50    2.80
  14  -1   0   34.20    3.10
 -14  -1   0   31.70    3.70
  14   1   0   29.90    2.60
  14   1   0   26.20    3.00
 -14   1   0   31.90    2.90
  14   1   0   31.80    2.80
 -14   1   0   33.00    2.50
 -14   1   0   28.10    3.40
  15  -1   0   43.00    3.70
 -15  -1   0   48.20    3.40
  15  -1   0   49.60    3.50
  15  -1   0   47.90    2.80
 -15  -1   0   46.50    4.40
 -15  -1   0   51.09    3.80
 -15   1   0   48.20    3.20
  15   1   0   50.49    3.90
  15   1   0   47.60    3.50
  15   1   0   47.80    3.50
 -15   1   0   50.69    3.70
 -15   1   0   54.39    4.50
  15   1   0   50.19    3.30
 -16  -1   0   18.80    2.50
  16  -1   0   22.90    2.70
  16  -1   0   12.40    2.50
  16  -1   0   20.90    2.10
 -16  -1   0   15.50    2.50
  16  -1   0   17.00    2.60
 -16  -1   0   18.40    3.30
 -16   1   0   20.40    3.40
 -16   1   0   19.80    2.70
  16   1   0   15.90    2.40
  16   1   0   18.80    2.90
  16   1   0   19.10    2.40
 -16   1   0   15.80    2.10
  16   1   0   17.40    2.60
 -17  -1   0    9.80    2.90
 -17  -1   0    5.90    1.80
  17  -1   0    3.10    1.70
  17  -1   0    5.00    1.70
 -17  -1   0    6.60    2.10
  17  -1   0    5.00    1.90
 -17   1   0    8.80    1.90
  17   1   0    7.80    1.80
  17   1   0    3.70    1.60
  17   1   0    5.00    1.70
 -17   1   0    7.70    2.10
  17   1   0    7.70    2.20
 -17   1   0    4.00    2.20
 -18  -1   0    0.60    1.70
 -18  -1   0    1.40    2.20
  18  -1   0   -0.60    1.20
  18   1   0    0.60    1.30
 -18   1   0   -1.10    1.50
   0  -2   0  223.48    6.90
   0  -2   0  229.78    6.30
   0  -2   0  225.48    6.80
   0  -2   0  233.58    6.50
   0  -2   0  223.58    6.60
   0  -2   0  225.08    6.90
   0  -2   0  233.98    6.80
   0  -2   0  227.38    6.60
   0  -2   0  225.78    6.40
   0   2   0  238.08    6.70
   0   2   0  226.78    6.60
   0   2   0  235.48    6.50
   0   2   0  238.78    6.80
   0   2   0  230.68    6.30
   0   2   0  219.18    6.80
   0   2   0  225.98    6.50
   0   2   0  228.58    6.70
   0   2   0  228.08    6.90
   0   2   0  235.88    6.80
   0   2   0  225.78    6.90
   0   2   0  224.98    6.90
  -1  -2   0    2.60    0.40
  -1  -2   0    2.00    0.50
  -1  -2   0    2.70    0.60
  -1  -2   0    1.80    0.60
   1  -2   0    2.30    0.60
  -1  -2   0    2.40    0.40
  -1  -2   0    2.70    0.50
  -1  -2   0    2.20    0.40
   1  -2   0    3.00    0.50
   1  -2   0    2.90    0.60
   1  -2   0    1.70    0.50
   1  -2   0    2.50    0.40
  -1  -2   0    1.90    0.40
   1  -2   0    2.50    0.40
  -1  -2   0    2.10    0.50
   1  -2   0    2.40    0.40
   1  -2   0    2.40    0.60
   1  -2   0    2.10    0.50
  -1   2   0    2.60    0.50
   1   2   0    2.00    0.50
   1   2   0    2.20    0.50
   1   2   0    2.30    0.60
   1   2   0    2.30    0.40
   1   2   0    2.30    0.40
   1   2   0    2.10    0.40
  -1   2   0    2.40    0.60
  -1   2   0    2.30    0.50
  -1   2   0    2.20    0.50
  -1   2   0    2.30    0.40
  -1   2   0    2.20    0.60
   1   2   0    2.00    0.50
  -1   2   0    2.10    0.60
   1   2   0    2.80    0.60
   1   2   0    3.00    0.60
  -1   2   0    1.70    0.40
  -2  -2   0   29.10    1.50
   2  -2   0   30.00    1.40
   2  -2   0   28.90    1.50
  -2  -2   0   27.30    1.40
   2  -2   0   28.60    1.10
  -2  -2   0   31.60    1.30
   2  -2   0   29.50    1.30
  -2  -2   0   29.80    1.20
   2  -2   0   29.50    1.50
   2  -2   0   30.10    1.60
   2  -2   0   31.20    1.40
  -2  -2   0   31.00    1.10
  -2  -2   0   30.30    1.40
  -2  -2   0   28.80    1.50
  -2   2   0   31.20    1.40
  -2   2   0   28.20    1.50
  -2   2   0   27.80    1.50
   2   2   0   32.20    1.20
  -2   2   0   28.00    1.40
  -2   2   0   29.60    1.60
   2   2   0   29.90    1.40
  -2   2   0   30.70    1.50
   2   2   0   30.00    1.30
   2   2   0   28.80    1.30
   2   2   0   28.00    1.50
   2   2   0   31.00    1.50
   2   2   0   30.20    1.50
   2   2   0   29.30    1.40
  -2   2   0   27.60    1.10
   2   2   0   29.30    1.50
  -2   2   0   29.00    1.60
  -2   2   0   30.70    1.00
   3  -2   0  195.18    6.40
  -3  -2   0  202.28    5.70
   3  -2   0  199.08    6.10
  -3  -2   0  200.78    6.10
   3  -2   0  202.78    6.00
  -3  -2   0  199.98    6.20
   3  -2   0  195.58    6.30
   3  -2   0  194.38    6.10
  -3  -2   0  196.48    6.10
   3  -2   0  200.88    5.70
   3  -2   0  195.78    6.30
  -3  -2   0  199.18    6.00
   3  -2   0  201.38    5.60
  -3   2   0  200.98    6.10
  -3   2   0  207.98    5.70
   3   2   0  199.68    6.30
   3   2   0  206.48    6.30
   3   2   0  201.48    5.60
   3   2   0  201.18    6.00
  -3   2   0  198.98    6.20
  -3   2   0  194.18    6.40
  -3   2   0  194.38    6.40
   3   2   0  196.48    6.10
  -3   2   0  197.58    6.30
   3   2   0  197.78    6.10
  -3   2   0  200.18    6.00
   3   2   0  203.08    6.30
   3   2   0  198.58    6.00
  -4  -2   0    4.50    0.60
  -4  -2   0    4.20    0.70
  -4  -2   0    4.80    0.70
   4  -2   0    4.60    0.70
  -4  -2   0    3.90    0.70
   4  -2   0    4.70    0.60
  -4  -2   0    4.50    0.70
   4  -2   0    4.30    0.70
  -4  -2   0    5.00    0.70
  -4  -2   0    4.40    0.80
   4  -2   0    5.40    0.90
  -4  -2   0    5.40    0.80
   4  -2   0    4.60    0.60
   4  -2   0    4.50    0.40
   4  -2   0    5.50    0.90
   4  -2   0    4.60    0.90
  -4   2   0    5.40    0.60
   4   2   0    4.90    0.80
  -4   2   0    3.50    0.70
  -4   2   0    4.70    0.90
   4   2   0    4.30    0.60
  -4   2   0    3.90    0.60
  -4   2   0    5.50    0.80
  -4   2   0    4.10    0.80
  -4   2   0    5.70    0.90
   4   2   0    4.30    0.70
   4   2   0    4.30    0.40
   4   2   0    6.70    0.90
   4   2   0    4.10    0.60
   4   2   0    4.20    0.70
   5  -2   0   72.59    2.70
  -5  -2   0   71.69    3.20
  -5  -2   0   72.39    2.80
  -5  -2   0   72.49    2.90
  -5  -2   0   70.79    2.90
   5  -2   0   69.69    2.80
  -5  -2   0   73.99    2.80
   5  -2   0   71.99    2.90
   5  -2   0   72.59    3.40
  -5  -2   0   69.29    2.90
   5  -2   0   69.39    2.70
   5  -2   0   70.89    2.20
   5  -2   0   68.79    3.00
  -5  -2   0   70.19    2.90
   5  -2   0   72.19    2.20
   5  -2   0   76.59    3.20
  -5   2   0   76.89    3.10
  -5   2   0   70.19    3.00
  -5   2   0   73.39    2.60
  -5   2   0   72.19    2.60
   5   2   0   69.69    3.00
   5   2   0   75.09    2.80
  -5   2   0   69.09    2.80
  -5   2   0   69.19    3.10
  -5   2   0   69.59    3.20
   5   2   0   66.09    2.90
   5   2   0   67.69    2.80
   5   2   0   78.69    3.10
   5   2   0   71.29    2.70
  -6  -2   0    5.40    0.90
  -6  -2   0    3.70    0.70
   6  -2   0    5.50    0.50
   6  -2   0    4.10    1.00
   6  -2   0    4.80    0.90
   6  -2   0    5.40    0.90
  -6  -2   0    5.90    0.90
   6  -2   0    4.10    0.70
  -6  -2   0    3.00    0.70
   6  -2   0    5.10    1.00
  -6  -2   0    5.90    1.20
   6  -2   0    4.90    0.70
  -6  -2   0    7.10    1.00
   6  -2   0    3.80    1.00
  -6  -2   0    5.10    0.90
  -6   2   0    5.40    1.00
  -6   2   0    5.10    0.70
   6   2   0    5.30    1.00
  -6   2   0    4.90    1.00
  -6   2   0    4.60    0.80
   6   2   0    4.30    0.80
   6   2   0    4.30    0.70
   6   2   0    4.10    0.80
   6   2   0    6.60    1.10
   6   2   0    5.30    1.00
  -6   2   0    4.20    0.90
  -6   2   0    2.30    0.90
  -6   2   0    5.70    0.80
  -7  -2   0  145.79    5.10
  -7  -2   0  141.09    5.10
   7  -2   0  138.99    4.90
   7  -2   0  143.89    4.30
  -7  -2   0  141.09    5.10
   7  -2   0  135.99    5.00
   7  -2   0  139.49    4.70
  -7  -2   0  144.09    5.10
   7  -2   0  135.89    5.00
  -7  -2   0  142.39    5.20
  -7  -2   0  135.19    5.00
  -7  -2   0  136.09    5.50
   7  -2   0  137.49    5.70
  -7   2   0  137.89    4.50
  -7   2   0  135.09    4.80
   7   2   0  146.39    5.00
  -7   2   0  137.89    5.30
   7   2   0  141.39    5.30
  -7   2   0  140.09    6.00
  -7   2   0  146.59    5.00
   7   2   0  134.29    4.90
   7   2   0  141.49    5.20
   7   2   0  135.39    5.30
  -7   2   0  140.49    5.50
   7   2   0  142.69    5.10
   8  -2   0    8.50    1.50
   8  -2   0    7.10    0.70
  -8  -2   0    5.70    1.10
  -8  -2   0    7.60    1.40
   8  -2   0    5.20    0.90
  -8  -2   0    5.10    1.00
  -8  -2   0    5.60    1.10
   8  -2   0    6.00    1.10
  -8  -2   0    3.90    0.90
   8  -2   0    5.30    1.00
   8   2   0    5.40    1.20
  -8   2   0    5.40    0.90
   8   2   0    6.70    1.20
   8   2   0    6.80    1.40
  -8   2   0    6.50    1.10
   8   2   0    4.80    1.00
  -8   2   0    6.60    0.90
  -8   2   0    5.60    1.30
   8   2   0    5.70    1.00
  -9  -2   0   15.00    1.70
   9  -2   0   10.80    1.50
   9  -2   0   13.70    1.00
  -9  -2   0   13.60    1.70
   9  -2   0   14.30    1.60
  -9  -2   0   12.40    1.60
   9  -2   0   11.90    1.20
  -9  -2   0   15.90    2.20
   9  -2   0   12.90    2.10
   9   2   0   15.20    1.70
   9   2   0   13.40    2.10
  -9   2   0    9.10    1.60
  -9   2   0   13.10    1.50
   9   2   0   16.10    1.70
   9   2   0   10.80    1.50
  -9   2   0   12.20    1.20
   9   2   0    8.50    1.50
  10  -2   0   88.19    4.00
  10  -2   0   90.69    3.20
 -10  -2   0   90.69    4.70
  10  -2   0   89.69    4.00
 -10  -2   0   88.89    4.10
 -10  -2   0   86.19    4.00
  10  -2   0   96.59    5.00
  10   2   0   82.59    4.00
 -10   2   0   87.49    4.00
 -10   2   0   97.19    4.70
  10   2   0   81.19    3.80
  10   2   0   85.79    4.00
  10   2   0   93.79    4.40
  11  -2   0    9.40    1.00
  11  -2   0    8.70    1.50
 -11  -2   0   13.10    1.80
 -11  -2   0    7.00    1.30
  11  -2   0   10.90    1.60
 -11  -2   0    9.40    2.00
  11   2   0    9.50    1.40
  11   2   0    8.00    1.50
  11   2   0    9.10    1.50
  11   2   0    9.40    1.70
 -11   2   0   13.90    2.20
 -11   2   0   10.10    1.60
 -12  -2   0   70.59    4.50
 -12  -2   0   69.09    3.90
  12  -2   0   71.49    2.90
 -12  -2   0   78.39    4.00
  12  -2   0   66.49    3.80
  12  -2   0   67.99    3.70
  12   2   0   67.49    3.70
 -12   2   0   73.99    4.50
  12   2   0   75.29    4.00
 -12   2   0   71.49    3.90
  12   2   0   66.89    4.00
 -13  -2   0    5.50    1.50
  13  -2   0    6.70    1.00
 -13  -2   0    5.80    1.50
 -13  -2   0    5.70    2.00
  13  -2   0    6.50    1.50
  13  -2   0    6.20    1.40
 -13   2   0    5.10    1.70
  13   2   0    6.10    1.60
  13   2   0    4.40    1.50
 -13   2   0    5.50    1.50
  13   2   0    6.00    1.40
  14  -2   0    7.00    1.50
  14  -2   0    7.40    1.10
 -14  -2   0    8.50    1.80
 -14  -2   0    6.80    1.70
  14  -2   0    4.20    1.50
 -14  -2   0   11.20    2.50
  14   2   0    4.90    1.30
  14   2   0    7.30    1.60
 -14   2   0    6.00    1.30
  14   2   0    6.30    1.70
 -14   2   0    8.90    2.10
  14   2   0    8.90    2.00
 -14   2   0    9.20    1.80
 -15  -2   0    2.70    1.20
 -15  -2   0    5.20    1.70
 -15  -2   0    4.80    2.10
  15  -2   0    2.80    1.40
  15  -2   0    5.00    1.40
  15  -2   0    7.30    2.20
 -15   2   0    5.70    2.10
  15   2   0    3.50    1.40
 -15   2   0    3.20    1.20
  15   2   0    4.70    1.50
  15   2   0    2.90    1.50
 -15   2   0    3.10    1.40
  15   2   0    2.30    1.30
 -16  -2   0    3.70    1.60
 -16  -2   0    3.00    1.40
  16  -2   0    3.60    1.40
  16  -2   0    4.10    1.70
 -16  -2   0    3.00    1.90
  16  -2   0    1.20    1.40
  16   2   0    3.90    1.40
  16   2   0    5.80    1.60
 -16   2   0    4.60    1.60
 -16   2   0    4.90    2.10
  16   2   0    5.50    1.80
  16   2   0    5.90    1.80
 -16   2   0    3.20    1.30
 -17  -2   0   37.00    3.80
 -17  -2   0   35.30    4.50
 -17  -2   0   28.10    3.70
  17  -2   0   27.00    3.30
  17  -2   0   39.30    3.40
  17   2   0   32.40    4.30
 -17   2   0   45.90    3.80
 -17   2   0   32.30    3.50
  17   2   0   42.40    3.50
  17   2   0   26.20    3.50
  18  -2   0    4.20    2.10
 -18  -2   0    6.00    2.70
  18   2   0    8.40    2.00
 -18   2   0    7.00    2.20
  18   2   0    6.00    1.90
   0  -3   0    0.10    0.50
   0  -3   0    0.10    0.30
   0  -3   0    0.00    0.50
   0  -3   0    0.20    0.50
   0  -3   0   -0.10    0.40
   0  -3   0   -0.20    0.20
   0  -3   0   -0.10    0.20
   0  -3   0    0.00    0.40
   0   3   0    0.10    0.40
   0   3   0    0.40    0.50
   0   3   0    0.00    0.30
   0   3   0    0.30    0.50
   0   3   0    0.00    0.40
   0   3   0    0.20    0.30
   0   3   0   -0.20    0.40
   0   3   0   -0.60    0.30
   0   3   0    0.10    0.30
   0   3   0   -0.30    0.30
   0   3   0   -0.10    0.20
   0   3   0    0.90    0.60
   1  -3   0   75.09    2.60
  -1  -3   0   73.59    2.50
   1  -3   0   74.39    2.40
   1  -3   0   71.79    3.00
  -1  -3   0   73.79    2.80
   1  -3   0   79.69    3.00
  -1  -3   0   70.79    3.10
  -1  -3   0   76.09    2.50
   1  -3   0   79.09    2.60
  -1  -3   0   75.79    3.00
  -1  -3   0   74.89    2.80
   1  -3   0   71.49    2.90
   1  -3   0   74.29    2.80
   1  -3   0   72.29    3.00
   1  -3   0   75.99    2.70
   1  -3   0   75.59    3.10
  -1  -3   0   76.69    2.70
  -1  -3   0   75.29    3.00
  -1   3   0   75.29    3.00
   1   3   0   74.59    2.90
   1   3   0   74.89    2.80
   1   3   0   76.19    3.00
   1   3   0   75.69    2.90
  -1   3   0   77.39    2.70
  -1   3   0   76.59    3.10
  -1   3   0   69.29    2.80
   1   3   0   76.29    3.00
   1   3   0   75.09    2.50
   1   3   0   73.69    2.90
   1   3   0   71.59    2.60
   1   3   0   72.69    3.00
  -1   3   0   74.29    3.10
  -1   3   0   76.19    2.70
   1   3   0   76.09    3.00
  -1   3   0   77.49    3.00
  -1   3   0   80.29    3.00
  -2  -3   0  147.29    4.50
   2  -3   0  147.59    4.90
  -2  -3   0  144.49    4.90
  -2  -3   0  141.99    4.50
   2  -3   0  145.69    4.80
   2  -3   0  144.39    4.50
   2  -3   0  140.59    5.00
  -2  -3   0  145.69    5.00
   2  -3   0  145.99    4.60
  -2  -3   0  151.68    4.80
  -2  -3   0  149.79    5.00
  -2  -3   0  147.89    4.60
   2  -3   0  149.88    4.50
   2  -3   0  143.99    5.10
   2  -3   0  147.39    5.00
  -2  -3   0  148.99    5.20
   2   3   0  138.19    4.90
   2   3   0  152.78    4.80
  -2   3   0  155.28    5.00
   2   3   0  150.88    4.90
  -2   3   0  145.59    4.50
   2   3   0  145.79    4.70
   2   3   0  150.28    4.60
  -2   3   0  150.68    5.10
   2   3   0  140.09    5.10
  -2   3   0  135.99    5.00
   2   3   0  147.09    5.00
  -2   3   0  144.99    4.80
  -2   3   0  145.59    4.90
  -2   3   0  158.58    5.10
  -2   3   0  148.09    4.90
   2   3   0  153.88    5.00
  -3  -3   0  114.09    4.20
   3  -3   0  114.49    4.20
  -3  -3   0  109.99    3.90
   3  -3   0  110.59    3.70
  -3  -3   0  109.99    4.20
   3  -3   0  106.29    3.90
   3  -3   0  113.29    4.20
   3  -3   0  111.99    3.40
  -3  -3   0  110.59    4.00
  -3  -3   0  110.79    3.40
  -3  -3   0  106.89    4.00
  -3  -3   0  108.19    3.80
   3  -3   0  111.39    4.00
   3  -3   0  108.39    4.20
  -3  -3   0  113.39    3.70
   3   3   0  106.89    4.10
   3   3   0  112.89    3.80
   3   3   0  111.29    4.20
  -3   3   0  112.89    3.90
  -3   3   0  107.89    3.90
   3   3   0  110.59    3.80
   3   3   0  118.89    3.90
  -3   3   0  108.49    4.20
  -3   3   0  109.49    4.10
   3   3   0  107.49    4.10
   3   3   0  113.29    4.00
  -3   3   0  112.59    4.10
  -3   3   0  111.79    4.20
  -3   3   0  107.49    4.20
  -4  -3   0  225.48    7.30
   4  -3   0  220.38    6.30
   4  -3   0  219.68    7.20
   4  -3   0  215.48    7.40
  -4  -3   0  217.48    7.30
   4  -3   0  222.78    6.80
   4  -3   0  220.68    6.20
   4  -3   0  216.78    7.00
   4  -3   0  213.98    7.30
  -4  -3   0  213.48    6.70
   4  -3   0  207.88    6.90
  -4  -3   0  218.78    6.90
  -4  -3   0  209.68    6.90
  -4  -3   0  230.18    7.10
  -4  -3   0  224.28    6.20
  -4  -3   0  217.88    7.10
  -4   3   0  211.78    7.30
  -4   3   0  223.68    7.20
  -4   3   0  214.48    7.20
   4   3   0  230.78    6.90
  -4   3   0  225.78    7.40
   4   3   0  219.78    7.20
  -4   3   0  225.88    6.30
  -4   3   0  226.18    7.30
  -4   3   0  223.08    7.00
   4   3   0  221.88    6.80
  -4   3   0  212.18    6.80
   4   3   0  215.38    6.90
   4   3   0  214.98    7.20
   4   3   0  221.08    6.90
   4   3   0  218.78    7.20
  -5  -3   0    6.30    1.00
   5  -3   0    5.90    0.70
   5  -3   0    5.00    0.50
  -5  -3   0    4.80    0.90
  -5  -3   0    5.70    1.10
   5  -3   0    4.40    0.90
  -5  -3   0    4.40    0.80
   5  -3   0    5.60    0.80
  -5  -3   0    5.90    0.70
  -5  -3   0    5.20    0.80
   5  -3   0    3.30    1.00
  -5  -3   0    3.90    0.80
   5  -3   0    5.00    1.10
  -5  -3   0    4.00    0.80
   5  -3   0    6.50    1.10
   5  -3   0    6.40    0.90
  -5   3   0    5.50    1.10
   5   3   0    6.70    1.10
  -5   3   0    4.10    0.70
   5   3   0    4.80    0.80
  -5   3   0    4.10    0.90
   5   3   0    5.20    0.80
  -5   3   0    6.30    1.10
  -5   3   0    5.20    1.10
  -5   3   0    4.40    0.80
   5   3   0    5.20    0.50
   5   3   0    5.10    0.80
   5   3   0    4.40    1.00
   5   3   0    5.90    1.00
   5   3   0    5.00    1.00
  -5   3   0    5.60    0.60
   6  -3   0   49.30    2.10
   6  -3   0   51.99    2.70
   6  -3   0   51.59    2.40
   6  -3   0   51.59    2.40
  -6  -3   0   49.50    2.50
  -6  -3   0   51.19    2.70
   6  -3   0   49.70    1.60
  -6  -3   0   48.90    2.10
   6  -3   0   47.20    2.90
  -6  -3   0   47.40    2.80
  -6  -3   0   48.70    2.50
  -6  -3   0   45.50    2.40
  -6  -3   0   47.90    2.30
  -6   3   0   53.39    2.80
   6   3   0   48.20    2.40
  -6   3   0   49.50    2.10
   6   3   0   47.40    2.30
  -6   3   0   44.50    2.40
   6   3   0   50.29    2.70
  -6   3   0   46.00    2.60
  -6   3   0   50.09    2.90
   6   3   0   49.70    2.60
   6   3   0   56.59    2.70
   6   3   0   49.99    1.70
   6   3   0   49.30    2.60
  -6   3   0   50.19    2.20
  -7  -3   0    0.60    0.60
  -7  -3   0    0.80    0.80
  -7  -3   0    0.40    0.60
   7  -3   0    0.30    0.50
   7  -3   0    0.70    0.90
   7  -3   0    0.10    0.50
   7  -3   0    0.20    0.20
   7  -3   0    0.60    0.60
  -7  -3   0    0.30    0.80
   7  -3   0    0.90    0.80
  -7  -3   0    0.50    0.50
  -7  -3   0    0.40    0.60
   7   3   0   -0.10    0.50
   7   3   0    0.80    0.60
   7   3   0    0.40    0.30
  -7   3   0    0.30    0.50
   7   3   0   -0.90    0.50
   7   3   0   -0.80    0.60
   7   3   0    0.60    0.70
  -7   3   0    1.10    0.70
  -7   3   0    0.30    0.60
   7   3   0    1.50    0.80
  -7   3   0   -0.60    0.60
   8  -3   0   12.50    1.40
   8  -3   0   17.10    2.30
  -8  -3   0   15.50    1.50
   8  -3   0   13.70    1.40
  -8  -3   0   14.00    2.00
  -8  -3   0   13.10    1.70
  -8  -3   0   13.90    1.60
  -8  -3   0   14.70    1.60
  -8  -3   0   14.20    1.70
   8  -3   0   14.50    1.50
   8   3   0    9.10    1.40
  -8   3   0   15.10    1.30
   8   3   0   15.10    0.90
   8   3   0   11.70    1.60
  -8   3   0   16.60    2.10
   8   3   0   15.30    1.70
   8   3   0   13.60    1.50
  -8   3   0   15.10    1.20
  -8   3   0   11.30    1.40
   8   3   0   12.00    1.60
   8   3   0   15.30    1.90
  -9  -3   0   39.50    3.00
   9  -3   0   41.30    2.40
   9  -3   0   39.50    1.50
  -9  -3   0   45.40    2.80
  -9  -3   0   37.90    2.30
   9  -3   0   40.70    1.40
   9  -3   0   40.50    2.40
   9  -3   0   43.80    3.30
  -9  -3   0   40.00    2.60
  -9   3   0   42.50    2.60
  -9   3   0   38.20    2.20
   9   3   0   41.80    2.70
   9   3   0   42.10    2.80
   9   3   0   41.90    2.60
  -9   3   0   41.30    2.10
   9   3   0   41.80    2.60
  -9   3   0   40.90    2.90
   9   3   0   37.70    2.30
   9   3   0   38.00    2.90
  10  -3   0   21.20    1.00
  10  -3   0   24.30    2.00
 -10  -3   0   21.40    2.10
  10  -3   0   24.90    2.00
  10  -3   0   23.50    1.10
 -10  -3   0   19.20    2.10
 -10  -3   0   26.30    2.60
 -10  -3   0   23.20    2.80
 -10   3   0   32.30    2.70
 -10   3   0   26.40    1.70
  10   3   0   21.40    1.90
  10   3   0   23.40    2.10
 -10   3   0   28.00    2.20
  10   3   0   25.50    2.20
  10   3   0   26.70    2.70
  11  -3   0   34.10    2.40
 -11  -3   0   37.60    2.70
 -11  -3   0   33.90    3.20
 -11  -3   0   29.20    2.50
  11  -3   0   31.30    1.30
  11  -3   0   33.70    1.40
  11  -3   0   33.90    2.40
 -11   3   0   31.80    2.50
  11   3   0   34.50    2.60
  11   3   0   31.30    2.30
  11   3   0   36.60    2.90
 -11   3   0   33.40    3.00
  11   3   0   34.50    2.70
 -12  -3   0   70.79    4.00
  12  -3   0   72.79    3.80
  12  -3   0   66.19    2.40
 -12  -3   0   71.09    4.70
  12  -3   0   74.49    2.50
 -12  -3   0   76.29    4.20
  12  -3   0   77.59    3.90
  12   3   0   76.59    4.20
  12   3   0   70.19    4.00
  12   3   0   72.69    3.10
 -12   3   0   71.79    4.60
 -12   3   0   74.49    4.00
  12   3   0   78.29    4.10
  12   3   0   73.09    4.30
 -13  -3   0    0.90    1.30
  13  -3   0    0.30    0.30
  13  -3   0    1.20    1.10
 -13  -3   0   -0.10    0.90
 -13  -3   0    0.70    1.10
  13  -3   0    1.30    0.90
  13   3   0    1.40    1.30
  13   3   0    1.90    1.20
 -13   3   0    1.40    1.10
  13   3   0    1.00    1.10
  13   3   0    1.30    0.80
 -13   3   0    1.40    1.40
  13   3   0    1.70    1.10
  14  -3   0    2.10    1.10
  14  -3   0    2.30    1.70
 -14  -3   0    2.80    1.40
 -14  -3   0    0.80    1.10
 -14  -3   0    3.20    1.70
  14  -3   0    2.70    1.30
  14   3   0    0.90    1.30
 -14   3   0    0.20    1.40
  14   3   0    2.90    1.20
  14   3   0    2.80    0.90
  14   3   0    0.30    1.00
 -14   3   0    3.00    1.40
  14   3   0    2.30    1.20
 -15  -3   0    2.50    2.00
  15  -3   0    3.10    1.30
  15  -3   0    2.40    1.50
 -15  -3   0    0.50    1.00
 -15  -3   0    1.60    1.40
  15  -3   0    1.90    1.70
 -15   3   0    3.90    1.60
 -15   3   0    2.70    1.70
  15   3   0    1.80    1.30
  15   3   0    2.80    1.40
  15   3   0    1.80    1.60
  15   3   0    4.00    1.50
 -16  -3   0   11.70    2.40
 -16  -3   0   10.70    3.00
  16  -3   0    5.70    1.70
  16  -3   0    7.30    1.70
  16  -3   0    1.10    1.50
  16   3   0    5.40    1.70
 -16   3   0    6.60    2.30
  16   3   0    7.00    2.10
 -16   3   0    5.90    1.50
  16   3   0    7.70    1.80
  16   3   0    8.30    1.90
 -16   3   0    7.20    1.90
  17  -3   0    1.40    1.60
  17  -3   0    1.40    1.80
 -17  -3   0    2.10    2.20
  17  -3   0    0.70    1.30
  17   3   0    0.90    1.30
  17   3   0    1.50    1.40
 -17   3   0    2.00    1.60
   0  -4   0    6.00    1.10
   0  -4   0    9.40    0.60
   0  -4   0    5.80    1.10
   0  -4   0    9.00    0.70
   0  -4   0    9.00    1.20
   0  -4   0    7.00    0.90
   0  -4   0    7.50    1.10
   0   4   0    5.90    1.00
   0   4   0   10.30    1.10
   0   4   0   10.50    1.10
   0   4   0    7.80    1.10
   0   4   0    8.10    1.10
   0   4   0    8.80    1.00
   0   4   0    7.40    1.10
   0   4   0    8.40    0.70
   0   4   0    8.40    1.10
   0   4   0    9.80    1.30
   0   4   0    7.40    1.20
   1  -4   0   46.80    2.50
   1  -4   0   46.10    2.50
   1  -4   0   45.20    2.00
   1  -4   0   42.70    2.30
  -1  -4   0   46.60    2.40
  -1  -4   0   46.90    2.60
   1  -4   0   44.40    1.70
  -1  -4   0   45.80    1.80
   1  -4   0   45.60    1.80
  -1  -4   0   45.00    2.40
  -1  -4   0   45.50    1.70
  -1  -4   0   43.40    2.20
  -1  -4   0   44.70    1.70
   1  -4   0   40.80    2.40
  -1  -4   0   44.20    2.20
   1   4   0   43.20    2.40
   1   4   0   47.60    2.40
  -1   4   0   45.30    2.50
  -1   4   0   43.70    2.40
   1   4   0   48.90    1.80
   1   4   0   45.00    2.40
   1   4   0   42.90    2.30
  -1   4   0   48.70    2.50
   1   4   0   47.90    2.10
   1   4   0   46.30    2.50
  -1   4   0   44.20    2.20
   1   4   0   46.10    2.30
   1   4   0   46.90    2.30
  -1   4   0   44.70    2.10
  -1   4   0   49.60    2.20
  -1   4   0   45.40    2.40
  -1   4   0   48.70    2.40
  -1   4   0   43.80    2.00
   1   4   0   45.20    2.10
  -1   4   0   45.40    2.20
   1   4   0   48.70    2.30
   2  -4   0    2.80    0.70
  -2  -4   0    3.00    0.60
  -2  -4   0    2.80    0.90
   2  -4   0    3.90    0.70
  -2  -4   0    4.00    0.80
  -2  -4   0    2.70    0.90
   2  -4   0    3.50    0.50
  -2  -4   0    4.80    0.60
   2  -4   0    4.10    0.90
  -2  -4   0    3.60    0.70
   2  -4   0    1.80    0.80
   2  -4   0    2.80    0.50
   2  -4   0    2.30    0.80
   2  -4   0    3.90    1.10
  -2  -4   0    4.30    0.60
  -2   4   0    2.40    0.70
  -2   4   0    4.10    0.90
  -2   4   0    2.70    0.80
   2   4   0    4.60    1.00
   2   4   0    3.30    0.60
   2   4   0    2.80    0.70
   2   4   0    3.00    0.70
   2   4   0    3.20    0.80
  -2   4   0    3.80    1.00
  -2   4   0    3.80    0.80
   2   4   0    2.10    0.80
   2   4   0    2.30    0.80
   2   4   0    4.60    0.90
  -2   4   0    3.90    1.00
   2   4   0    3.50    0.70
  -2   4   0    2.90    0.60
  -2   4   0    5.00    0.80
  -3  -4   0  233.78    7.10
  -3  -4   0  229.08    7.50
  -3  -4   0  230.38    7.80
   3  -4   0  226.58    7.50
  -3  -4   0  222.78    7.00
   3  -4   0  228.88    7.60
  -3  -4   0  233.28    7.60
  -3  -4   0  233.68    6.80
   3  -4   0  229.68    7.70
   3  -4   0  232.58    6.80
   3  -4   0  224.48    6.70
  -3  -4   0  220.98    7.40
   3  -4   0  228.68    6.70
  -3  -4   0  228.28    6.80
   3  -4   0  233.68    8.10
   3   4   0  216.58    7.50
  -3   4   0  239.78    6.70
  -3   4   0  217.18    7.50
  -3   4   0  225.88    7.40
  -3   4   0  222.38    7.60
   3   4   0  197.68    7.60
  -3   4   0  205.08    7.20
  -3   4   0  227.08    7.40
   3   4   0  239.68    7.90
   3   4   0  232.18    7.10
   3   4   0  229.68    7.40
   3   4   0  231.48    7.20
  -3   4   0  227.98    7.70
   3   4   0  226.08    7.50
   3   4   0  226.08    7.20
   4  -4   0    1.80    0.50
   4  -4   0    2.10    0.80
  -4  -4   0    0.80    0.80
  -4  -4   0    0.80    0.40
  -4  -4   0    2.10    0.70
   4  -4   0    2.00    0.50
  -4  -4   0    2.00    0.80
  -4  -4   0    1.60    0.80
   4  -4   0    1.60    0.50
   4  -4   0    1.40    0.80
  -4  -4   0    0.40    0.50
  -4   4   0    0.90    0.70
  -4   4   0    2.60    0.80
   4   4   0    1.10    0.60
  -4   4   0    0.90    0.60
   4   4   0    1.60    0.60
  -4   4   0    1.30    0.70
   4   4   0    1.30    0.80
  -4   4   0    1.50    0.40
   4   4   0    2.00    0.70
   4   4   0    1.40    0.70
  -4   4   0    1.40    0.70
   4   4   0    1.60    0.80
  -5  -4   0  290.17    9.30
   5  -4   0  289.67    9.70
  -5  -4   0  300.57    9.80
   5  -4   0  301.37    8.40
  -5  -4   0  295.87    9.50
  -5  -4   0  291.27    9.80
   5  -4   0  303.57   10.00
  -5  -4   0  297.97    9.20
   5  -4   0  287.87    9.40
   5  -4   0  316.87    9.00
  -5  -4   0  298.67    9.00
   5   4   0  299.87    9.30
  -5   4   0  300.77    9.30
   5   4   0  290.27    9.60
   5   4   0  293.97    9.60
  -5   4   0  286.97    8.20
  -5   4   0  284.17    9.70
  -5   4   0  307.77    9.80
  -5   4   0  304.57    9.20
  -5   4   0  279.07    9.70
   5   4   0  300.17    9.80
   5   4   0  292.77    9.30
   5   4   0  294.07    9.20
  -6  -4   0   65.49    3.20
  -6  -4   0   67.29    3.40
  -6  -4   0   59.99    3.00
  -6  -4   0   66.39    2.80
   6  -4   0   62.49    3.30
   6  -4   0   66.89    2.80
  -6  -4   0   70.29    3.10
  -6  -4   0   63.59    3.40
   6  -4   0   64.09    2.30
   6   4   0   63.89    2.90
  -6   4   0   67.29    3.40
  -6   4   0   62.09    2.80
   6   4   0   61.19    3.30
  -6   4   0   62.09    2.20
   6   4   0   56.59    3.20
  -6   4   0   62.59    3.00
   6   4   0   62.19    3.00
   6   4   0   64.19    3.10
   6   4   0   61.39    3.20
   7  -4   0   17.80    2.10
   7  -4   0   19.40    1.20
  -7  -4   0   19.30    1.90
  -7  -4   0   15.70    1.50
  -7  -4   0   20.10    2.00
  -7  -4   0   17.90    1.10
  -7  -4   0   17.00    2.20
   7  -4   0   20.50    1.50
  -7  -4   0   18.70    2.10
   7   4   0   16.90    1.90
   7   4   0   16.30    1.50
   7   4   0   22.80    1.90
  -7   4   0   17.40    2.00
  -7   4   0   17.50    1.60
  -7   4   0   15.80    1.10
   7   4   0   23.00    2.00
   7   4   0   19.30    1.70
   7   4   0   19.00    2.10
  -7   4   0   18.20    1.50
  -8  -4   0    0.80    0.70
   8  -4   0    0.30    0.80
  -8  -4   0    0.40    0.70
  -8  -4   0    0.90    0.50
  -8  -4   0    0.00    0.80
  -8  -4   0    0.90    0.70
   8  -4   0    1.10    0.60
   8  -4   0    0.90    0.60
  -8  -4   0    0.30    0.80
   8   4   0    0.90    0.60
   8   4   0    0.70    0.70
   8   4   0    0.00    0.80
  -8   4   0    0.70    0.50
   8   4   0    1.50    0.90
  -8   4   0    2.00    1.10
   8   4   0    1.90    1.00
  -8   4   0    0.90    0.60
  -8   4   0   -0.60    0.70
   8   4   0    0.70    0.80
  -9  -4   0   -0.50    0.70
  -9  -4   0    0.90    1.00
  -9  -4   0   -0.50    0.50
  -9  -4   0   -0.60    0.70
   9  -4   0   -0.80    0.50
   9  -4   0   -0.30    0.60
  -9  -4   0    0.00    0.80
   9   4   0   -0.40    0.60
  -9   4   0   -0.10    0.60
   9   4   0    0.20    0.60
  -9   4   0    1.00    0.60
   9   4   0    0.80    0.90
  -9   4   0    0.50    0.80
  -9   4   0   -0.60    0.80
   9   4   0   -0.50    0.80
   9   4   0   -0.10    0.80
  10  -4   0   16.60    1.80
 -10  -4   0   17.40    2.30
 -10  -4   0   14.10    2.30
 -10  -4   0   15.20    2.00
 -10  -4   0   13.70    1.50
 -10  -4   0   14.30    2.00
  10  -4   0   13.00    1.50
 -10   4   0   11.90    2.00
 -10   4   0   14.50    1.80
 -10   4   0   10.30    1.50
  10   4   0   13.70    1.70
  10   4   0   16.40    2.10
  10   4   0   18.10    2.30
 -10   4   0   17.40    1.50
  10   4   0   14.60    2.00
  10   4   0   13.70    1.80
 -11  -4   0   12.40    1.90
 -11  -4   0   17.10    2.60
  11  -4   0   17.70    1.90
 -11  -4   0   21.10    2.70
 -11  -4   0   14.10    1.70
 -11  -4   0   17.20    2.20
  11  -4   0   16.10    1.80
  11   4   0   13.90    2.10
  11   4   0   13.30    2.10
 -11   4   0   15.20    1.60
  11   4   0   13.80    1.90
  11   4   0   16.00    2.10
  11   4   0   14.00    2.10
 -11   4   0   13.70    2.30
 -11   4   0   13.60    1.90
 -12  -4   0   35.20    3.00
  12  -4   0   44.60    4.00
 -12  -4   0   33.90    3.00
 -12  -4   0   32.50    3.80
  12  -4   0   42.70    2.70
 -12  -4   0   37.20    2.90
  12  -4   0   38.80    2.60
 -12   4   0   40.90    3.00
  12   4   0   38.50    3.10
 -12   4   0   37.00    2.40
  12   4   0   37.30    3.20
  12   4   0   36.60    2.90
  12   4   0   38.30    3.10
 -12   4   0   43.50    3.60
 -13  -4   0    0.40    1.10
  13  -4   0    0.60    0.90
  13  -4   0    0.40    1.00
 -13  -4   0   -0.50    0.70
  13  -4   0    1.70    1.70
 -13  -4   0    0.90    1.30
 -13  -4   0    0.30    1.40
  13   4   0    0.70    1.10
  13   4   0    2.20    1.20
 -13   4   0    0.40    1.30
  13   4   0    0.20    1.10
  13   4   0    0.20    1.20
 -13   4   0    0.80    1.10
  14  -4   0    1.80    1.80
 -14  -4   0    0.00    0.90
 -14  -4   0    2.40    1.40
  14  -4   0    2.60    1.20
 -14  -4   0    3.90    1.50
  14  -4   0    2.50    1.20
 -14  -4   0    1.10    1.70
  14   4   0    3.90    1.60
 -14   4   0    1.90    1.50
 -14   4   0    2.10    1.30
  14   4   0    2.60    1.30
  14   4   0    2.10    1.50
  14   4   0    1.10    1.20
  15  -4   0    6.50    2.50
 -15  -4   0    4.80    1.80
  15  -4   0    2.00    1.20
 -15  -4   0    5.10    1.70
 -15  -4   0    2.40    2.00
  15  -4   0    3.60    1.40
 -15   4   0    4.20    2.00
  15   4   0    6.20    2.00
  15   4   0    6.40    1.70
  15   4   0    4.30    1.60
 -15   4   0    4.20    1.60
  15   4   0    3.00    1.50
 -16  -4   0    3.00    2.20
  16  -4   0    2.70    2.10
  16  -4   0    7.10    1.90
 -16  -4   0    7.70    2.10
  16  -4   0    5.50    1.60
  16   4   0    6.50    1.90
  16   4   0    6.40    1.90
 -16   4   0    3.80    1.70
   0  -5   0    0.30    0.20
   0  -5   0    0.30    0.70
   0  -5   0   -0.30    0.50
   0  -5   0    0.80    0.80
   0  -5   0    0.00    0.20
   0  -5   0    1.00    0.80
   0   5   0    0.00    0.50
   0   5   0    0.20    0.50
   0   5   0    0.00    0.70
   0   5   0   -0.30    0.60
   0   5   0    0.20    0.30
   0   5   0    0.00    0.50
   0   5   0    1.00    0.80
   0   5   0   -0.30    0.60
  -1  -5   0   17.40    0.90
  -1  -5   0   16.20    0.90
  -1  -5   0   24.70    2.40
   1  -5   0   19.50    2.10
   1  -5   0   18.40    0.80
  -1  -5   0   17.10    1.50
   1  -5   0   18.50    1.40
   1  -5   0   18.80    2.00
  -1  -5   0   20.80    1.60
  -1  -5   0   17.90    0.80
   1  -5   0   12.40    1.70
  -1  -5   0   16.50    1.90
  -1   5   0   16.20    1.50
   1   5   0   18.10    1.90
   1   5   0   18.80    1.90
  -1   5   0   21.40    1.80
  -1   5   0   16.40    1.80
  -1   5   0   17.50    1.20
   1   5   0   17.50    1.60
   1   5   0   20.00    1.70
  -1   5   0   18.40    1.90
   1   5   0   16.10    1.00
  -1   5   0   18.50    1.90
   1   5   0   14.50    1.40
  -1   5   0   17.90    1.50
   1   5   0   18.30    1.60
  -1   5   0   17.70    1.40
   1   5   0   17.70    1.40
   2  -5   0    1.60    0.40
   2  -5   0    1.30    0.60
  -2  -5   0    1.20    0.40
  -2  -5   0    0.90    0.90
  -2  -5   0    1.70    0.50
  -2  -5   0    0.90    0.30
  -2  -5   0    1.10    0.80
   2  -5   0    0.90    0.70
   2  -5   0   -0.40    0.80
   2  -5   0    1.00    0.30
  -2  -5   0    1.00    0.60
   2   5   0    1.10    0.90
   2   5   0    1.70    0.90
  -2   5   0    1.80    0.70
  -2   5   0    1.50    0.80
  -2   5   0    1.70    0.80
  -2   5   0    2.00    0.70
   2   5   0    1.70    0.90
   2   5   0    2.30    0.60
   2   5   0    2.00    0.80
   2   5   0    1.60    0.70
  -2   5   0    0.90    0.70
  -2   5   0    1.60    0.70
  -2   5   0    1.40    0.80
   2   5   0    2.50    0.70
   2   5   0    1.00    0.70
   3  -5   0   30.50    1.30
  -3  -5   0   31.30    2.20
  -3  -5   0   30.30    1.60
   3  -5   0   32.60    2.30
  -3  -5   0   28.40    1.40
   3  -5   0   36.50    2.70
  -3  -5   0   31.50    1.60
  -3  -5   0   29.10    1.60
   3  -5   0   28.00    1.50
  -3  -5   0   30.90    2.30
   3  -5   0   30.10    1.30
   3   5   0   28.80    1.90
   3   5   0   27.00    1.70
  -3   5   0   32.20    2.00
   3   5   0   30.30    2.20
   3   5   0   28.90    1.80
  -3   5   0   27.30    1.90
  -3   5   0   30.40    2.30
   3   5   0   30.40    2.10
   3   5   0   29.80    2.30
  -3   5   0   28.80    1.60
   3   5   0   30.80    2.10
  -3   5   0   31.00    2.10
  -4  -5   0    2.50    0.70
  -4  -5   0    4.10    1.10
   4  -5   0    1.90    0.50
   4  -5   0    3.40    0.60
   4  -5   0    3.10    0.60
  -4  -5   0    3.40    1.10
  -4  -5   0    3.20    0.60
  -4  -5   0    2.90    0.70
  -4  -5   0    4.40    1.00
   4  -5   0    3.80    1.10
   4  -5   0    1.70    1.00
  -4   5   0    1.90    0.90
   4   5   0    1.60    0.70
  -4   5   0    2.90    1.10
   4   5   0    2.50    0.90
   4   5   0    1.90    0.80
  -4   5   0    2.00    0.80
   4   5   0    2.40    0.70
  -4   5   0    3.20    0.60
  -4   5   0    2.20    0.80
   4   5   0    1.10    1.00
   4   5   0    3.70    1.20
   5  -5   0    1.30    0.90
  -5  -5   0    0.10    0.40
   5  -5   0    1.00    1.00
  -5  -5   0    0.20    0.70
  -5  -5   0   -0.70    0.80
  -5  -5   0    0.70    0.70
  -5  -5   0    0.20    0.60
   5  -5   0    0.70    0.40
  -5  -5   0    0.00    0.50
   5  -5   0    0.40    0.40
   5  -5   0    0.80    0.40
   5   5   0    0.70    0.90
  -5   5   0    0.30    0.70
   5   5   0    0.70    0.70
  -5   5   0    1.70    0.90
   5   5   0    0.90    0.70
   5   5   0    0.80    0.60
  -5   5   0    0.90    0.70
   5   5   0    0.50    0.70
   5   5   0    1.30    0.90
  -6  -5   0   37.10    2.70
  -6  -5   0   32.70    1.90
  -6  -5   0   35.80    2.20
   6  -5   0   37.50    2.60
   6  -5   0   35.30    1.80
  -6  -5   0   32.80    2.50
  -6  -5   0   31.40    2.40
   6  -5   0   39.80    3.20
   6  -5   0   31.60    1.70
  -6   5   0   34.00    2.20
  -6   5   0   35.90    2.70
   6   5   0   31.30    2.20
   6   5   0   34.90    2.60
   6   5   0   31.70    2.40
   6   5   0   35.40    2.30
   6   5   0   36.20    2.20
   6   5   0   37.40    2.80
  -6   5   0   34.70    2.30
  -7  -5   0   36.10    2.60
  -7  -5   0   36.80    2.40
   7  -5   0   41.50    3.50
  -7  -5   0   35.30    2.80
  -7  -5   0   36.50    2.80
   7  -5   0   41.10    2.10
   7  -5   0   35.70    2.70
  -7  -5   0   38.60    2.30
  -7  -5   0   38.20    2.20
   7   5   0   33.60    2.60
   7   5   0   37.00    2.70
   7   5   0   38.40    2.80
   7   5   0   45.10    2.60
  -7   5   0   38.90    2.50
  -7   5   0   45.60    2.50
  -7   5   0   36.90    2.90
   7   5   0   42.10    2.60
   7   5   0   39.30    2.30
   8  -5   0    8.20    1.90
  -8  -5   0    6.40    1.20
   8  -5   0    4.60    1.30
  -8  -5   0    6.30    1.40
   8  -5   0    5.60    1.00
  -8  -5   0    4.80    1.10
  -8  -5   0    7.20    1.60
  -8  -5   0    4.60    1.20
  -8  -5   0    6.90    1.60
   8   5   0    7.10    1.40
   8   5   0    4.10    1.20
  -8   5   0    7.20    1.20
   8   5   0    4.50    1.40
  -8   5   0    3.80    1.30
  -8   5   0    5.00    0.60
   8   5   0    5.80    1.10
  -8   5   0    2.80    1.00
   8   5   0    4.30    1.20
   8   5   0    4.90    1.40
  -9  -5   0   20.60    2.60
  -9  -5   0   21.90    2.30
  -9  -5   0   23.60    2.80
  -9  -5   0   24.50    2.60
   9  -5   0   23.10    1.70
  -9  -5   0   25.90    2.20
   9  -5   0   24.70    3.30
   9  -5   0   23.40    2.70
  -9   5   0   24.60    2.90
   9   5   0   22.70    2.00
   9   5   0   25.40    2.20
  -9   5   0   21.30    1.40
  -9   5   0   24.20    2.10
   9   5   0   20.70    2.40
  -9   5   0   21.30    1.80
   9   5   0   25.50    2.50
   9   5   0   26.70    2.80
 -10  -5   0   13.40    1.00
 -10  -5   0   20.90    2.40
 -10  -5   0   17.90    2.10
  10  -5   0   15.70    1.70
  10  -5   0   13.70    2.60
  10  -5   0   15.80    1.40
 -10  -5   0   17.60    2.60
 -10  -5   0   18.20    2.50
 -10  -5   0   15.80    2.20
  10   5   0   19.70    2.40
  10   5   0   18.30    2.20
 -10   5   0   20.10    2.20
  10   5   0   11.30    1.90
  10   5   0   12.60    1.90
  10   5   0   16.00    2.30
 -10   5   0   12.20    1.30
 -10   5   0   16.90    2.40
 -10   5   0   16.40    1.70
  11  -5   0   56.29    3.00
 -11  -5   0   62.69    4.10
 -11  -5   0   61.09    4.40
  11  -5   0   55.89    2.80
 -11  -5   0   58.39    3.70
  11  -5   0   70.79    5.10
 -11   5   0   59.49    3.00
  11   5   0   53.69    3.80
 -11   5   0   56.59    4.20
  11   5   0   62.09    3.90
  11   5   0   60.99    4.00
 -11   5   0   54.89    3.50
  11   5   0   58.89    3.60
 -12  -5   0    7.10    2.00
 -12  -5   0    4.40    1.50
  12  -5   0    8.50    1.40
 -12  -5   0    6.60    2.10
  12  -5   0    6.00    2.00
  12  -5   0    6.30    1.20
  12   5   0   10.90    2.00
 -12   5   0    6.60    1.30
 -12   5   0    8.20    2.10
 -12   5   0    7.80    1.60
  12   5   0    5.00    1.60
  12   5   0    9.00    1.90
  12   5   0   12.60    2.30
  13  -5   0    9.50    1.50
 -13  -5   0   17.30    2.70
  13  -5   0   15.10    2.90
 -13  -5   0   15.70    2.40
 -13  -5   0   19.40    3.20
  13  -5   0   20.50    2.10
  13   5   0   16.40    2.60
 -13   5   0   13.90    2.10
 -13   5   0   11.60    1.60
  13   5   0   16.20    2.40
  13   5   0   17.00    2.60
  13   5   0   20.70    2.70
 -13   5   0   20.90    2.90
  14  -5   0    0.20    0.90
 -14  -5   0    0.20    1.20
  14  -5   0   -0.20    0.80
 -14  -5   0   -1.10    1.20
 -14  -5   0   -0.20    1.50
  14  -5   0    2.40    2.10
 -14   5   0    1.60    1.30
  14   5   0   -0.30    1.10
  14   5   0    0.00    1.00
  14   5   0   -0.10    1.30
 -14   5   0    0.10    1.40
  14   5   0    0.10    1.20
  15  -5   0   -0.50    1.00
 -15  -5   0   -0.80    1.30
 -15  -5   0    0.00    1.90
  15   5   0    0.80    1.40
  15   5   0   -1.00    1.10
 -15   5   0    0.20    1.40
   0  -6   0    1.90    1.00
   0  -6   0    0.50    0.90
   0  -6   0    1.20    0.90
   0   6   0    1.00    0.70
   0   6   0    0.40    0.70
   0   6   0   -0.40    0.70
   0   6   0    0.50    0.60
   0   6   0    0.50    0.90
   0   6   0   -0.20    0.70
   1  -6   0    2.10    1.00
  -1  -6   0    4.00    1.30
   1  -6   0    1.00    0.90
   1  -6   0    1.50    0.90
  -1  -6   0    2.70    1.10
  -1  -6   0    2.10    0.90
  -1   6   0    2.00    0.80
  -1   6   0    3.40    1.10
   1   6   0    3.10    0.90
   1   6   0    2.10    0.90
   1   6   0    1.50    1.00
   1   6   0    2.50    1.00
  -1   6   0    2.50    0.90
   1   6   0    2.10    0.80
  -1   6   0    3.30    1.20
   1   6   0    1.40    1.10
  -1   6   0    1.80    0.90
  -1   6   0    2.10    0.90
  -1   6   0    1.60    0.50
  -2  -6   0  103.09    4.60
   2  -6   0   91.89    3.70
  -2  -6   0   97.39    4.80
  -2  -6   0   93.59    3.20
   2  -6   0   98.89    4.60
  -2  -6   0   92.99    3.90
   2  -6   0  101.59    4.80
  -2   6   0   87.99    3.60
   2   6   0   88.79    4.30
  -2   6   0  100.49    4.20
   2   6   0   96.49    4.60
   2   6   0   94.69    4.30
   2   6   0   98.39    3.30
   2   6   0   98.09    4.70
   2   6   0   95.39    4.30
  -2   6   0   97.59    4.40
   2   6   0  100.79    4.00
  -2   6   0  100.49    3.80
  -2   6   0   94.89    4.10
  -2   6   0   96.39    4.40
   2   6   0   96.29    4.00
  -2   6   0   88.49    4.40
   3  -6   0    1.60    1.20
  -3  -6   0    0.90    0.50
  -3  -6   0    3.40    1.10
  -3  -6   0    2.00    0.60
   3  -6   0    0.70    0.50
  -3  -6   0    1.70    1.10
   3  -6   0    0.70    0.90
   3   6   0    1.60    0.90
   3   6   0    2.20    1.00
   3   6   0    1.70    0.90
  -3   6   0    0.90    0.80
   3   6   0    1.60    1.00
  -3   6   0    2.60    0.90
  -3   6   0    1.40    1.00
  -3   6   0    0.50    0.60
   3   6   0    2.30    0.70
   3   6   0    0.90    0.70
  -3   6   0    1.50    0.80
  -3   6   0    0.60    0.60
   3   6   0    1.50    0.70
   3   6   0    1.90    0.90
  -3   6   0    1.90    0.90
   4  -6   0    1.90    1.00
  -4  -6   0    2.00    0.60
  -4  -6   0    1.70    1.00
   4  -6   0    1.10    0.50
   4  -6   0    0.30    1.10
  -4  -6   0    1.30    0.90
   4   6   0    2.30    1.00
  -4   6   0    0.90    1.00
  -4   6   0    1.00    0.80
   4   6   0    1.60    0.80
  -4   6   0    0.60    0.70
   4   6   0    2.50    1.10
  -4   6   0    1.00    0.90
   4   6   0    1.00    0.80
   4   6   0    2.10    0.80
   4   6   0    0.80    0.70
   4   6   0    2.20    1.10
   4   6   0    1.90    1.10
  -4   6   0    0.80    0.50
   5  -6   0   61.09    2.40
   5  -6   0   63.49    4.10
  -5  -6   0   62.49    3.60
  -5  -6   0   66.29    4.00
   5  -6   0   63.19    3.70
  -5  -6   0   64.79    2.40
  -5  -6   0   61.69    2.30
  -5  -6   0   56.59    4.00
   5   6   0   69.99    3.70
   5   6   0   67.89    3.30
   5   6   0   63.09    3.80
  -5   6   0   61.39    3.30
   5   6   0   64.39    3.10
  -5   6   0   63.09    3.70
   5   6   0   62.89    3.50
   5   6   0   63.79    3.10
   5   6   0   62.89    3.60
  -5   6   0   65.89    3.40
  -6  -6   0    3.10    1.10
   6  -6   0    3.70    1.60
   6  -6   0    8.10    1.60
  -6  -6   0    6.90    1.50
  -6  -6   0    6.00    1.20
  -6  -6   0    4.10    0.80
   6  -6   0    4.50    0.60
   6  -6   0    4.50    0.50
  -6  -6   0    5.90    1.70
  -6  -6   0    6.30    0.80
   6   6   0    4.60    1.50
   6   6   0    6.20    1.30
   6   6   0    4.60    1.40
   6   6   0    5.30    1.10
  -6   6   0    4.40    1.30
   6   6   0    3.70    1.30
  -6   6   0    6.10    1.20
  -6   6   0    5.60    1.30
   6   6   0    6.00    1.20
   7  -6   0    2.90    0.60
  -7  -6   0    3.00    1.10
  -7  -6   0    3.40    1.40
  -7  -6   0    3.90    1.20
   7  -6   0    5.80    1.50
  -7  -6   0    2.40    0.70
  -7  -6   0    2.50    0.80
  -7  -6   0    2.60    1.10
   7  -6   0    2.90    0.60
   7  -6   0    2.40    1.50
  -7   6   0    3.80    1.10
   7   6   0    4.60    1.20
   7   6   0    3.40    1.20
   7   6   0    1.90    0.80
  -7   6   0    4.90    1.20
   7   6   0    4.00    1.30
   7   6   0    4.00    1.50
  -7   6   0    4.60    1.40
   7   6   0    5.00    1.30
   8  -6   0    3.00    1.20
   8  -6   0   -0.20    1.40
  -8  -6   0    0.90    0.70
   8  -6   0    1.80    0.60
  -8  -6   0    3.70    1.30
  -8  -6   0    2.40    1.30
  -8  -6   0    0.10    1.00
   8  -6   0    0.60    0.50
  -8  -6   0    0.90    0.70
  -8   6   0    1.60    1.00
   8   6   0    0.60    1.00
   8   6   0    3.70    1.30
   8   6   0    1.00    0.70
  -8   6   0    0.00    1.00
   8   6   0    0.40    0.90
   8   6   0    1.20    0.90
  -8   6   0    0.50    0.90
   8   6   0    1.70    1.20
  -9  -6   0    4.10    1.50
  -9  -6   0    4.70    1.10
  -9  -6   0    3.40    1.30
   9  -6   0    3.70    1.80
   9  -6   0    4.90    1.60
   9  -6   0    3.00    0.70
  -9  -6   0    5.60    1.70
   9   6   0    4.80    1.60
  -9   6   0    1.90    1.00
  -9   6   0    3.40    1.10
  -9   6   0    3.60    1.50
   9   6   0    2.60    1.20
   9   6   0    3.30    1.50
   9   6   0    2.90    1.20
 -10  -6   0    1.30    0.90
 -10  -6   0    1.50    1.20
  10  -6   0    0.60    1.50
 -10  -6   0    0.90    1.20
  10  -6   0    0.40    0.60
 -10  -6   0    1.30    1.40
  10   6   0   -0.10    1.10
  10   6   0    1.10    1.10
  10   6   0    0.50    1.30
  10   6   0   -0.10    1.00
 -10   6   0    0.50    1.20
 -10   6   0   -0.70    0.80
 -10   6   0    2.50    1.10
  11  -6   0   -0.10    0.60
 -11  -6   0   -0.20    1.00
 -11  -6   0   -0.30    0.80
 -11  -6   0    0.40    1.40
 -11  -6   0    0.00    1.30
  11  -6   0    2.10    1.80
 -11   6   0    0.80    1.30
  11   6   0   -0.20    1.00
  11   6   0    0.00    1.00
  11   6   0    1.00    1.30
  11   6   0    1.70    1.30
 -11   6   0   -0.40    0.70
 -11   6   0    0.60    1.10
 -12  -6   0    7.10    2.00
 -12  -6   0    9.40    2.00
 -12  -6   0    6.10    1.50
  12  -6   0   13.10    3.00
  12   6   0    3.30    1.30
 -12   6   0    7.80    1.60
  12   6   0    8.00    2.00
  12   6   0    7.20    1.70
 -12   6   0    7.80    2.20
  12   6   0    8.60    2.00
 -12   6   0    4.90    1.20
 -13  -6   0    1.00    1.10
 -13  -6   0    3.70    1.60
  13  -6   0    4.10    2.30
 -13  -6   0    4.30    1.90
 -13  -6   0    0.00    1.40
  13   6   0    4.50    1.70
  13   6   0    2.40    1.30
  13   6   0   -0.30    1.00
 -13   6   0    3.60    1.10
 -13   6   0    4.90    1.50
 -13   6   0    3.00    1.70
  13   6   0    2.50    1.60
 -14  -6   0    5.60    1.90
  14   6   0    1.50    1.40
   0  -7   0   -0.30    0.80
   0  -7   0   -0.10    0.90
   0  -7   0   -0.90    0.80
   0   7   0    0.00    0.70
   0   7   0    0.00    0.60
   0   7   0   -0.90    0.90
   0   7   0   -0.40    0.90
   0   7   0    0.60    0.90
   0   7   0   -0.70    0.70
  -1  -7   0   26.90    2.90
  -1  -7   0   30.40    3.20
   1  -7   0   30.50    3.10
   1  -7   0   25.90    2.50
  -1  -7   0   27.70    2.20
   1   7   0   30.90    3.00
  -1   7   0   28.70    2.50
   1   7   0   23.10    2.00
   1   7   0   28.40    2.30
  -1   7   0   24.60    2.10
   1   7   0   27.10    2.40
   1   7   0   23.20    2.10
  -1   7   0   26.70    2.40
  -1   7   0   28.70    2.10
  -1   7   0   27.80    2.80
  -1   7   0   29.00    2.30
   1   7   0   20.40    2.40
  -2  -7   0   -0.20    0.90
  -2  -7   0    1.30    0.80
  -2  -7   0    0.30    1.00
   2  -7   0    0.60    1.10
   2  -7   0   -0.90    0.80
  -2   7   0    0.70    0.70
   2   7   0    0.70    0.90
  -2   7   0    0.50    0.60
   2   7   0    0.70    0.90
  -2   7   0    1.60    1.00
   2   7   0   -0.10    0.90
  -2   7   0    0.60    1.00
   2   7   0    1.30    0.80
   2   7   0    1.00    0.90
  -2   7   0    0.90    0.80
  -2   7   0    1.00    1.00
  -2   7   0    0.60    0.80
   2   7   0    1.10    1.20
   3  -7   0   10.40    2.10
   3  -7   0    7.10    1.70
  -3  -7   0    6.40    1.60
   3  -7   0    9.00    1.90
  -3  -7   0    6.30    1.60
  -3  -7   0    7.90    1.10
  -3   7   0    7.40    1.40
   3   7   0    9.90    1.70
   3   7   0    8.70    1.40
  -3   7   0    7.30    1.10
   3   7   0    6.60    1.60
  -3   7   0    5.70    1.10
  -3   7   0    6.80    1.50
  -3   7   0   10.90    1.60
   3   7   0    5.50    1.20
  -3   7   0    6.80    1.50
  -3   7   0    8.30    1.60
   3   7   0    7.70    1.80
   3   7   0    8.60    1.60
   3   7   0    9.90    1.80
  -4  -7   0    4.70    0.80
   4  -7   0    5.10    1.80
  -4  -7   0    4.50    1.40
   4  -7   0    5.30    1.50
  -4  -7   0    4.10    1.50
   4  -7   0    4.50    0.80
   4   7   0    5.50    1.00
   4   7   0    6.20    1.60
  -4   7   0    5.30    1.40
  -4   7   0    4.20    1.10
  -4   7   0    7.00    1.00
   4   7   0    5.20    1.20
  -4   7   0    5.50    1.50
   4   7   0    3.30    1.30
   4   7   0    6.20    1.20
   4   7   0    7.40    1.60
   4   7   0    6.40    1.40
  -4   7   0    6.90    1.40
  -4   7   0    5.30    1.30
   4   7   0    6.60    1.70
  -5  -7   0    1.70    1.30
  -5  -7   0    0.00    1.10
   5  -7   0    0.90    0.50
   5  -7   0   -0.30    1.20
   5  -7   0    0.40    1.10
  -5   7   0    2.20    1.00
   5   7   0    1.90    1.00
   5   7   0    0.30    0.70
  -5   7   0    0.60    1.00
   5   7   0    3.00    1.30
   5   7   0    0.60    1.00
  -5   7   0    0.40    1.00
   5   7   0    4.40    1.50
   5   7   0    2.40    0.90
   5   7   0    0.00    0.90
  -6  -7   0   42.40    3.50
   6  -7   0   38.70    3.10
  -6  -7   0   34.10    2.90
   6  -7   0   38.40    3.70
   6   7   0   37.90    3.00
   6   7   0   30.60    2.90
  -6   7   0   32.60    3.00
   6   7   0   38.80    3.30
  -6   7   0   39.20    2.70
   6   7   0   36.30    3.20
  -6   7   0   38.70    2.70
   6   7   0   42.00    2.80
   6   7   0   39.00    2.50
  -7  -7   0    9.00    2.00
   7  -7   0    9.80    2.40
   7  -7   0    8.30    1.90
  -7  -7   0   11.20    2.00
   7   7   0   10.50    2.20
   7   7   0    9.90    1.70
  -7   7   0    9.70    2.00
   7   7   0    8.00    1.90
  -7   7   0    8.30    1.50
   7   7   0    7.90    1.50
  -7   7   0   11.30    1.80
   7   7   0   10.30    1.90
  -8  -7   0   -0.20    1.10
  -8  -7   0   -1.30    0.80
   8  -7   0   -0.80    1.50
   8  -7   0   -0.30    1.20
  -8  -7   0    0.30    1.20
  -8   7   0    0.10    0.90
   8   7   0    0.00    0.90
   8   7   0    0.30    1.20
   8   7   0    0.20    1.20
   8   7   0   -0.80    0.90
  -8   7   0   -1.90    0.90
  -8   7   0    0.80    1.00
  -9  -7   0    2.60    1.50
   9  -7   0   -0.60    1.60
   9  -7   0    1.40    1.20
  -9  -7   0   -0.50    0.90
  -9  -7   0    1.40    1.40
   9   7   0    0.90    1.00
  -9   7   0    1.90    1.40
   9   7   0    2.00    1.40
  -9   7   0    1.00    0.90
   9   7   0    2.50    1.10
   9   7   0    0.20    1.20
  -9   7   0   -0.20    0.90
  10  -7   0   -0.60    1.50
 -10  -7   0    2.60    1.40
 -10  -7   0    1.90    1.60
  10   7   0   -0.10    1.20
  10   7   0    0.10    0.90
 -10   7   0    0.00    0.70
 -10   7   0    0.60    1.10
  10   7   0    0.00    1.10
 -10   7   0    0.40    1.20
  10   7   0    0.50    1.10
  11  -7   0    3.10    2.20
 -11  -7   0    1.80    1.70
 -11  -7   0    2.90    1.60
  11   7   0    3.00    1.70
  11   7   0    1.30    1.30
 -11   7   0    2.70    1.30
 -11   7   0    1.40    0.90
 -11   7   0    1.50    1.40
  11   7   0    0.80    1.00
  11   7   0   -0.20    1.00
 -12  -7   0    1.60    1.60
  12   7   0   -0.80    1.00
  12   7   0    0.70    1.10
 -12   7   0   -0.10    0.80
   0  -8   0   14.80    2.10
   0  -8   0   12.00    2.20
   0  -8   0   14.70    2.50
   0   8   0   15.40    2.20
   0   8   0   14.40    2.00
   0   8   0   15.50    2.00
   0   8   0   14.60    2.20
  -1  -8   0    3.50    1.20
   1  -8   0    0.60    1.10
   1  -8   0    2.70    1.30
  -1  -8   0    4.30    1.70
  -1  -8   0    4.50    1.60
   1   8   0    2.60    1.40
   1   8   0    0.40    1.00
  -1   8   0    2.20    1.20
   1   8   0    1.90    1.10
  -1   8   0    2.20    1.30
  -1   8   0    5.30    1.50
  -1   8   0    2.70    1.10
   1   8   0    1.60    1.20
   2  -8   0    4.30    1.60
  -2  -8   0    6.70    1.80
   2  -8   0    4.90    1.60
  -2  -8   0    4.70    1.70
  -2  -8   0    6.10    1.20
  -2   8   0    6.90    1.70
  -2   8   0    4.60    1.20
   2   8   0    5.50    1.60
   2   8   0    5.70    1.40
   2   8   0    2.10    1.50
  -2   8   0    4.70    1.30
  -2   8   0    6.20    1.60
   2   8   0    9.20    1.70
   3  -8   0   14.60    2.50
   3  -8   0   15.50    2.50
  -3  -8   0   15.40    2.40
  -3  -8   0   20.20    2.90
  -3   8   0   15.60    1.60
   3   8   0   12.20    2.20
   3   8   0   14.90    2.20
  -3   8   0   15.70    2.10
   3   8   0   13.80    2.30
  -3   8   0   12.50    2.00
   3   8   0   17.30    2.30
  -3   8   0   14.00    2.20
  -4  -8   0    1.50    1.30
  -4  -8   0   -0.90    1.00
   4  -8   0    2.20    1.40
   4  -8   0    1.10    1.40
   4   8   0    0.30    1.00
   4   8   0    3.20    1.50
  -4   8   0    2.00    1.30
   4   8   0    1.80    1.10
  -4   8   0   -0.20    0.80
  -4   8   0    1.30    1.20
  -4   8   0    2.00    0.80
   4   8   0   -1.20    1.00
  -5  -8   0    9.50    2.00
   5  -8   0   13.70    2.60
   5  -8   0    9.30    2.00
  -5  -8   0    8.20    2.00
   5   8   0    7.00    1.60
  -5   8   0    7.50    1.70
   5   8   0    7.10    1.50
   5   8   0   11.60    2.40
   5   8   0    7.50    1.90
   5   8   0    6.80    1.90
  -5   8   0    9.80    1.70
  -5   8   0    4.50    1.50
  -6  -8   0    4.80    1.70
  -6  -8   0    3.40    1.70
   6  -8   0    3.70    1.40
   6  -8   0   -0.30    1.50
   6   8   0    4.30    1.80
   6   8   0    3.60    1.10
  -6   8   0    3.40    1.20
  -6   8   0    2.50    1.30
   6   8   0    3.30    1.20
   6   8   0    2.50    1.30
  -6   8   0    5.40    1.40
   6   8   0    4.70    1.50
   6   8   0    2.00    1.30
  -7  -8   0    2.10    1.60
  -7  -8   0    2.50    1.50
   7  -8   0    1.40    1.70
   7  -8   0    0.80    1.40
   7   8   0    0.90    1.10
  -7   8   0    1.10    0.90
   7   8   0    2.00    1.30
   7   8   0    1.50    1.00
   7   8   0    2.00    1.40
   7   8   0    0.60    1.40
  -7   8   0    1.50    1.00
   7   8   0    0.80    0.80
  -7   8   0    0.30    1.10
  -8  -8   0    3.10    1.50
   8  -8   0    5.00    2.20
   8  -8   0    3.90    1.60
  -8  -8   0    7.80    2.40
   8   8   0    3.50    1.30
   8   8   0    2.60    1.50
  -8   8   0    2.20    1.10
   8   8   0    3.70    1.70
   8   8   0    4.00    1.90
   8   8   0    1.90    1.20
  -8   8   0    1.30    1.30
   8   8   0    4.70    1.60
  -8   8   0    2.50    1.20
   9  -8   0    2.60    1.70
  -9  -8   0    3.90    1.70
   9  -8   0    5.10    2.30
  -9  -8   0   10.60    2.50
   9   8   0    5.20    1.90
  -9   8   0    3.60    1.60
  -9   8   0    3.60    1.30
   9   8   0    1.00    1.00
   9   8   0    6.30    1.80
   9   8   0    4.80    1.40
 -10  -8   0    1.10    1.50
 -10   8   0    0.80    1.00
  10   8   0    1.40    1.10
  10   8   0    1.80    1.30
   0  -9   0   -0.90    0.90
   0  -9   0   -0.50    1.20
   0   9   0    0.30    0.90
   0   9   0   -0.60    0.90
   0   9   0   -0.30    1.00
   0   9   0    0.20    0.90
   1  -9   0    0.50    1.30
   1  -9   0    1.60    1.40
  -1  -9   0    0.90    1.30
  -1   9   0    0.50    1.00
   1   9   0    0.80    1.00
   1   9   0   -0.10    0.90
  -1   9   0    0.30    1.10
   1   9   0    0.30    1.00
  -1   9   0    1.90    1.00
  -1   9   0   -0.10    1.10
   1   9   0   -0.30    1.00
   2  -9   0   -0.70    1.20
  -2  -9   0   -0.20    1.20
  -2  -9   0    0.50    1.30
   2  -9   0   -1.40    1.10
  -2   9   0   -0.30    0.80
   2   9   0   -0.20    1.10
   2   9   0   -0.30    0.90
  -2   9   0    0.40    1.10
   2   9   0    0.10    1.10
  -2   9   0    0.30    1.20
   2   9   0   -0.20    0.80
  -3  -9   0   -1.60    1.10
   3  -9   0    1.10    1.50
   3  -9   0    0.30    1.30
  -3  -9   0    0.60    1.40
  -3   9   0   -0.80    0.80
   3   9   0   -0.80    0.80
  -3   9   0    0.40    1.10
   3   9   0    0.30    1.20
   3   9   0    0.30    1.10
  -3   9   0    0.10    0.80
   3   9   0    0.90    1.00
   4  -9   0    1.80    1.60
  -4  -9   0    3.90    1.80
   4  -9   0    1.90    1.70
  -4  -9   0    1.50    1.50
   4   9   0    0.00    1.10
   4   9   0   -0.70    1.00
   4   9   0    1.20    1.00
  -4   9   0    1.10    0.90
  -4   9   0    0.10    1.00
   4   9   0   -0.20    0.90
  -4   9   0   -0.30    0.90
  -5  -9   0    1.60    1.60
   5  -9   0    0.40    1.50
  -5  -9   0   -1.00    1.40
   5  -9   0    3.50    1.90
  -5   9   0    0.10    1.00
   5   9   0    0.30    1.20
   5   9   0    0.80    1.10
  -5   9   0    0.60    1.20
   6  -9   0   11.10    2.80
  -6  -9   0   12.80    2.50
  -6   9   0    3.60    1.50
   6   9   0    3.60    1.40
  -6   9   0    6.00    1.60
   6   9   0    2.70    1.50
  -7  -9   0    3.70    1.80
   7   9   0   -0.20    0.90
  -7   9   0    0.70    1.10
  18   0  -1   -0.30    1.10
 -18   0   1    0.10    2.50
  18   0  -1    0.60    1.20
 -18   0   1   -0.10    1.50
  17   0  -1   -1.10    1.40
 -17   0   1   -0.40    1.70
 -17   0   1   -1.30    1.40
  17   0  -1    0.40    1.20
  17   0  -1   -1.70    1.00
 -17   0   1    0.10    1.00
  17   0  -1   -0.20    1.00
  16   0  -1   -0.60    1.10
  16   0  -1   -1.00    1.20
 -16   0   1    0.60    1.40
 -16   0   1   -0.10    1.50
 -16   0   1    1.50    1.10
  16   0  -1    0.30    0.90
  16   0  -1    1.10    1.30
  15   0  -1   -0.60    0.80
 -15   0   1    0.00    0.90
  15   0  -1   -0.10    1.00
 -15   0   1    0.60    1.50
  15   0  -1    0.30    1.10
 -15   0   1    0.40    1.20
  15   0  -1    2.10    1.40
 -14   0   1   -0.70    1.00
 -14   0   1    0.20    1.50
  14   0  -1   -1.40    0.90
  14   0  -1    0.00    0.90
  14   0  -1   -0.20    0.80
 -14   0   1    0.90    0.90
 -13   0   1   -0.60    1.10
 -13   0   1    0.80    1.00
 -13   0   1    0.30    0.70
  13   0  -1    0.10    1.10
  13   0  -1    0.80    0.80
  13   0  -1    0.10    0.80
 -12   0   1   -0.60    1.10
  12   0  -1    1.30    1.00
  12   0  -1    0.50    0.70
 -12   0   1    0.30    0.90
  12   0  -1   -0.40    0.70
 -12   0   1    0.00    0.70
  11   0  -1   -1.20    0.50
  11   0  -1   -0.20    0.60
  11   0  -1   -0.50    0.80
 -11   0   1   -1.10    0.80
 -11   0   1   -1.00    0.40
 -11   0   1   -0.10    0.70
  10   0  -1    0.00    0.50
 -10   0   1    0.30    0.80
  10   0  -1   -0.10    0.60
 -10   0   1   -0.10    0.60
  10   0  -1    0.20    0.70
  10   0  -1   -0.50    0.80
 -10   0   1    0.00    0.70
  -9   0   1   -0.80    0.50
   9   0  -1   -0.20    0.50
   9   0  -1   -0.50    0.70
   9   0  -1    1.20    0.70
   9   0  -1   -0.40    0.40
   9   0  -1    0.00    0.50
  -9   0   1    0.40    0.50
  -9   0   1   -0.40    0.70
  -8   0   1    0.70    0.60
   8   0  -1   -0.10    0.50
   8   0  -1    0.10    0.40
  -8   0   1    0.00    0.40
  -8   0   1   -0.50    0.40
   8   0  -1    0.00    0.50
   8   0  -1    0.30    0.50
  -8   0   1    0.30    0.60
   8   0  -1    0.10    0.40
  -8   0   1    0.40    0.70
  -8   0   1   -0.10    0.60
   8   0  -1    0.00    0.60
  -8   0   1    0.10    0.50
  -7   0   1    0.90    0.50
   7   0  -1   -0.60    0.50
  -7   0   1   -0.10    0.30
   7   0  -1   -0.60    0.40
  -7   0   1    0.00    0.50
   7   0  -1   -0.30    0.30
   7   0  -1    0.40    0.30
  -7   0   1   -0.10    0.50
  -7   0   1    0.90    0.70
  -7   0   1   -0.50    0.40
  -7   0   1   -0.40    0.40
   7   0  -1    0.40    0.50
   7   0  -1    0.60    0.50
   7   0  -1   -0.20    0.60
  -6   0   1   -0.20    0.40
   6   0  -1   -0.30    0.40
  -6   0   1    0.00    0.30
  -6   0   1   -0.30    0.40
   6   0  -1    0.40    0.60
   6   0  -1    0.00    0.30
  -6   0   1    0.20    0.50
   6   0  -1   -0.10    0.30
  -6   0   1   -0.10    0.40
   6   0  -1    0.30    0.50
  -6   0   1   -0.10    0.30
   6   0  -1    0.20    0.50
   6   0  -1    0.20    0.40
  -6   0   1    0.40    0.60
  -5   0   1   -0.30    0.40
   5   0  -1    0.10    0.30
   5   0  -1    0.10    0.40
  -5   0   1    0.60    0.40
  -5   0   1    0.00    0.30
  -5   0   1   -0.50    0.30
   5   0  -1   -0.20    0.20
  -5   0   1   -0.10    0.40
   5   0  -1    0.50    0.50
  -5   0   1   -0.50    0.40
   5   0  -1   -0.10    0.40
   5   0  -1   -0.20    0.40
  -5   0   1    0.10    0.50
   5   0  -1   -0.10    0.50
   4   0  -1   -0.10    0.30
  -4   0   1   -0.10    0.40
  -4   0   1   -0.40    0.30
   4   0  -1   -0.20    0.50
  -4   0   1   -0.30    0.40
   4   0  -1    0.00    0.20
   4   0  -1    0.20    0.40
   4   0  -1    0.00    0.40
  -4   0   1   -0.10    0.30
  -4   0   1    0.20    0.50
   4   0  -1    0.00    0.40
   4   0  -1    0.00    0.30
  -4   0   1    0.50    0.30
   3   0  -1   -0.10    0.30
  -3   0   1    0.50    0.40
  -3   0   1   -0.30    0.40
  -3   0   1    0.40    0.30
   3   0  -1    0.00    0.30
  -3   0   1    0.10    0.30
  -3   0   1   -0.10    0.40
   3   0  -1   -0.20    0.30
   3   0  -1    0.30    0.40
   3   0  -1    0.10    0.40
  -3   0   1   -0.30    0.30
   3   0  -1    0.30    0.40
   2   0  -1    0.00    0.30
   2   0  -1    0.10    0.30
  -2   0   1    0.00    0.20
  -2   0   1    0.10    0.30
  -2   0   1    0.10    0.30
  -2   0   1   -0.50    0.20
  -2   0   1    0.20    0.20
  -2   0   1    0.60    0.30
   2   0  -1    0.00    0.20
   2   0  -1   -0.30    0.20
   2   0  -1    0.30    0.20
   1   0   1    0.10    0.10
  -1   0  -1    0.00    0.20
  -1   0  -1    0.00    0.10
  -1   0  -1    0.10    0.20
  -1   0  -1    0.00    0.10
  -1   0  -1   -0.10    0.10
   1   0   1    0.10    0.10
  -1   0  -1    0.30    0.20
   1   0   1    0.00    0.10
   1   0   1   -0.20    0.10
   1   0   1    0.00    0.10
   1   0   1    0.10    0.10
   1   0   1   -0.10    0.20
  -1   0  -1    0.00    0.10
  -2   0  -1    0.30    0.40
   2   0   1    0.00    0.30
  -2   0  -1    0.10    0.30
   2   0   1    0.10    0.30
  -2   0  -1    0.10    0.30
  -2   0  -1    0.10    0.30
   2   0   1   -0.20    0.30
   2   0   1   -0.10    0.20
   2   0   1   -0.10    0.20
  -2   0  -1   -0.40    0.20
   2   0   1    0.10    0.20
   2   0   1    0.20    0.30
  -2   0  -1   -0.40    0.30
   3   0   1   -0.10    0.40
   3   0   1   -0.60    0.30
  -3   0  -1   -0.50    0.30
  -3   0  -1   -0.20    0.30
   3   0   1   -0.20    0.30
   3   0   1    0.10    0.30
   3   0   1    0.40    0.50
  -3   0  -1    0.10    0.40
   3   0   1    0.10    0.30
   3   0   1   -0.10    0.40
  -3   0  -1   -0.10    0.40
  -3   0  -1    0.10    0.40
  -4   0  -1   -0.30    0.30
   4   0   1   -0.10    0.30
  -4   0  -1   -0.10    0.40
   4   0   1    0.10    0.30
   4   0   1   -0.10    0.50
  -4   0  -1   -0.20    0.30
  -4   0  -1    0.40    0.40
   4   0   1    0.10    0.40
   4   0   1   -0.10    0.30
   4   0   1    0.30    0.40
  -4   0  -1    0.00    0.50
   4   0   1    0.20    0.30
   5   0   1    0.40    0.50
  -5   0  -1    0.20    0.40
   5   0   1   -0.10    0.40
  -5   0  -1   -0.30    0.40
   5   0   1    0.20    0.40
   5   0   1   -0.60    0.40
  -5   0  -1    0.00    0.40
   5   0   1   -0.20    0.30
   5   0   1   -0.30    0.30
  -5   0  -1    0.40    0.40
  -5   0  -1    0.00    0.50
  -5   0  -1    0.00    0.40
   5   0   1    0.10    0.30
  -6   0  -1   -0.10    0.40
  -6   0  -1    0.50    0.50
  -6   0  -1    1.40    0.70
  -6   0  -1    0.10    0.40
  -6   0  -1   -0.50    0.40
  -6   0  -1   -0.10    0.30
   6   0   1   -0.50    0.50
   6   0   1    0.70    0.50
   6   0   1   -0.40    0.40
   6   0   1    0.60    0.40
   6   0   1   -0.70    0.50
  -6   0  -1    0.60    0.60
   6   0   1    0.50    0.40
   6   0   1    0.10    0.50
  -7   0  -1   -0.60    0.30
   7   0   1    0.10    0.50
  -7   0  -1   -0.10    0.50
  -7   0  -1   -0.20    0.40
   7   0   1   -0.40    0.30
   7   0   1    0.70    0.60
   7   0   1    0.50    0.50
  -7   0  -1   -0.20    0.50
   7   0   1    0.70    0.70
  -7   0  -1   -0.10    0.50
   7   0   1    0.40    0.40
  -7   0  -1    0.00    0.50
   7   0   1    0.00    0.50
  -7   0  -1   -0.10    0.60
   8   0   1   -0.40    0.40
   8   0   1   -0.10    0.60
  -8   0  -1    0.40    0.50
  -8   0  -1    0.00    0.50
  -8   0  -1   -1.00    0.50
   8   0   1    0.40    0.50
   8   0   1    1.50    0.70
  -8   0  -1   -0.50    0.60
   8   0   1   -0.40    0.60
   8   0   1    0.20    0.80
   8   0   1   -0.80    0.40
  -8   0  -1    0.00    0.60
  -9   0  -1   -0.10    0.60
   9   0   1    0.10    0.50
   9   0   1    0.10    0.40
   9   0   1   -0.10    0.60
   9   0   1   -0.20    0.50
  -9   0  -1    0.30    0.60
  -9   0  -1   -0.10    0.70
   9   0   1    1.80    1.00
   9   0   1    1.50    0.80
  10   0   1    0.30    0.80
 -10   0  -1   -0.10    0.50
 -10   0  -1    0.00    0.70
  10   0   1    0.00    0.60
  10   0   1   -0.70    0.60
  10   0   1    0.70    0.90
 -10   0  -1    0.40    0.90
 -11   0  -1   -0.10    0.70
  11   0   1    0.80    0.80
 -11   0  -1    0.00    0.60
  11   0   1    1.70    1.20
  11   0   1   -0.10    0.80
 -11   0  -1    1.50    1.10
  11   0   1   -0.40    0.60
  12   0   1   -0.30    0.90
  12   0   1   -0.10    0.70
 -12   0  -1    0.20    0.70
 -12   0  -1   -0.90    0.90
 -12   0  -1   -0.30    0.80
  12   0   1    0.20    0.70
 -13   0  -1    0.30    0.80
  13   0   1   -0.10    0.80
 -13   0  -1    1.20    1.40
 -13   0  -1   -0.20    0.90
  13   0   1   -0.60    0.90
  13   0   1   -0.30    0.80
 -14   0  -1   -0.40    0.80
  14   0   1   -0.50    1.10
 -14   0  -1   -0.50    1.00
  14   0   1   -0.30    0.90
 -14   0  -1    0.30    1.30
  14   0   1   -0.70    0.70
  15   0   1    0.00    0.90
 -15   0  -1   -1.40    1.40
  15   0   1   -1.30    0.80
 -15   0  -1   -0.40    0.90
  15   0   1   -0.90    1.20
 -15   0  -1   -0.40    1.10
 -16   0  -1    1.90    1.80
  16   0   1   -0.50    1.00
 -16   0  -1    0.00    1.00
  16   0   1   -1.80    1.00
 -16   0  -1    1.30    1.50
  16   0   1    0.60    1.20
 -17   0  -1   -1.50    1.40
  17   0   1    1.20    1.30
 -17   0  -1   -1.10    1.00
  17   0   1    0.40    1.50
 -17   0  -1    0.90    1.90
  17   0   1    0.30    1.00
  17   0   1    0.20    1.20
 -18   0  -1    0.10    1.80
  18   0   1    0.40    1.30
  18   0   1    0.70    1.20
 -18  -1   1    4.90    2.40
  18  -1  -1   10.70    4.00
 -18  -1   1    5.80    2.30
  18  -1  -1    2.20    1.50
 -18   1   1    5.70    2.00
  18   1  -1    8.80    1.90
 -17  -1   1    4.90    2.30
 -17  -1   1    3.80    1.90
 -17  -1   1    4.60    1.70
  17  -1  -1    1.60    1.30
  17  -1  -1    2.80    1.50
  17  -1  -1    0.70    1.50
  17   1  -1    2.20    1.50
 -17   1   1    1.50    1.10
 -17   1   1    5.30    2.40
 -17   1   1    5.70    2.00
  17   1  -1    3.30    1.70
  17   1  -1    4.10    1.50
  17   1  -1    4.40    1.60
 -16  -1   1    2.50    1.40
  16  -1  -1    0.80    1.40
 -16  -1   1    2.90    1.50
  16  -1  -1    2.10    1.30
 -16  -1   1    5.00    2.10
  16  -1  -1    2.50    1.60
  16  -1  -1    2.70    1.00
  16   1  -1    1.50    1.30
 -16   1   1    1.30    1.20
  16   1  -1    4.70    1.40
  16   1  -1    2.20    1.60
 -16   1   1    2.80    2.00
 -16   1   1    2.20    1.50
  16   1  -1    1.80    1.30
 -15  -1   1    0.40    1.10
  15  -1  -1    0.30    1.20
 -15  -1   1    0.80    1.20
  15  -1  -1    0.70    1.00
  15  -1  -1    1.80    1.50
  15  -1  -1    0.60    0.80
 -15  -1   1    1.00    1.60
  15   1  -1    1.90    1.20
 -15   1   1   -0.60    0.70
  15   1  -1    0.50    1.00
 -15   1   1    1.30    1.60
  15   1  -1    1.30    1.20
  15   1  -1   -0.50    1.10
 -15   1   1    0.20    1.20
  14  -1  -1    0.90    1.00
  14  -1  -1    1.90    0.90
 -14  -1   1    2.90    1.70
  14  -1  -1    0.80    1.10
 -14  -1   1    1.30    1.20
 -14  -1   1    0.90    0.90
  14   1  -1    0.70    1.00
  14   1  -1    0.90    1.20
  14   1  -1    2.10    1.20
 -14   1   1    2.00    1.20
 -14   1   1    4.90    1.80
 -14   1   1    0.00    0.90
  14   1  -1    2.70    1.20
  13  -1  -1    1.20    0.90
 -13  -1   1    1.90    1.10
  13  -1  -1    1.50    0.80
  13  -1  -1    0.80    1.10
 -13  -1   1    0.70    1.20
 -13  -1   1    0.40    0.90
  13   1  -1    0.70    0.90
  13   1  -1    2.00    1.00
  13   1  -1   -0.30    1.10
 -13   1   1    1.70    1.40
 -13   1   1   -0.30    0.80
 -13   1   1    1.60    0.90
 -12  -1   1   10.40    1.80
 -12  -1   1    9.80    2.00
  12  -1  -1    6.30    1.40
  12  -1  -1    8.50    1.50
  12  -1  -1   10.20    1.30
 -12  -1   1    8.50    1.40
 -12   1   1    8.50    1.50
 -12   1   1    6.90    1.70
  12   1  -1   11.30    1.90
  12   1  -1   10.60    1.60
 -12   1   1    8.40    1.30
  12   1  -1   12.70    1.80
  11  -1  -1   40.30    2.80
 -11  -1   1   39.50    3.20
  11  -1  -1   39.30    2.10
 -11  -1   1   44.50    2.60
 -11  -1   1   36.50    2.60
  11  -1  -1   45.30    2.70
  11   1  -1   41.70    2.90
  11   1  -1   39.40    2.50
 -11   1   1   41.80    2.70
  11   1  -1   36.50    2.60
 -11   1   1   38.30    2.30
 -11   1   1   41.50    3.10
  10  -1  -1    7.70    1.40
 -10  -1   1    6.70    1.60
 -10  -1   1    9.90    1.50
 -10  -1   1    7.80    1.20
  10  -1  -1    6.10    1.20
  10  -1  -1    8.20    1.00
  10  -1  -1    8.10    1.00
 -10   1   1    6.70    1.20
  10   1  -1    9.80    1.50
  10   1  -1    6.20    1.10
 -10   1   1    7.50    1.50
  10   1  -1    7.90    1.40
  10   1  -1    7.60    1.30
  -9  -1   1    6.80    1.30
   9  -1  -1    8.00    1.30
  -9  -1   1    8.40    1.60
   9  -1  -1    5.70    0.80
   9  -1  -1    6.00    1.10
  -9  -1   1    9.00    1.30
   9  -1  -1    7.80    0.90
  -9  -1   1    5.80    1.00
  -9  -1   1    5.30    1.00
   9   1  -1    6.40    1.10
   9   1  -1    8.50    1.30
  -9   1   1    6.00    1.30
   9   1  -1    8.10    1.30
  -9   1   1    7.30    1.20
   9   1  -1    9.00    1.30
   8  -1  -1   14.40    1.50
  -8  -1   1   13.70    1.70
  -8  -1   1   16.80    1.30
   8  -1  -1   15.50    1.40
  -8  -1   1   16.30    1.80
   8  -1  -1   15.70    1.10
   8  -1  -1   16.00    1.10
   8  -1  -1   13.90    1.80
  -8  -1   1   14.80    1.30
  -8  -1   1   13.00    1.40
   8  -1  -1   12.90    1.40
  -8  -1   1   13.90    1.50
  -8   1   1   16.60    1.40
   8   1  -1   17.40    1.50
   8   1  -1   11.40    1.50
  -8   1   1   13.70    1.70
   8   1  -1   17.10    1.40
   8   1  -1   11.90    1.30
   8   1  -1   10.10    1.40
  -8   1   1   16.60    1.50
  -7  -1   1   13.60    1.40
   7  -1  -1   13.80    1.20
   7  -1  -1   12.90    1.00
   7  -1  -1   13.70    1.80
  -7  -1   1   14.10    1.10
   7  -1  -1   14.10    1.00
   7  -1  -1   14.40    1.30
  -7  -1   1   11.30    1.40
  -7  -1   1   13.90    1.30
  -7  -1   1   13.00    1.40
  -7  -1   1   15.40    1.20
   7  -1  -1   15.30    1.70
  -7  -1   1   13.60    1.50
   7  -1  -1   13.60    1.20
  -7   1   1   14.10    1.60
  -7   1   1   15.60    1.30
  -7   1   1   14.00    1.20
  -7   1   1   15.40    1.50
   7   1  -1   13.00    1.40
  -7   1   1   11.80    1.50
   7   1  -1   13.20    1.20
   7   1  -1   13.60    1.20
   7   1  -1   13.40    1.40
   7   1  -1   13.50    1.50
  -7   1   1   15.90    1.40
   6  -1  -1   16.00    1.70
   6  -1  -1   17.00    1.30
   6  -1  -1   15.20    1.30
  -6  -1   1   13.10    1.10
   6  -1  -1   13.40    1.10
  -6  -1   1   15.60    1.10
  -6  -1   1   15.10    1.10
  -6  -1   1   15.00    1.30
  -6  -1   1   14.60    1.20
   6  -1  -1   16.40    1.20
  -6  -1   1   13.40    1.20
   6  -1  -1   14.80    0.90
   6  -1  -1   16.50    0.90
  -6  -1   1   13.00    1.50
   6   1  -1   14.60    1.30
  -6   1   1   17.80    1.30
   6   1  -1   15.50    1.20
  -6   1   1   16.60    1.20
   6   1  -1   16.20    1.20
  -6   1   1   14.50    1.20
   6   1  -1   16.80    1.40
  -6   1   1   14.40    1.20
  -6   1   1   15.90    0.90
  -6   1   1   14.40    1.60
   6   1  -1   15.20    1.10
  -5  -1   1    1.40    0.50
  -5  -1   1    1.40    0.70
   5  -1  -1    3.00    0.70
   5  -1  -1    1.60    0.50
   5  -1  -1    2.80    0.60
  -5  -1   1    2.70    0.60
  -5  -1   1    1.40    0.50
  -5  -1   1    1.60    0.50
  -5  -1   1    1.60    0.50
   5  -1  -1    1.70    0.70
   5  -1  -1    2.00    0.40
   5  -1  -1    2.20    0.40
   5  -1  -1    2.80    0.60
  -5  -1   1    2.40    0.60
  -5   1   1    1.90    0.50
  -5   1   1    1.50    0.50
   5   1  -1    2.20    0.40
  -5   1   1    1.90    0.70
   5   1  -1    2.40    0.60
  -5   1   1    2.60    0.60
  -5   1   1    1.90    0.40
  -5   1   1    1.60    0.60
   5   1  -1    2.30    0.60
   5   1  -1    2.20    0.60
   5   1  -1    3.50    0.60
   5   1  -1    1.30    0.60
  -5   1   1    1.10    0.60
   4  -1  -1    4.40    0.60
   4  -1  -1    4.80    0.70
  -4  -1   1    4.30    0.80
  -4  -1   1    3.40    0.60
  -4  -1   1    3.60    0.60
  -4  -1   1    5.20    0.70
   4  -1  -1    4.70    0.80
  -4  -1   1    3.40    0.60
  -4  -1   1    4.20    0.60
   4  -1  -1    4.00    0.40
   4  -1  -1    2.90    0.80
  -4  -1   1    3.10    0.60
   4  -1  -1    4.30    0.60
   4  -1  -1    4.10    0.50
  -4   1   1    4.80    0.90
   4   1  -1    5.20    0.80
  -4   1   1    3.70    0.70
  -4   1   1    4.20    0.70
  -4   1   1    3.50    0.60
   4   1  -1    2.90    0.60
   4   1  -1    4.00    0.50
  -4   1   1    4.50    0.50
   4   1  -1    3.10    0.60
  -4   1   1    2.80    0.50
   4   1  -1    4.10    0.60
  -4   1   1    3.60    0.60
   4   1  -1    3.40    0.50
   3  -1  -1   37.50    1.50
   3  -1  -1   34.60    1.60
   3  -1  -1   35.10    1.60
  -3  -1   1   37.20    1.50
   3  -1  -1   35.10    1.40
  -3  -1   1   35.60    1.70
  -3  -1   1   36.40    1.50
  -3  -1   1   35.70    1.50
   3  -1  -1   33.60    1.30
  -3  -1   1   37.90    1.60
  -3  -1   1   34.50    1.50
  -3  -1   1   36.50    1.60
   3  -1  -1   35.80    1.80
   3  -1  -1   37.40    1.50
   3   1  -1   37.90    1.50
  -3   1   1   36.50    1.40
   3   1  -1   34.30    1.50
  -3   1   1   37.30    1.60
   3   1  -1   34.80    1.60
   3   1  -1   35.60    1.40
  -3   1   1   35.70    1.50
  -3   1   1   36.50    1.60
  -3   1   1   35.30    1.80
  -3   1   1   34.00    1.50
  -3   1   1   35.20    1.30
   3   1  -1   35.10    1.60
   3   1  -1   31.70    1.60
   2  -1  -1   56.49    1.80
   2  -1  -1   54.79    2.00
  -2  -1   1   54.79    1.90
  -2  -1   1   53.79    1.90
  -2  -1   1   51.79    1.90
  -2  -1   1   52.79    1.90
  -2  -1   1   53.99    2.10
   2  -1  -1   55.29    1.80
  -2  -1   1   54.89    2.00
   2  -1  -1   54.69    1.80
   2  -1  -1   55.99    2.00
   2  -1  -1   51.89    1.80
   2   1  -1   59.19    1.90
  -2   1   1   56.69    1.80
   2   1  -1   54.49    1.90
  -2   1   1   53.89    2.00
  -2   1   1   55.29    2.10
   2   1  -1   55.79    2.10
  -2   1   1   54.59    1.80
  -2   1   1   55.99    2.00
  -2   1   1   56.79    1.90
   2   1  -1   47.50    1.90
   2   1  -1   47.70    1.90
   2   1  -1   54.79    2.00
  -2   1   1   55.09    1.80
   2   1  -1   51.49    2.00
  -1  -1   1  199.18    5.90
  -1  -1   1  200.98    5.80
   1  -1  -1  201.58    5.60
  -1  -1   1  199.48    5.70
   1  -1  -1  198.88    5.70
   1  -1  -1  204.28    5.50
  -1  -1   1  199.68    5.80
  -1  -1   1  201.18    5.80
   1  -1  -1  198.78    5.80
   1  -1  -1  199.08    5.50
   1  -1  -1  204.08    5.70
  -1  -1   1  205.38    5.70
   1  -1  -1  201.88    5.90
  -1  -1   1  198.98    5.80
  -1   1   1  195.78    5.80
   1   1  -1  202.38    5.70
  -1   1   1  202.28    5.50
  -1   1   1  201.08    5.80
  -1   1   1  199.28    5.60
   1   1  -1  203.78    5.70
  -1   1   1  204.18    5.60
  -1   1   1  197.38    5.70
  -1   1   1  201.48    5.50
   1   1  -1  204.88    5.80
   1   1  -1  208.58    5.80
   1   1  -1  208.18    5.90
  -1   1   1  199.08    5.70
   1   1  -1  194.38    5.80
  -1   1   1  198.88    5.80
   1   1  -1  200.08    5.80
   0  -1   1   28.10    1.00
   0  -1   1   28.60    1.10
   0  -1  -1   27.60    1.10
   0  -1   1   27.40    1.20
   0  -1  -1   27.90    1.10
   0  -1   1   26.50    1.10
   0  -1   1   27.30    1.10
   0  -1  -1   27.90    1.00
   0  -1  -1   28.40    0.90
   0  -1   1   27.20    1.10
   0  -1   1   28.70    1.20
   0  -1   1   27.40    0.90
   0  -1  -1   27.60    1.10
   0  -1   1   27.00    1.00
   0  -1   1   26.60    1.10
   0  -1  -1   27.60    1.10
   0   1  -1   27.70    1.20
   0   1   1   28.20    1.10
   0   1  -1   28.10    1.20
   0   1   1   26.00    1.00
   0   1  -1   26.00    1.20
   0   1  -1   28.60    1.00
   0   1   1   27.20    0.90
   0   1   1   29.30    1.10
   0   1  -1   26.10    1.00
   0   1   1   27.90    1.00
   0   1  -1   27.70    1.20
   0   1   1   27.60    0.90
   0   1  -1   26.80    1.10
   0   1   1   28.20    1.10
   0   1  -1   26.70    1.10
   0   1   1   28.30    0.90
   0   1   1   26.80    1.00
   0   1   1   27.80    0.80
  -1  -1  -1  451.15   12.60
   1  -1   1  464.15   12.90
  -1  -1  -1  457.95   12.70
   1  -1   1  469.45   12.70
  -1  -1  -1  458.85   12.50
   1  -1   1  412.46   12.50
   1  -1   1  469.05   12.60
   1  -1   1  459.95   12.80
  -1  -1  -1  463.85   12.60
  -1  -1  -1  459.35   12.70
   1  -1   1  470.35   12.80
  -1   1  -1  468.15   12.80
   1   1   1  460.35   12.50
  -1   1  -1  461.45   12.80
   1   1   1  468.55   12.70
   1   1   1  460.15   12.60
  -1   1  -1  474.65   12.90
  -1   1  -1  473.55   12.90
  -1   1  -1  464.75   12.50
  -1   1  -1  461.75   12.80
  -2  -1  -1  271.37    7.70
   2  -1   1  270.47    7.50
   2  -1   1  276.17    7.70
   2  -1   1  286.37    7.90
   2  -1   1  257.87    8.00
   2  -1   1  289.47    7.90
  -2  -1  -1  267.37    7.70
  -2  -1  -1  260.57    7.80
   2  -1   1  273.47    7.60
   2  -1   1  272.17    8.10
  -2  -1  -1  270.47    7.90
  -2  -1  -1  270.17    7.80
  -2  -1  -1  265.97    7.80
   2  -1   1  273.27    7.90
  -2   1  -1  297.97    8.10
  -2   1  -1  283.97    7.70
  -2   1  -1  281.67    8.10
   2   1   1  273.07    7.80
   2   1   1  268.07    7.70
  -2   1  -1  273.17    7.90
   2   1   1  263.77    7.70
  -2   1  -1  274.67    7.90
   2   1   1  268.17    7.80
   2   1   1  263.27    7.70
  -2   1  -1  283.47    7.60
  -2   1  -1  274.87    7.80
  -3  -1  -1   44.30    1.70
   3  -1   1   46.00    1.80
  -3  -1  -1   43.10    1.90
   3  -1   1   44.20    2.10
  -3  -1  -1   40.60    1.70
   3  -1   1   41.00    1.80
   3  -1   1   44.40    1.70
   3  -1   1   43.50    2.00
  -3  -1  -1   42.60    1.70
   3  -1   1   39.30    1.60
  -3  -1  -1   42.70    1.70
   3  -1   1   42.60    1.80
  -3  -1  -1   42.60    1.80
   3   1   1   42.70    1.60
   3   1   1   43.00    1.70
   3   1   1   41.70    1.80
   3   1   1   42.40    1.70
  -3   1  -1   43.30    2.00
   3   1   1   45.30    1.80
  -3   1  -1   41.70    1.60
  -3   1  -1   43.80    2.00
  -3   1  -1   41.20    1.80
  -3   1  -1   39.70    1.70
  -3   1  -1   44.80    1.90
   3   1   1   41.30    1.80
  -3   1  -1   44.40    1.60
   3   1   1   44.20    1.90
  -4  -1  -1   16.80    1.10
   4  -1   1   17.20    1.20
   4  -1   1   18.50    1.50
   4  -1   1   17.70    1.00
   4  -1   1   16.10    1.00
  -4  -1  -1   16.40    1.10
  -4  -1  -1   17.70    1.20
   4  -1   1   18.50    1.40
   4  -1   1   17.70    1.20
  -4  -1  -1   17.40    1.00
  -4  -1  -1   18.10    1.20
   4  -1   1   17.60    1.10
  -4  -1  -1   15.50    1.10
  -4  -1  -1   16.50    1.20
  -4   1  -1   17.60    1.20
  -4   1  -1   19.20    1.30
  -4   1  -1   15.50    1.00
   4   1   1   18.00    1.20
   4   1   1   17.30    0.90
   4   1   1   16.80    1.20
  -4   1  -1   17.40    1.30
   4   1   1   15.60    1.20
   4   1   1   17.00    1.10
  -4   1  -1   16.70    1.10
   4   1   1   17.20    1.10
  -4   1  -1   19.40    1.40
   4   1   1   18.90    1.20
  -5  -1  -1   56.39    2.50
  -5  -1  -1   53.29    2.20
  -5  -1  -1   55.39    2.30
   5  -1   1   52.29    2.20
   5  -1   1   56.19    2.70
   5  -1   1   50.79    1.90
  -5  -1  -1   52.59    2.30
   5  -1   1   54.29    2.00
  -5  -1  -1   54.19    2.40
  -5  -1  -1   53.59    2.30
  -5  -1  -1   57.39    2.20
   5  -1   1   53.19    2.40
   5  -1   1   53.09    2.60
   5  -1   1   50.19    2.30
  -5   1  -1   52.89    2.30
   5   1   1   50.19    2.40
  -5   1  -1   53.09    2.00
   5   1   1   52.69    2.30
   5   1   1   62.99    2.30
  -5   1  -1   49.00    2.40
  -5   1  -1   53.89    2.20
  -5   1  -1   48.20    2.50
   5   1   1   51.79    2.40
  -5   1  -1   54.69    2.30
  -5   1  -1   52.79    2.60
   5   1   1   54.49    2.30
   5   1   1   54.09    2.50
  -6  -1  -1   25.80    1.70
  -6  -1  -1   26.20    1.50
   6  -1   1   23.90    1.30
  -6  -1  -1   24.90    1.50
   6  -1   1   26.90    1.70
   6  -1   1   25.10    1.50
   6  -1   1   26.90    2.00
   6  -1   1   24.70    1.80
   6  -1   1   26.30    1.30
  -6  -1  -1   26.90    1.80
   6  -1   1   25.40    1.60
  -6  -1  -1   24.70    1.60
  -6  -1  -1   24.40    1.40
   6   1   1   25.10    1.50
  -6   1  -1   25.40    1.80
  -6   1  -1   23.00    1.50
  -6   1  -1   25.10    1.70
   6   1   1   25.40    1.60
   6   1   1   24.90    1.70
  -6   1  -1   24.00    1.80
   6   1   1   22.80    1.50
  -6   1  -1   23.70    1.50
   6   1   1   25.30    1.80
   6   1   1   26.20    1.80
  -6   1  -1   25.40    1.60
  -6   1  -1   25.90    1.40
  -7  -1  -1   52.29    2.40
  -7  -1  -1   52.29    2.60
  -7  -1  -1   50.69    2.60
  -7  -1  -1   52.99    2.50
   7  -1   1   50.19    2.50
   7  -1   1   48.60    2.40
  -7  -1  -1   51.69    2.80
   7  -1   1   51.89    2.50
  -7  -1  -1   52.59    2.40
   7  -1   1   55.49    3.10
   7  -1   1   48.40    2.10
   7  -1   1   54.89    2.10
   7  -1   1   52.29    2.80
  -7  -1  -1   53.19    2.70
   7   1   1   51.69    2.60
  -7   1  -1   49.20    2.40
  -7   1  -1   50.99    2.50
  -7   1  -1   47.90    2.60
   7   1   1   52.89    2.80
   7   1   1   53.79    2.40
   7   1   1   52.89    2.80
   7   1   1   52.79    2.70
  -7   1  -1   50.19    2.40
   7   1   1   48.80    2.40
  -7   1  -1   50.39    2.90
  -7   1  -1   56.89    3.00
   8  -1   1   76.19    3.00
   8  -1   1   80.99    3.50
  -8  -1  -1   82.89    3.60
  -8  -1  -1   78.19    3.80
  -8  -1  -1   76.69    3.20
   8  -1   1   87.59    3.60
   8  -1   1   81.49    3.00
  -8  -1  -1   78.19    3.40
   8  -1   1   82.49    3.60
  -8  -1  -1   74.59    3.20
   8  -1   1   80.99    4.10
  -8  -1  -1   77.89    3.70
  -8   1  -1   80.99    3.40
  -8   1  -1   79.19    3.50
   8   1   1   79.39    3.80
   8   1   1   80.19    3.30
   8   1   1   84.69    3.50
  -8   1  -1   69.99    3.70
   8   1   1   76.79    3.70
   8   1   1   82.89    3.70
   8   1   1   83.09    3.60
  -9  -1  -1   24.00    1.70
   9  -1   1   23.20    2.00
   9  -1   1   24.00    2.60
  -9  -1  -1   29.20    2.10
  -9  -1  -1   25.90    2.30
   9  -1   1   24.10    1.60
   9  -1   1   24.90    1.60
   9  -1   1   24.10    1.90
   9   1   1   23.40    2.10
   9   1   1   25.30    1.90
  -9   1  -1   27.60    2.30
  -9   1  -1   23.20    1.90
   9   1   1   23.90    1.80
   9   1   1   21.80    2.10
   9   1   1   26.90    2.00
  10  -1   1   24.40    2.00
  10  -1   1   18.70    2.40
  10  -1   1   19.40    1.50
 -10  -1  -1   21.50    1.90
 -10  -1  -1   24.90    2.70
 -10  -1  -1   18.00    1.80
  10  -1   1   19.70    2.10
 -10   1  -1   14.60    2.00
  10   1   1   19.90    1.70
  10   1   1   18.70    2.10
 -10   1  -1   20.20    1.90
  10   1   1   20.90    2.40
  10   1   1   19.50    1.80
  10   1   1   21.00    1.90
  11  -1   1    3.40    1.30
 -11  -1  -1    1.60    0.80
 -11  -1  -1    0.80    1.10
  11  -1   1    2.20    1.00
 -11  -1  -1    3.70    1.10
  11  -1   1    0.30    0.70
  11  -1   1    1.90    0.70
  11   1   1    1.60    0.90
  11   1   1    3.10    1.00
  11   1   1    0.50    1.00
 -11   1  -1    3.40    1.30
 -11   1  -1    1.30    0.70
 -11   1  -1    2.40    1.10
 -12  -1  -1    8.70    1.90
  12  -1   1    9.60    1.30
 -12  -1  -1   12.30    1.70
 -12  -1  -1    7.70    1.50
  12  -1   1    8.40    1.50
  12  -1   1   10.90    1.80
 -12   1  -1   10.70    1.70
  12   1   1    8.60    1.80
 -12   1  -1    7.80    1.30
  12   1   1    9.90    1.70
  12   1   1   12.10    1.70
 -12   1  -1   10.40    2.00
 -13  -1  -1    0.00    0.90
  13  -1   1    0.80    1.10
 -13  -1  -1    2.20    1.00
  13  -1   1    2.00    0.80
  13  -1   1    1.60    1.00
 -13  -1  -1    1.80    1.50
 -13   1  -1    2.60    1.30
  13   1   1    0.50    0.90
 -13   1  -1    0.70    0.80
  13   1   1    0.80    1.20
 -13   1  -1   -0.70    1.10
  13   1   1    3.00    1.10
 -14  -1  -1   10.90    2.40
  14  -1   1    9.00    1.90
  14  -1   1    9.80    1.50
  14  -1   1   13.00    2.00
 -14  -1  -1    9.40    1.80
 -14  -1  -1   12.30    1.90
  14   1   1    9.50    2.00
 -14   1  -1    9.20    1.50
  14   1   1   11.50    2.00
 -14   1  -1   15.60    2.20
  14   1   1   10.20    1.70
 -14   1  -1   10.60    2.30
  15  -1   1    2.80    1.30
 -15  -1  -1    3.60    1.50
  15  -1   1    2.60    1.00
 -15  -1  -1    1.60    1.30
  15  -1   1   -0.20    1.30
 -15  -1  -1    3.70    1.90
  15   1   1    3.30    1.40
  15   1   1    1.20    1.30
 -15   1  -1    0.60    0.90
 -15   1  -1    1.70    1.20
  15   1   1    2.20    1.20
 -15   1  -1    2.80    1.70
  16  -1   1    1.50    1.20
  16  -1   1    2.10    1.00
 -16  -1  -1    1.20    1.40
 -16  -1  -1    0.00    1.20
 -16  -1  -1    0.70    1.80
  16  -1   1    0.00    1.40
  16   1   1    1.30    1.50
 -16   1  -1    3.70    1.70
  16   1   1    2.80    1.30
 -16   1  -1    0.10    1.10
  16   1   1    1.20    1.20
  16   1   1    1.10    1.30
 -16   1  -1   -1.40    1.40
  17  -1   1    6.90    1.90
 -17  -1  -1    5.50    1.70
  17  -1   1    3.80    1.90
 -17  -1  -1    6.50    2.00
  17  -1   1    5.90    2.00
 -17  -1  -1    4.60    2.30
  17   1   1   11.70    2.50
 -17   1  -1    5.90    2.40
  17   1   1    2.70    1.50
 -17   1  -1    4.00    1.90
  17   1   1    6.30    1.90
  17   1   1    8.40    1.90
 -17   1  -1    5.90    1.70
 -18  -1  -1    0.10    2.40
 -18  -1  -1   -1.40    1.40
  18  -1   1    0.90    1.40
 -18   1  -1   -1.40    1.60
  18   1   1    0.80    1.30
  18  -2  -1    3.80    2.00
 -18  -2   1    5.80    2.70
  18  -2  -1    2.60    1.90
 -18   2   1    2.20    1.70
  18   2  -1    4.30    1.70
  18   2  -1    5.90    1.80
 -17  -2   1   -0.80    1.70
 -17  -2   1   -0.60    1.10
  17  -2  -1   -0.50    1.20
 -17  -2   1    0.20    1.50
  17  -2  -1    0.20    1.20
  17  -2  -1    0.50    1.40
  17   2  -1    0.20    1.20
  17   2  -1   -1.00    1.00
  17   2  -1   -2.60    0.90
 -17   2   1    1.00    1.30
 -17   2   1    0.60    1.50
  17   2  -1   -1.60    1.30
 -17   2   1    0.40    1.70
  16  -2  -1    0.60    1.40
 -16  -2   1    0.10    1.20
 -16  -2   1    1.00    1.80
  16  -2  -1    0.40    1.30
  16  -2  -1    0.20    1.10
 -16  -2   1    0.50    1.20
 -16   2   1   -0.40    1.00
  16   2  -1   -0.30    1.00
 -16   2   1   -0.50    1.20
 -16   2   1   -0.10    1.50
  16   2  -1    0.60    1.10
  16   2  -1    1.90    1.40
  16   2  -1   -0.60    1.00
 -15  -2   1   -1.00    1.10
 -15  -2   1    0.60    1.10
  15  -2  -1    0.50    0.50
  15  -2  -1    0.50    1.00
  15  -2  -1    0.40    1.50
 -15  -2   1    1.20    1.60
  15  -2  -1    0.30    1.20
  15   2  -1    2.40    1.20
  15   2  -1    1.60    1.20
 -15   2   1    0.70    1.20
 -15   2   1    1.20    1.50
 -15   2   1    0.30    0.90
  15   2  -1    0.00    0.90
  15   2  -1    0.30    1.20
 -14  -2   1    1.40    1.50
  14  -2  -1    5.50    1.80
  14  -2  -1    3.10    1.40
 -14  -2   1    2.60    1.40
  14  -2  -1    3.90    0.90
 -14  -2   1    3.40    1.30
  14  -2  -1    2.60    1.20
  14   2  -1    1.00    1.30
 -14   2   1    7.10    2.00
 -14   2   1    6.20    1.60
  14   2  -1    4.40    1.40
 -14   2   1    2.20    1.00
  14   2  -1    4.10    1.20
  14   2  -1    4.90    1.40
 -13  -2   1   13.30    2.00
 -13  -2   1    7.40    1.60
  13  -2  -1    8.60    1.60
  13  -2  -1    8.40    1.70
 -13  -2   1    6.70    2.00
  13  -2  -1    9.20    1.10
  13   2  -1    9.80    1.80
 -13   2   1   12.80    2.30
  13   2  -1    6.40    1.50
 -13   2   1   10.60    1.80
  13   2  -1    9.40    1.50
  13   2  -1   10.40    2.00
 -12  -2   1   12.60    1.90
  12  -2  -1   13.80    1.80
 -12  -2   1    6.90    1.80
 -12  -2   1   10.80    1.80
  12  -2  -1   12.20    1.20
  12  -2  -1   12.20    1.80
 -12   2   1   12.20    2.20
  12   2  -1   11.40    1.70
 -12   2   1   13.70    2.00
  12   2  -1    9.30    1.70
  12   2  -1    6.50    1.50
  11  -2  -1   15.20    1.80
 -11  -2   1   15.40    1.80
  11  -2  -1   18.50    2.00
 -11  -2   1   10.80    1.60
 -11  -2   1   17.20    2.50
  11  -2  -1   14.70    1.10
  11   2  -1   13.60    1.90
  11   2  -1   14.40    1.70
 -11   2   1   13.50    2.10
  11   2  -1   14.80    1.80
 -11   2   1   13.10    1.70
  11   2  -1   13.40    1.80
  10  -2  -1   21.80    1.80
 -10  -2   1   21.50    2.00
 -10  -2   1   23.20    2.60
  10  -2  -1   17.40    1.40
 -10  -2   1   25.00    2.00
  10  -2  -1   22.70    2.00
  10  -2  -1   20.00    1.20
  10   2  -1   21.30    1.70
  10   2  -1   17.20    2.00
 -10   2   1   20.30    2.40
  10   2  -1   24.10    2.30
  10   2  -1   21.90    1.90
 -10   2   1   15.70    1.80
   9  -2  -1    0.00    0.50
  -9  -2   1   -0.30    0.70
  -9  -2   1   -0.70    0.60
  -9  -2   1    0.10    0.70
   9  -2  -1    0.40    0.40
  -9  -2   1    0.40    0.90
   9  -2  -1   -0.20    0.50
   9  -2  -1    0.90    0.70
   9   2  -1    0.20    0.60
   9   2  -1   -0.60    0.60
   9   2  -1   -0.20    0.80
  -9   2   1   -0.60    0.70
  -9   2   1    0.00    0.60
   9   2  -1    0.50    0.70
  -9   2   1   -0.10    0.70
   8  -2  -1    8.90    0.70
   8  -2  -1    7.50    1.20
   8  -2  -1    6.70    0.90
  -8  -2   1    7.00    1.20
   8  -2  -1    8.40    1.60
   8  -2  -1    5.80    1.00
  -8  -2   1   11.10    1.50
  -8  -2   1    7.20    1.30
  -8  -2   1   11.20    1.40
  -8  -2   1    9.50    1.60
   8   2  -1    8.70    1.40
   8   2  -1    8.60    1.30
   8   2  -1    5.80    1.00
   8   2  -1    9.80    1.40
   8   2  -1    7.90    1.30
  -8   2   1    8.60    1.10
  -8   2   1    7.80    0.90
  -8   2   1    5.80    1.20
  -8   2   1    7.70    1.10
  -7  -2   1    8.40    1.20
   7  -2  -1    6.30    0.90
  -7  -2   1    7.90    1.20
  -7  -2   1    7.60    1.10
   7  -2  -1    8.00    0.90
  -7  -2   1    6.90    1.00
   7  -2  -1    7.50    0.60
   7  -2  -1    8.50    1.10
  -7  -2   1    7.20    1.30
   7  -2  -1    7.40    1.00
  -7  -2   1    9.50    1.30
   7  -2  -1    5.90    1.20
   7  -2  -1    9.00    1.50
  -7  -2   1    6.60    1.00
  -7   2   1    7.90    1.20
   7   2  -1    8.60    1.20
  -7   2   1    8.40    1.10
   7   2  -1    7.50    1.10
  -7   2   1    8.30    0.90
  -7   2   1    5.00    1.10
  -7   2   1    8.00    1.00
   7   2  -1    9.10    1.00
  -7   2   1    7.30    1.30
   7   2  -1    8.50    1.20
   7   2  -1    8.10    1.00
   7   2  -1    7.80    1.30
  -7   2   1    6.70    1.20
  -6  -2   1   -0.40    0.50
   6  -2  -1   -0.10    0.50
  -6  -2   1    0.40    0.60
   6  -2  -1    0.00    0.40
   6  -2  -1    0.20    0.50
  -6  -2   1   -0.10    0.50
   6  -2  -1   -0.30    0.20
   6  -2  -1   -0.10    0.70
  -6  -2   1    0.10    0.50
  -6  -2   1   -0.20    0.40
   6  -2  -1    0.30    0.40
   6  -2  -1   -0.10    0.40
  -6  -2   1   -0.10    0.40
  -6  -2   1    0.40    0.40
   6   2  -1    0.90    0.60
  -6   2   1   -0.10    0.50
   6   2  -1   -0.50    0.30
   6   2  -1   -0.10    0.50
   6   2  -1    0.40    0.50
   6   2  -1    0.10    0.60
  -6   2   1    0.30    0.50
   6   2  -1   -0.30    0.30
  -6   2   1    0.00    0.60
  -6   2   1    0.10    0.40
  -6   2   1    0.30    0.50
  -6   2   1    0.60    0.60
  -6   2   1   -0.30    0.40
   5  -2  -1    9.40    1.10
  -5  -2   1   11.40    1.20
   5  -2  -1   12.00    1.50
   5  -2  -1    9.90    1.00
   5  -2  -1   11.60    1.00
   5  -2  -1   10.30    1.00
  -5  -2   1   10.30    1.30
   5  -2  -1   12.40    1.40
   5  -2  -1   11.90    0.90
  -5  -2   1   11.90    1.20
  -5  -2   1    9.50    1.00
  -5  -2   1   11.10    1.10
  -5  -2   1   10.30    0.90
  -5  -2   1   10.20    1.10
  -5   2   1   10.80    0.90
  -5   2   1    9.50    1.20
  -5   2   1    9.40    1.10
   5   2  -1   10.10    0.90
   5   2  -1   10.00    1.00
  -5   2   1   11.20    0.90
  -5   2   1   11.30    1.40
  -5   2   1   12.10    1.20
   5   2  -1   14.00    1.50
   5   2  -1   10.80    1.20
   5   2  -1   11.60    1.30
   5   2  -1   10.70    1.10
  -5   2   1   10.10    1.00
   5   2  -1   13.20    1.30
   4  -2  -1   12.00    1.20
   4  -2  -1   14.70    0.90
   4  -2  -1   13.60    0.90
   4  -2  -1   14.60    1.40
  -4  -2   1   13.30    1.10
  -4  -2   1   12.20    1.10
  -4  -2   1   14.10    1.10
   4  -2  -1   14.20    0.90
   4  -2  -1   11.60    1.00
  -4  -2   1   14.00    1.30
  -4  -2   1   15.20    1.00
  -4  -2   1   13.50    1.10
   4  -2  -1   15.20    1.20
  -4  -2   1   11.70    1.00
  -4  -2   1   13.40    0.90
   4   2  -1   15.50    1.10
   4   2  -1   14.90    1.10
  -4   2   1   13.70    1.40
   4   2  -1   12.20    1.10
  -4   2   1   14.30    1.10
  -4   2   1   12.20    1.20
  -4   2   1   13.10    1.10
  -4   2   1   12.50    0.90
  -4   2   1   13.70    1.00
  -4   2   1   14.90    0.90
   4   2  -1   14.00    1.10
   4   2  -1   14.20    1.20
   4   2  -1    9.40    1.10
   4   2  -1   13.30    1.00
   3  -2  -1  267.87    8.00
   3  -2  -1  268.37    7.60
   3  -2  -1  269.57    8.00
   3  -2  -1  260.87    7.20
   3  -2  -1  270.87    7.50
  -3  -2   1  265.17    7.90
  -3  -2   1  256.27    7.70
  -3  -2   1  259.37    8.00
   3  -2  -1  258.67    7.70
  -3  -2   1  263.67    7.50
  -3  -2   1  257.07    7.90
  -3  -2   1  259.17    8.10
   3  -2  -1  254.97    8.10
  -3  -2   1  265.27    7.90
   3  -2  -1  268.87    7.80
  -3  -2   1  254.17    7.80
   3   2  -1  262.97    8.00
  -3   2   1  265.07    7.70
   3   2  -1  272.67    7.80
   3   2  -1  276.77    8.10
  -3   2   1  260.57    7.70
  -3   2   1  269.07    7.40
  -3   2   1  264.47    7.80
  -3   2   1  256.97    8.10
   3   2  -1  264.17    7.80
  -3   2   1  265.87    8.00
  -3   2   1  276.97    8.00
   3   2  -1  263.27    8.00
   3   2  -1  269.27    7.80
   3   2  -1  259.17    7.80
   2  -2  -1   38.70    1.30
   2  -2  -1   38.30    1.70
  -2  -2   1   37.40    1.70
  -2  -2   1   38.00    1.50
  -2  -2   1   38.30    1.80
  -2  -2   1   35.90    1.70
   2  -2  -1   38.80    1.40
  -2  -2   1   41.60    1.80
  -2  -2   1   38.10    1.30
   2  -2  -1   39.50    1.70
  -2  -2   1   38.40    1.50
   2  -2  -1   38.30    1.70
  -2  -2   1   37.40    1.80
  -2  -2   1   37.30    1.80
   2  -2  -1   36.80    1.50
  -2   2   1   36.70    1.80
   2   2  -1   40.20    1.70
  -2   2   1   36.80    1.30
  -2   2   1   38.50    1.60
   2   2  -1   37.10    1.80
   2   2  -1   39.10    1.60
  -2   2   1   40.00    1.60
   2   2  -1   37.30    1.60
  -2   2   1   39.40    1.70
   2   2  -1   37.00    1.70
   2   2  -1   42.70    1.90
  -2   2   1   36.80    1.50
  -2   2   1   38.90    1.80
   2   2  -1   38.30    1.70
  -2   2   1   39.30    1.20
   2   2  -1   38.80    1.60
  -2   2   1   36.40    1.70
  -1  -2   1  162.58    5.10
  -1  -2   1  158.78    4.80
   1  -2  -1  159.38    5.00
  -1  -2   1  159.58    4.90
   1  -2  -1  163.68    5.10
   1  -2  -1  162.28    4.50
   1  -2  -1  157.08    4.80
  -1  -2   1  163.08    4.80
   1  -2  -1  158.78    4.70
  -1  -2   1  160.48    5.00
   1  -2  -1  158.48    4.90
  -1  -2   1  160.38    5.10
   1  -2  -1  159.68    4.50
   1  -2  -1  161.88    5.20
   1  -2  -1  159.08    5.00
  -1  -2   1  160.38    4.70
  -1  -2   1  152.58    5.00
   1   2  -1  159.58    5.00
   1   2  -1  160.68    4.90
   1   2  -1  166.58    5.00
  -1   2   1  166.78    5.10
  -1   2   1  167.58    5.00
   1   2  -1  163.68    4.50
  -1   2   1  160.68    5.00
   1   2  -1  158.48    5.00
  -1   2   1  160.28    4.80
   1   2  -1  164.58    5.10
   1   2  -1  159.18    5.10
   1   2  -1  160.78    5.10
  -1   2   1  159.48    4.70
  -1   2   1  158.98    4.80
   1   2  -1  162.08    4.70
   1   2  -1  162.38    4.80
  -1   2   1  160.68    5.00
  -1   2   1  158.88    4.90
   0  -2  -1    5.20    0.70
   0  -2  -1    3.90    0.60
   0  -2   1    3.50    0.70
   0  -2   1    3.60    0.60
   0  -2   1    4.00    0.30
   0  -2  -1    4.50    0.40
   0  -2   1    3.90    0.50
   0  -2  -1    4.10    0.30
   0  -2   1    3.30    0.50
   0  -2  -1    3.80    0.70
   0  -2  -1    3.70    0.30
   0  -2   1    3.60    0.60
   0  -2   1    3.70    0.50
   0  -2   1    4.10    0.70
   0  -2  -1    4.50    0.50
   0  -2  -1    3.90    0.60
   0   2  -1    4.60    0.50
   0   2  -1    4.90    0.70
   0   2  -1    3.80    0.50
   0   2   1    4.00    0.60
   0   2  -1    4.30    0.70
   0   2  -1    3.40    0.60
   0   2  -1    4.30    0.70
   0   2   1    3.50    0.40
   0   2   1    4.00    0.60
   0   2   1    3.50    0.60
   0   2  -1    3.80    0.60
   0   2   1    3.70    0.50
   0   2  -1    3.40    0.60
   0   2  -1    3.10    0.60
   0   2   1    2.50    0.50
   0   2   1    4.50    0.50
   0   2   1    4.20    0.40
   0   2   1    3.60    0.40
   0   2   1    4.10    0.70
   0   2  -1    3.40    0.60
   0   2   1    3.70    0.50
   0   2   1    3.60    0.50
  -1  -2  -1    0.00    0.20
  -1  -2  -1   -0.10    0.20
   1  -2   1    0.00    0.30
  -1  -2  -1    0.00    0.20
   1  -2   1    0.40    0.40
  -1  -2  -1   -0.50    0.30
   1  -2   1    0.30    0.50
  -1  -2  -1    0.10    0.30
   1  -2   1    0.00    0.40
   1  -2   1   -0.10    0.30
  -1  -2  -1    0.00    0.20
  -1  -2  -1   -0.20    0.30
   1  -2   1    0.10    0.30
   1  -2   1    0.50    0.40
   1  -2   1    0.40    0.50
  -1  -2  -1    0.40    0.40
  -1  -2  -1    0.10    0.30
   1  -2   1    0.00    0.30
  -1   2  -1   -0.30    0.40
   1   2   1    0.20    0.40
   1   2   1    0.00    0.40
   1   2   1    0.10    0.30
  -1   2  -1    0.40    0.40
   1   2   1   -0.10    0.30
   1   2   1    0.30    0.40
  -1   2  -1    0.60    0.50
  -1   2  -1    0.30    0.50
  -1   2  -1    0.40    0.30
  -1   2  -1    0.10    0.40
   1   2   1    0.20    0.30
   1   2   1    0.00    0.30
  -1   2  -1    0.20    0.40
   1   2   1   -0.20    0.30
  -1   2  -1   -0.10    0.30
   1   2   1    0.00    0.30
   2  -2   1   31.40    1.60
  -2  -2  -1   33.90    1.60
  -2  -2  -1   31.20    1.60
   2  -2   1   32.80    1.30
   2  -2   1   30.50    1.70
   2  -2   1   31.00    1.50
  -2  -2  -1   32.60    1.30
   2  -2   1   33.00    1.10
  -2  -2  -1   31.70    1.30
  -2  -2  -1   31.60    1.00
   2  -2   1   29.70    1.50
  -2  -2  -1   32.00    1.50
   2  -2   1   31.80    1.60
  -2  -2  -1   31.50    1.40
   2  -2   1   34.60    1.60
   2   2   1   31.40    1.40
   2   2   1   31.40    1.50
  -2   2  -1   31.00    1.60
  -2   2  -1   32.20    1.50
  -2   2  -1   35.50    1.70
  -2   2  -1   31.80    1.60
   2   2   1   31.00    1.50
  -2   2  -1   30.70    1.70
  -2   2  -1   32.90    1.10
   2   2   1   33.20    1.70
  -2   2  -1   31.70    1.60
   2   2   1   33.40    1.40
   2   2   1   32.90    1.40
   2   2   1   33.60    1.40
  -2   2  -1   32.20    1.20
   2   2   1   32.20    1.30
   2   2   1   31.70    1.60
  -2   2  -1   33.00    1.50
   3  -2   1   55.69    2.20
   3  -2   1   54.09    2.50
   3  -2   1   54.29    1.90
   3  -2   1   52.49    1.80
  -3  -2  -1   55.69    1.90
   3  -2   1   55.79    2.50
  -3  -2  -1   50.69    2.10
  -3  -2  -1   54.39    2.20
   3  -2   1   52.09    2.20
  -3  -2  -1   57.09    2.40
  -3  -2  -1   52.19    2.00
   3  -2   1   55.29    2.20
   3  -2   1   54.69    2.40
  -3  -2  -1   53.29    2.30
  -3   2  -1   56.59    2.30
   3   2   1   55.69    1.90
   3   2   1   57.39    2.10
  -3   2  -1   54.09    1.80
   3   2   1   53.89    2.30
   3   2   1   51.69    2.10
   3   2   1   53.89    1.90
   3   2   1   53.89    2.20
  -3   2  -1   55.29    2.10
  -3   2  -1   53.59    2.50
   3   2   1   55.09    2.10
   3   2   1   56.99    2.30
  -3   2  -1   53.19    2.30
  -3   2  -1   50.99    2.40
  -3   2  -1   53.49    2.40
  -4  -2  -1    4.30    0.60
   4  -2   1    3.30    0.80
   4  -2   1    4.10    0.60
  -4  -2  -1    4.30    0.70
  -4  -2  -1    4.40    0.80
   4  -2   1    4.00    0.70
   4  -2   1    4.20    0.90
  -4  -2  -1    4.70    0.70
   4  -2   1    3.90    0.80
  -4  -2  -1    4.80    0.80
   4  -2   1    4.00    0.40
   4  -2   1    3.80    0.60
   4  -2   1    2.90    0.60
  -4  -2  -1    3.20    0.60
  -4  -2  -1    3.90    0.60
  -4  -2  -1    4.60    0.80
   4   2   1    4.60    0.80
   4   2   1    4.60    0.70
  -4   2  -1    2.80    0.70
   4   2   1    4.70    0.80
  -4   2  -1    3.90    0.80
  -4   2  -1    4.70    0.90
   4   2   1    3.10    0.60
   4   2   1    4.40    0.70
   4   2   1    5.20    0.70
  -4   2  -1    4.20    0.50
   4   2   1    4.50    0.80
  -4   2  -1    3.80    0.80
  -4   2  -1    4.30    0.60
   4   2   1    4.30    0.50
  -4   2  -1    3.80    0.60
  -5  -2  -1   78.09    3.00
  -5  -2  -1   78.29    3.10
   5  -2   1   80.89    3.10
  -5  -2  -1   80.09    3.20
  -5  -2  -1   77.19    3.00
   5  -2   1   81.89    2.90
  -5  -2  -1   78.49    3.40
   5  -2   1   79.49    2.50
  -5  -2  -1   82.79    3.10
   5  -2   1   78.99    3.20
   5  -2   1   78.89    3.60
   5  -2   1   74.89    3.40
   5  -2   1   78.09    2.90
   5  -2   1   75.99    3.20
  -5  -2  -1   78.89    3.10
  -5   2  -1   75.69    3.20
   5   2   1   79.09    2.90
  -5   2  -1   82.29    3.50
   5   2   1   77.39    2.90
  -5   2  -1   77.59    2.80
   5   2   1   79.99    3.00
   5   2   1   81.49    3.10
  -5   2  -1   77.89    3.50
  -5   2  -1   75.29    3.10
   5   2   1   80.29    3.20
  -5   2  -1   80.09    2.80
  -5   2  -1   71.09    3.20
   5   2   1   83.79    3.30
  -6  -2  -1   13.80    1.30
   6  -2   1   10.80    1.50
   6  -2   1   13.20    1.40
  -6  -2  -1   12.80    1.20
  -6  -2  -1   11.80    1.50
  -6  -2  -1   12.30    1.20
   6  -2   1    9.40    1.10
   6  -2   1   12.90    1.10
   6  -2   1   13.40    0.80
  -6  -2  -1   11.10    1.20
   6  -2   1   12.30    1.70
  -6  -2  -1   12.20    1.30
   6  -2   1   12.50    1.10
   6  -2   1   12.90    1.30
  -6  -2  -1   13.00    1.20
  -6   2  -1   10.10    1.30
  -6   2  -1   12.20    1.50
  -6   2  -1   10.50    1.00
   6   2   1   14.80    1.40
  -6   2  -1    8.90    1.30
   6   2   1   14.80    1.50
  -6   2  -1   10.70    1.30
   6   2   1   13.60    1.40
   6   2   1   14.20    1.10
   6   2   1   14.80    1.50
   6   2   1   14.40    1.50
   6   2   1   13.90    1.00
  -6   2  -1   14.20    1.10
  -6   2  -1   13.40    1.30
  -7  -2  -1   20.70    1.60
  -7  -2  -1   19.50    1.50
   7  -2   1   18.30    1.60
  -7  -2  -1   19.80    1.80
  -7  -2  -1   19.60    1.70
   7  -2   1   18.30    1.50
   7  -2   1   21.50    1.10
   7  -2   1   18.80    1.30
   7  -2   1   18.70    2.20
  -7  -2  -1   21.80    1.60
   7  -2   1   18.70    1.60
  -7  -2  -1   22.10    1.60
   7   2   1   19.80    1.70
  -7   2  -1   19.30    1.30
  -7   2  -1   20.10    1.60
   7   2   1   19.20    1.60
  -7   2  -1   20.90    1.50
   7   2   1   20.50    1.70
   7   2   1   16.30    1.80
   7   2   1   18.00    1.60
  -7   2  -1   19.40    1.80
   7   2   1   21.20    1.50
  -8  -2  -1    7.00    1.20
  -8  -2  -1    6.30    1.20
  -8  -2  -1    6.70    1.10
   8  -2   1    7.00    1.20
   8  -2   1    8.90    1.10
   8  -2   1    7.70    1.20
   8  -2   1    9.30    0.90
   8  -2   1    8.40    1.70
  -8  -2  -1    9.00    1.50
  -8  -2  -1    6.90    1.10
   8   2   1   10.00    1.50
   8   2   1    6.50    1.00
   8   2   1    6.70    1.30
   8   2   1    5.70    1.20
  -8   2  -1    6.40    0.90
  -8   2  -1    5.20    0.90
  -8   2  -1    6.80    1.40
   8   2   1    7.20    1.20
   8   2   1    6.80    1.20
  -8   2  -1    5.60    1.10
  -9  -2  -1    9.80    1.50
   9  -2   1   10.80    1.90
  -9  -2  -1    6.80    1.50
  -9  -2  -1   11.60    1.60
  -9  -2  -1   10.60    1.60
   9  -2   1   10.60    1.00
   9  -2   1    8.40    1.30
   9  -2   1    8.30    1.30
   9   2   1    9.40    1.60
  -9   2  -1   10.00    1.10
   9   2   1    9.10    1.30
   9   2   1   11.20    1.50
   9   2   1    9.30    1.50
   9   2   1    9.20    1.60
  -9   2  -1    8.70    1.60
  -9   2  -1    9.20    1.30
  10  -2   1    1.60    0.80
 -10  -2  -1    3.30    1.00
 -10  -2  -1    1.50    0.80
  10  -2   1    1.10    1.10
  10  -2   1    0.80    0.80
  10  -2   1    1.80    0.60
 -10  -2  -1    1.30    1.10
  10   2   1    1.70    1.10
 -10   2  -1    0.00    0.70
  10   2   1    1.00    0.70
  10   2   1    1.20    0.90
  10   2   1    1.90    0.90
 -10   2  -1    1.80    1.00
 -11  -2  -1   31.90    2.30
 -11  -2  -1   20.30    2.70
  11  -2   1   32.70    3.10
  11  -2   1   30.60    1.70
 -11  -2  -1   27.60    2.30
  11  -2   1   32.00    2.40
  11  -2   1   23.80    2.20
 -11   2  -1   30.70    2.40
  11   2   1   31.90    2.70
  11   2   1   25.90    2.10
  11   2   1   29.80    2.40
 -11   2  -1   29.50    2.70
  11   2   1   27.30    2.30
 -12  -2  -1    2.60    1.10
 -12  -2  -1    0.40    0.90
  12  -2   1    3.20    1.20
  12  -2   1    1.70    0.70
  12  -2   1    1.30    0.90
 -12  -2  -1   -0.70    1.00
  12   2   1    1.20    0.90
 -12   2  -1    3.40    1.30
  12   2   1   -0.30    0.80
  12   2   1    3.60    1.40
 -12   2  -1    4.30    1.50
 -13  -2  -1    1.90    1.10
 -13  -2  -1    0.00    1.00
  13  -2   1    1.40    1.00
  13  -2   1    0.20    0.60
 -13  -2  -1    1.50    1.40
  13  -2   1    1.80    1.10
  13   2   1    1.70    1.30
 -13   2  -1    0.10    1.20
  13   2   1    1.30    1.10
 -13   2  -1    0.60    1.00
  13   2   1    1.30    1.00
 -14  -2  -1    0.90    1.20
  14  -2   1    1.40    0.70
 -14  -2  -1    0.30    1.40
  14  -2   1    0.70    1.20
  14  -2   1    2.00    1.10
 -14  -2  -1   -0.40    1.00
  14   2   1    2.40    1.20
 -14   2  -1    1.60    1.30
  14   2   1    1.20    1.10
 -14   2  -1    0.60    1.20
  14   2   1    1.70    1.40
 -14   2  -1    1.20    1.00
  15  -2   1    2.30    1.40
 -15  -2  -1    2.30    1.30
  15  -2   1    0.30    0.60
  15  -2   1    4.80    1.50
 -15  -2  -1    1.90    1.40
 -15  -2  -1    2.70    1.80
  15   2   1    2.80    1.30
 -15   2  -1    4.20    1.20
  15   2   1    4.60    1.50
 -15   2  -1    1.50    1.60
 -15   2  -1    2.00    1.40
  15   2   1    1.40    1.40
  15   2   1    2.90    1.40
  16  -2   1    0.80    1.30
  16  -2   1    0.40    1.30
 -16  -2  -1    0.90    1.70
 -16  -2  -1    0.40    1.20
 -16  -2  -1    1.20    1.40
  16  -2   1    0.30    1.20
 -16   2  -1   -0.40    1.00
 -16   2  -1    1.30    1.30
  16   2   1    0.90    1.20
  16   2   1    1.30    1.50
 -16   2  -1    0.30    1.70
  16   2   1   -0.20    1.10
  16   2   1    2.80    1.40
  17  -2   1    0.30    1.40
 -17  -2  -1    0.10    1.40
  17  -2   1    3.80    1.60
  17  -2   1    1.20    1.50
 -17  -2  -1    1.10    1.90
 -17   2  -1    1.90    1.60
  17   2   1    1.40    1.40
 -17   2  -1    0.80    2.10
  17  -3  -1   -1.50    1.10
  17  -3  -1    0.30    1.50
 -17  -3   1   -0.30    2.00
  17  -3  -1    1.00    1.50
  17   3  -1    0.30    1.30
  17   3  -1   -0.90    1.10
 -17   3   1    0.30    1.50
 -16  -3   1   -0.20    1.80
 -16  -3   1    0.20    1.20
 -16  -3   1    0.30    1.20
  16  -3  -1    1.40    1.40
  16  -3  -1   -1.00    1.30
  16  -3  -1    0.60    1.10
 -16   3   1   -1.30    0.90
  16   3  -1    0.00    1.50
 -16   3   1   -0.80    1.10
  16   3  -1    0.80    1.10
 -16   3   1    0.50    1.70
  16   3  -1    0.00    1.20
  16   3  -1   -0.40    1.10
  15  -3  -1    8.20    1.90
  15  -3  -1   12.10    2.00
 -15  -3   1    9.70    2.50
 -15  -3   1    5.00    1.70
 -15  -3   1   10.00    2.10
  15  -3  -1   13.30    2.90
  15   3  -1   11.80    2.10
  15   3  -1    8.60    2.10
 -15   3   1    9.90    2.40
  15   3  -1   10.50    2.00
  15   3  -1    8.70    1.90
 -15   3   1   10.20    2.10
  14  -3  -1    2.80    1.20
 -14  -3   1    3.50    1.80
  14  -3  -1    5.30    2.10
  14  -3  -1    4.30    1.40
 -14  -3   1    5.10    1.50
 -14  -3   1    2.20    1.20
  14   3  -1    3.00    1.30
 -14   3   1    3.70    1.70
  14   3  -1    2.50    1.30
 -14   3   1    3.60    1.40
  14   3  -1    3.70    0.90
  14   3  -1    2.20    1.20
  14   3  -1    5.00    1.70
  13  -3  -1   -0.80    0.90
  13  -3  -1    1.30    1.00
 -13  -3   1    1.10    1.50
  13  -3  -1    0.30    1.40
 -13  -3   1    0.20    1.00
 -13  -3   1    0.20    1.00
  13   3  -1   -0.40    0.90
 -13   3   1    1.10    1.40
  13   3  -1   -1.00    0.70
  13   3  -1   -1.20    1.00
  13   3  -1   -0.40    0.50
  13   3  -1   -0.40    0.80
 -13   3   1   -0.70    0.90
 -12  -3   1    4.10    1.40
  12  -3  -1    3.30    1.20
 -12  -3   1    3.60    1.20
 -12  -3   1    4.10    1.70
  12  -3  -1    2.00    1.00
  12   3  -1    2.50    1.20
 -12   3   1    2.20    1.10
  12   3  -1    3.00    0.70
  12   3  -1    3.40    1.40
  12   3  -1    2.80    1.20
  12   3  -1    4.20    1.30
 -12   3   1    2.30    1.30
 -11  -3   1    0.40    1.20
 -11  -3   1   -0.60    0.80
  11  -3  -1    0.60    0.70
 -11  -3   1    0.20    0.90
  11  -3  -1    0.30    0.80
 -11   3   1   -0.80    1.00
  11   3  -1    0.20    0.90
  11   3  -1    0.10    0.60
 -11   3   1    1.10    1.00
  11   3  -1   -0.30    0.90
  11   3  -1    0.60    0.80
  11   3  -1    2.00    1.00
  11   3  -1    0.80    0.50
  10  -3  -1   99.89    4.20
 -10  -3   1   98.69    4.40
  10  -3  -1   97.59    4.20
 -10  -3   1  106.49    4.70
 -10  -3   1  114.39    5.50
 -10  -3   1  101.59    4.70
 -10   3   1  105.69    4.50
  10   3  -1  100.39    4.80
  10   3  -1  104.79    4.70
  10   3  -1  102.09    3.50
  10   3  -1   96.59    4.30
  10   3  -1  103.29    4.60
  10   3  -1   97.29    4.50
 -10   3   1  104.19    5.10
 -10   3   1   97.79    3.80
   9  -3  -1   46.80    2.40
   9  -3  -1   51.59    2.70
  -9  -3   1   45.90    2.80
  -9  -3   1   49.00    3.40
  -9  -3   1   50.49    2.70
   9  -3  -1   51.59    2.60
  -9  -3   1   53.89    3.00
  -9   3   1   46.10    2.40
   9   3  -1   45.80    2.60
   9   3  -1   49.70    1.90
  -9   3   1   52.39    2.80
   9   3  -1   52.09    1.80
   9   3  -1   49.70    3.10
  -9   3   1   53.69    3.30
   9   3  -1   48.30    2.90
   9   3  -1   57.19    3.00
   9   3  -1   53.09    3.10
  -9   3   1   52.89    2.30
  -8  -3   1   18.40    2.00
  -8  -3   1   19.80    2.40
  -8  -3   1   16.60    1.80
   8  -3  -1   16.50    1.50
  -8  -3   1   17.30    1.80
   8  -3  -1   16.10    1.40
   8  -3  -1   16.40    1.40
  -8  -3   1   16.40    1.50
   8   3  -1   16.60    1.70
  -8   3   1   17.90    1.40
   8   3  -1   19.90    2.10
  -8   3   1   19.00    2.10
   8   3  -1   18.60    1.90
   8   3  -1   19.00    2.10
  -8   3   1   19.40    1.70
  -8   3   1   17.10    1.30
   8   3  -1   17.20    0.80
   8   3  -1   17.40    1.90
   8   3  -1   17.60    1.80
   8   3  -1   17.10    0.80
   7  -3  -1    0.50    0.50
   7  -3  -1    0.20    0.50
  -7  -3   1   -0.70    0.60
   7  -3  -1   -0.40    0.40
  -7  -3   1   -0.20    0.50
  -7  -3   1    0.50    0.80
  -7  -3   1    0.70    0.60
  -7  -3   1    0.00    0.70
   7  -3  -1    0.00    0.60
  -7  -3   1    0.10    0.60
   7   3  -1    0.20    0.60
   7   3  -1    0.00    0.50
  -7   3   1   -0.60    0.50
  -7   3   1    0.30    0.50
  -7   3   1    0.90    0.70
   7   3  -1    0.20    0.50
  -7   3   1    0.70    0.50
   7   3  -1    0.10    0.70
   7   3  -1   -0.40    0.70
   7   3  -1   -0.10    0.50
  -6  -3   1    4.40    0.90
   6  -3  -1    4.40    0.80
  -6  -3   1    3.30    1.00
  -6  -3   1    5.60    0.90
   6  -3  -1    5.10    0.80
  -6  -3   1    5.30    0.90
  -6  -3   1    4.20    0.90
   6  -3  -1    3.90    0.90
  -6  -3   1    5.10    1.10
   6  -3  -1    5.50    0.80
  -6  -3   1    5.60    0.80
  -6   3   1    5.10    0.80
   6   3  -1    5.70    1.10
   6   3  -1    4.70    1.00
  -6   3   1    5.30    0.90
  -6   3   1    4.30    0.90
   6   3  -1    4.50    0.90
  -6   3   1    4.20    0.70
   6   3  -1    5.40    1.00
   6   3  -1    4.80    0.90
  -6   3   1    6.10    1.10
  -6   3   1    5.80    1.20
   6   3  -1    4.50    1.00
  -5  -3   1   41.20    2.30
   5  -3  -1   45.40    2.40
   5  -3  -1   42.50    2.40
  -5  -3   1   46.90    2.50
   5  -3  -1   48.80    2.20
  -5  -3   1   46.80    2.40
  -5  -3   1   48.20    2.20
  -5  -3   1   48.70    1.90
  -5  -3   1   47.80    2.30
  -5  -3   1   52.39    2.70
   5  -3  -1   45.70    2.00
   5  -3  -1   47.50    2.30
   5  -3  -1   47.70    1.90
  -5  -3   1   50.09    2.40
   5   3  -1   51.29    2.50
  -5   3   1   44.40    2.50
   5   3  -1   45.50    2.30
   5   3  -1   48.90    2.50
   5   3  -1   46.60    2.30
  -5   3   1   46.00    2.20
  -5   3   1   44.30    2.60
   5   3  -1   48.60    2.50
  -5   3   1   42.30    2.30
   5   3  -1   48.70    2.30
  -5   3   1   45.60    2.50
  -5   3   1   46.40    1.80
   5   3  -1   51.89    2.30
  -5   3   1   48.20    2.10
  -4  -3   1    1.00    0.60
   4  -3  -1    2.00    0.60
   4  -3  -1    2.00    0.60
   4  -3  -1    2.00    0.30
  -4  -3   1    1.40    0.50
   4  -3  -1    0.60    0.50
  -4  -3   1    1.40    0.60
  -4  -3   1    1.20    0.60
  -4  -3   1    1.20    0.50
  -4  -3   1    1.60    0.70
   4  -3  -1    2.20    0.70
   4  -3  -1    1.60    0.40
  -4  -3   1    2.00    0.80
  -4   3   1    1.20    0.50
   4   3  -1    1.90    0.60
  -4   3   1    1.60    0.30
   4   3  -1    2.40    0.80
  -4   3   1    1.50    0.70
  -4   3   1    1.50    0.60
   4   3  -1    1.70    0.60
  -4   3   1    1.60    0.70
  -4   3   1    1.40    0.60
   4   3  -1    1.60    0.70
  -4   3   1    2.80    0.70
  -4   3   1    2.00    0.70
   4   3  -1    2.50    0.60
   4   3  -1    2.50    0.60
   4   3  -1    2.70    0.60
  -3  -3   1  106.09    3.80
  -3  -3   1  105.39    3.60
   3  -3  -1  108.39    3.80
  -3  -3   1  100.99    4.00
  -3  -3   1  107.39    3.10
   3  -3  -1   97.89    3.60
  -3  -3   1  105.29    3.60
   3  -3  -1  105.49    3.90
   3  -3  -1  103.59    4.30
  -3  -3   1  101.99    3.90
   3  -3  -1  102.09    3.20
  -3  -3   1  105.59    3.90
   3  -3  -1  108.79    3.40
   3  -3  -1  109.29    3.30
  -3  -3   1  100.79    4.00
  -3  -3   1  104.29    3.80
   3  -3  -1  102.79    4.00
  -3   3   1  101.19    4.00
  -3   3   1  108.79    3.80
   3   3  -1  104.79    3.60
   3   3  -1  106.29    3.80
   3   3  -1  107.19    4.00
  -3   3   1  104.09    3.70
  -3   3   1   99.69    4.00
   3   3  -1  106.19    3.90
  -3   3   1  105.59    3.90
   3   3  -1  110.39    3.80
   3   3  -1  105.29    3.70
   3   3  -1  103.59    3.80
   3   3  -1  107.69    4.00
  -3   3   1  102.39    3.60
  -3   3   1  101.69    3.90
  -3   3   1  107.59    3.20
  -2  -3   1  146.39    4.60
  -2  -3   1  151.28    4.60
   2  -3  -1  149.29    4.50
   2  -3  -1  138.99    5.20
   2  -3  -1  144.19    4.90
  -2  -3   1  150.38    4.90
   2  -3  -1  142.69    4.70
  -2  -3   1  151.98    5.00
   2  -3  -1  146.49    4.30
   2  -3  -1  146.89    5.00
  -2  -3   1  145.29    4.50
  -2  -3   1  146.79    5.20
   2  -3  -1  153.08    4.30
   2  -3  -1  145.59    4.90
  -2  -3   1  153.78    5.10
  -2  -3   1  147.59    4.90
  -2  -3   1  144.29    5.00
  -2   3   1  142.79    5.00
   2   3  -1  156.98    5.10
  -2   3   1  141.29    4.70
   2   3  -1  142.69    4.90
   2   3  -1  152.98    4.60
   2   3  -1  146.89    4.70
   2   3  -1  132.79    5.00
  -2   3   1  144.49    4.90
  -2   3   1  145.19    5.10
  -2   3   1  145.69    4.90
   2   3  -1  150.88    5.00
  -2   3   1  149.59    4.90
   2   3  -1  152.28    4.80
   2   3  -1  139.79    4.90
  -2   3   1  149.79    4.90
  -2   3   1  151.48    4.50
   1  -3  -1   23.10    0.90
   1  -3  -1   22.00    1.50
   1  -3  -1   23.40    1.50
   1  -3  -1   20.80    1.50
   1  -3  -1   22.00    1.50
  -1  -3   1   26.00    1.40
   1  -3  -1   23.10    0.80
  -1  -3   1   23.40    1.10
  -1  -3   1   24.00    1.00
  -1  -3   1   21.60    1.50
  -1  -3   1   23.00    1.50
  -1  -3   1   22.80    1.40
  -1  -3   1   23.30    1.50
  -1  -3   1   24.60    1.30
   1  -3  -1   20.10    1.10
  -1   3   1   22.60    1.50
   1   3  -1   24.60    1.10
   1   3  -1   23.50    1.50
   1   3  -1   22.70    1.60
   1   3  -1   26.00    1.50
  -1   3   1   24.70    1.30
   1   3  -1   24.60    1.50
  -1   3   1   23.00    1.40
  -1   3   1   20.10    1.20
   1   3  -1   24.80    1.60
  -1   3   1   23.00    1.20
  -1   3   1   23.60    1.30
   1   3  -1   24.30    1.50
   1   3  -1   24.20    1.40
  -1   3   1   25.70    1.50
   1   3  -1   21.20    1.40
   1   3  -1   21.70    1.50
   1   3  -1   23.00    1.30
  -1   3   1   21.60    1.50
   0  -3   1    1.00    0.40
   0  -3  -1    0.60    0.50
   0  -3   1    1.20    0.60
   0  -3   1    0.50    0.50
   0  -3  -1    1.00    0.40
   0  -3   1    0.80    0.40
   0  -3   1    1.60    0.40
   0  -3  -1    1.00    0.20
   0  -3   1    1.30    0.40
   0  -3   1    1.00    0.60
   0  -3  -1    0.90    0.60
   0  -3  -1    1.80    0.60
   0  -3   1    0.90    0.60
   0  -3  -1    1.30    0.20
   0  -3   1    1.50    0.20
   0  -3  -1    1.00    0.20
   0  -3  -1    0.60    0.50
   0   3   1    1.10    0.40
   0   3  -1    1.50    0.50
   0   3   1    0.90    0.50
   0   3   1    1.10    0.50
   0   3   1    0.40    0.50
   0   3  -1    0.80    0.50
   0   3  -1   -0.20    0.50
   0   3  -1    1.20    0.50
   0   3  -1    1.50    0.50
   0   3   1    1.00    0.30
   0   3   1    0.80    0.50
   0   3  -1    0.20    0.50
   0   3  -1    1.70    0.60
   0   3  -1    1.20    0.60
   0   3   1    1.10    0.40
   0   3   1    1.40    0.40
   0   3   1    0.20    0.50
   0   3  -1    0.80    0.30
   0   3   1    0.90    0.30
   0   3   1    0.60    0.40
   0   3  -1    0.50    0.50
   0   3   1    0.60    0.40
  -1  -3  -1   30.20    1.20
   1  -3   1   31.00    1.80
  -1  -3  -1   30.80    1.70
  -1  -3  -1   30.70    1.80
  -1  -3  -1   32.30    1.60
   1  -3   1   28.70    1.80
  -1  -3  -1   29.10    1.50
  -1  -3  -1   28.60    1.60
  -1  -3  -1   30.40    1.10
   1  -3   1   30.90    1.40
   1  -3   1   30.30    1.50
   1  -3   1   31.30    1.40
   1  -3   1   30.40    1.70
   1  -3   1   31.70    1.50
   1  -3   1   30.90    1.80
   1  -3   1   29.40    1.60
  -1  -3  -1   32.70    1.30
   1   3   1   32.80    1.50
   1   3   1   30.60    1.60
   1   3   1   30.30    1.30
   1   3   1   28.00    1.60
  -1   3  -1   27.50    1.80
  -1   3  -1   30.80    1.80
   1   3   1   28.80    1.40
  -1   3  -1   26.80    1.70
  -1   3  -1   34.70    1.80
  -1   3  -1   30.90    1.40
  -1   3  -1   30.00    1.50
  -1   3  -1   32.40    1.70
   1   3   1   27.80    1.70
   1   3   1   27.50    1.60
   1   3   1   30.30    1.50
   1   3   1   32.70    1.60
  -1   3  -1   29.00    1.70
   2  -3   1    0.20    0.30
   2  -3   1    0.70    0.60
  -2  -3  -1    0.30    0.30
   2  -3   1   -0.40    0.30
   2  -3   1   -1.10    0.40
   2  -3   1    0.10    0.40
  -2  -3  -1    0.10    0.30
  -2  -3  -1    0.10    0.50
   2  -3   1    0.20    0.50
  -2  -3  -1   -0.20    0.30
  -2  -3  -1   -0.40    0.40
  -2  -3  -1    0.00    0.40
  -2  -3  -1    0.10    0.30
   2  -3   1    0.00    0.50
   2  -3   1    0.10    0.40
  -2  -3  -1    0.30    0.20
  -2  -3  -1    0.50    0.40
   2   3   1    0.20    0.40
  -2   3  -1    0.70    0.50
   2   3   1   -0.10    0.50
   2   3   1   -0.20    0.30
  -2   3  -1    0.20    0.50
  -2   3  -1   -0.10    0.30
   2   3   1    0.00    0.40
   2   3   1    0.10    0.40
  -2   3  -1    0.00    0.50
   2   3   1    0.10    0.40
  -2   3  -1    0.50    0.50
  -2   3  -1   -0.10    0.50
  -2   3  -1   -0.20    0.50
   2   3   1   -0.20    0.30
   2   3   1    0.20    0.40
  -2   3  -1   -0.30    0.50
   2   3   1   -0.20    0.50
   3  -3   1   22.10    1.40
   3  -3   1   24.00    1.10
   3  -3   1   24.90    1.40
   3  -3   1   22.60    1.50
  -3  -3  -1   24.20    1.30
   3  -3   1   25.40    1.70
   3  -3   1   24.20    1.70
   3  -3   1   24.60    1.70
  -3  -3  -1   24.20    1.20
  -3  -3  -1   20.60    1.40
  -3  -3  -1   24.00    1.40
  -3  -3  -1   20.80    1.60
  -3  -3  -1   22.50    1.40
  -3  -3  -1   22.50    1.60
  -3   3  -1   22.80    1.10
   3   3   1   21.10    1.50
   3   3   1   23.60    1.30
   3   3   1   22.60    1.30
  -3   3  -1   21.30    1.60
   3   3   1   23.60    1.40
  -3   3  -1   22.50    1.50
   3   3   1   23.20    1.40
  -3   3  -1   22.30    1.60
  -3   3  -1   20.50    1.50
   3   3   1   22.70    1.60
  -3   3  -1   20.20    1.60
   3   3   1   24.90    1.50
   3   3   1   22.80    1.20
  -3   3  -1   25.00    1.70
  -3   3  -1   23.70    1.40
   4  -3   1   35.50    1.80
   4  -3   1   34.90    2.00
  -4  -3  -1   31.10    1.90
   4  -3   1   34.00    1.30
  -4  -3  -1   33.50    1.20
  -4  -3  -1   33.00    1.60
   4  -3   1   30.20    1.80
  -4  -3  -1   32.80    1.80
  -4  -3  -1   37.40    2.10
   4  -3   1   34.20    1.40
   4  -3   1   32.00    2.10
   4  -3   1   32.70    1.80
   4  -3   1   35.10    2.20
  -4  -3  -1   33.00    1.90
  -4  -3  -1   31.50    1.70
   4   3   1   31.40    1.90
  -4   3  -1   30.80    1.80
  -4   3  -1   33.40    2.10
   4   3   1   31.40    1.70
   4   3   1   34.00    2.00
  -4   3  -1   33.60    2.00
  -4   3  -1   33.50    1.80
   4   3   1   33.60    1.40
   4   3   1   33.80    1.70
  -4   3  -1   33.50    1.30
   4   3   1   31.30    1.70
   4   3   1   31.00    1.90
  -4   3  -1   34.10    2.00
  -4   3  -1   33.80    2.10
  -4   3  -1   32.10    2.00
   4   3   1   37.20    1.90
  -5  -3  -1   48.50    2.60
   5  -3   1   44.60    2.40
   5  -3   1   50.79    1.90
   5  -3   1   46.70    1.70
   5  -3   1   41.60    2.30
  -5  -3  -1   49.20    1.90
   5  -3   1   47.80    2.80
  -5  -3  -1   45.40    2.30
  -5  -3  -1   46.20    2.30
   5  -3   1   44.20    2.20
   5  -3   1   41.30    2.60
  -5  -3  -1   50.19    2.40
  -5  -3  -1   47.70    2.30
   5  -3   1   47.40    2.30
  -5  -3  -1   47.20    2.50
  -5  -3  -1   48.30    2.10
  -5   3  -1   42.50    2.60
  -5   3  -1   46.00    1.80
   5   3   1   45.20    2.40
   5   3   1   47.70    2.50
   5   3   1   47.10    1.80
   5   3   1   47.20    2.50
  -5   3  -1   47.50    2.60
   5   3   1   46.30    2.10
  -5   3  -1   45.60    2.10
   5   3   1   47.50    2.20
   5   3   1   44.00    2.10
  -5   3  -1   51.09    2.40
   5   3   1   42.80    2.30
  -5   3  -1   44.10    2.60
  -5   3  -1   49.20    2.60
  -6  -3  -1    2.70    0.60
  -6  -3  -1    2.30    0.70
   6  -3   1    3.20    0.50
  -6  -3  -1    2.20    0.70
  -6  -3  -1    2.50    0.70
  -6  -3  -1    2.80    0.70
   6  -3   1    2.20    1.10
   6  -3   1    3.60    0.80
   6  -3   1    2.70    0.80
  -6  -3  -1    2.20    0.80
   6  -3   1    3.30    0.90
   6  -3   1    3.20    0.60
  -6  -3  -1    3.40    1.00
   6   3   1    3.30    0.80
  -6   3  -1    2.10    0.80
   6   3   1    2.30    0.80
  -6   3  -1    2.10    0.80
  -6   3  -1    3.00    1.00
   6   3   1    2.40    0.70
   6   3   1    4.80    1.00
  -6   3  -1    2.60    0.90
   6   3   1    3.80    0.50
  -6   3  -1    3.10    0.80
  -6   3  -1    3.70    0.60
   6   3   1    2.10    0.80
   6   3   1    3.10    0.90
   7  -3   1    3.60    0.80
   7  -3   1    4.30    0.90
  -7  -3  -1    4.50    0.90
   7  -3   1    4.20    1.30
  -7  -3  -1    3.70    0.80
  -7  -3  -1    4.60    1.00
  -7  -3  -1    5.30    1.30
  -7  -3  -1    2.50    0.90
   7  -3   1    3.20    1.00
  -7  -3  -1    3.20    0.80
   7  -3   1    3.10    0.40
   7  -3   1    4.70    1.00
   7  -3   1    4.10    0.50
   7   3   1    3.30    0.70
  -7   3  -1    2.50    0.90
  -7   3  -1    3.60    0.80
  -7   3  -1    3.90    0.70
   7   3   1    4.10    0.60
   7   3   1    6.00    1.20
  -7   3  -1    4.00    1.00
   7   3   1    6.10    1.10
   7   3   1    3.10    0.90
   7   3   1    3.40    1.00
   8  -3   1   18.90    2.10
   8  -3   1   18.60    1.60
  -8  -3  -1   20.20    1.70
  -8  -3  -1   20.10    2.10
   8  -3   1   20.00    1.00
  -8  -3  -1   23.90    1.90
  -8  -3  -1   20.90    2.40
  -8  -3  -1   17.30    1.50
   8  -3   1   18.30    1.00
   8  -3   1   17.80    2.30
  -8  -3  -1   19.80    1.70
   8  -3   1   18.00    1.60
  -8   3  -1   22.40    2.40
   8   3   1   19.50    2.10
  -8   3  -1   20.00    1.40
   8   3   1   22.00    1.80
  -8   3  -1   20.50    1.80
   8   3   1   18.40    1.50
  -8   3  -1   17.20    1.40
   8   3   1   18.40    1.10
   8   3   1   20.00    2.10
   8   3   1   23.80    2.30
  -9  -3  -1   -0.30    0.90
  -9  -3  -1    0.10    0.60
   9  -3   1    0.20    0.30
  -9  -3  -1    0.00    0.80
  -9  -3  -1   -0.70    0.50
   9  -3   1    0.10    0.60
   9  -3   1    0.20    0.60
   9  -3   1    0.20    0.40
   9  -3   1    0.50    0.90
   9   3   1   -0.60    0.60
   9   3   1    0.00    0.70
  -9   3  -1    1.10    0.60
  -9   3  -1    0.00    0.50
  -9   3  -1   -1.10    0.70
   9   3   1   -0.20    0.80
  -9   3  -1   -0.20    0.70
   9   3   1   -0.20    0.70
   9   3   1   -0.60    0.40
 -10  -3  -1   -1.30    0.90
  10  -3   1    0.50    0.70
  10  -3   1    1.20    0.80
  10  -3   1    0.20    0.40
  10  -3   1    0.20    0.40
 -10  -3  -1   -0.10    0.80
 -10  -3  -1   -0.50    0.60
 -10  -3  -1   -0.20    0.70
  10  -3   1    0.80    1.10
 -10   3  -1   -0.80    0.60
  10   3   1    0.20    0.60
  10   3   1    0.70    0.90
 -10   3  -1    0.10    0.60
  10   3   1   -0.30    0.70
 -10   3  -1    0.60    1.00
  10   3   1    0.40    0.80
  11  -3   1   -0.50    0.80
  11  -3   1   -0.10    0.40
 -11  -3  -1    0.20    1.10
 -11  -3  -1    0.00    0.80
 -11  -3  -1    0.00    0.90
  11  -3   1    1.20    0.90
  11  -3   1    0.60    0.40
  11   3   1    0.70    0.90
  11   3   1    0.60    0.90
 -11   3  -1    1.30    1.20
  11   3   1    0.60    1.00
 -11   3  -1    1.00    0.70
 -11   3  -1    0.40    0.80
  11   3   1    0.50    0.70
 -12  -3  -1    2.80    1.20
 -12  -3  -1    4.20    1.30
 -12  -3  -1    4.70    1.70
  12  -3   1    3.70    1.20
  12  -3   1    4.10    0.60
  12  -3   1    4.00    0.70
  12  -3   1    2.60    1.10
  12   3   1    4.20    1.30
  12   3   1    3.00    1.20
  12   3   1    2.20    1.00
 -12   3  -1    5.90    1.80
 -12   3  -1    4.10    1.30
  12   3   1    1.90    1.30
 -13  -3  -1   18.00    3.00
 -13  -3  -1   12.50    2.00
  13  -3   1   16.70    2.10
 -13  -3  -1   14.50    2.10
  13  -3   1   12.70    2.00
  13   3   1   16.30    2.20
 -13   3  -1   17.00    2.70
  13   3   1   21.90    2.60
 -13   3  -1   16.90    2.30
  13   3   1   16.10    2.50
 -14  -3  -1    0.50    1.20
  14  -3   1   -0.50    1.00
 -14  -3  -1    1.20    1.60
  14  -3   1    0.20    0.40
  14  -3   1    0.20    1.00
 -14  -3  -1    1.20    1.20
 -14   3  -1   -1.40    1.00
  14   3   1    0.20    1.20
  14   3   1   -0.30    0.80
  14   3   1   -0.80    0.90
 -14   3  -1   -0.20    1.40
  14   3   1    0.00    1.00
  15  -3   1    5.80    1.70
 -15  -3  -1    7.80    1.90
 -15  -3  -1    5.60    2.20
  15  -3   1    2.70    1.60
  15  -3   1    8.10    1.70
 -15   3  -1    8.40    2.20
  15   3   1    8.80    1.90
 -15   3  -1    6.50    1.70
  15   3   1    9.00    2.00
  15   3   1    7.00    2.00
  15   3   1    8.50    2.00
  16  -3   1    1.10    1.50
  16  -3   1   -0.40    1.20
 -16  -3  -1    0.10    1.80
  16  -3   1    0.10    1.20
 -16  -3  -1   -1.50    1.20
 -16   3  -1    0.30    1.50
 -16   3  -1    0.80    1.70
 -16   3  -1   -0.60    0.90
  16   3   1   -0.30    1.10
  16   3   1    0.20    1.10
  16   3   1    0.20    1.00
  16   3   1   -1.00    1.30
  17  -3   1   -0.50    1.50
 -17  -3  -1   -0.20    2.10
  17  -3   1    1.60    1.50
 -17   3  -1    0.10    1.50
  17   3   1    0.40    1.30
  17   3   1    0.10    1.30
  17  -4  -1    0.50    1.30
 -17  -4   1    2.20    2.40
 -17  -4   1   -0.70    1.50
  17  -4  -1   -1.00    1.40
  16  -4  -1    7.80    2.40
 -16  -4   1   11.10    3.00
 -16  -4   1   15.80    4.20
  16  -4  -1   13.70    2.20
  16  -4  -1   13.00    2.10
 -16  -4   1    7.30    1.90
 -16   4   1   10.40    2.20
  16   4  -1    8.80    2.50
  16   4  -1    9.70    2.20
  16   4  -1   11.00    2.30
 -15  -4   1   -0.30    1.20
 -15  -4   1   -0.70    1.70
 -15  -4   1    0.80    1.30
  15  -4  -1    0.10    1.00
  15  -4  -1    0.00    1.20
  15  -4  -1    0.60    1.60
 -15   4   1    1.90    1.70
  15   4  -1    0.00    1.40
 -15   4   1    1.70    1.40
  15   4  -1    0.00    1.10
  15   4  -1   -0.50    1.10
  15   4  -1    2.70    1.50
  14  -4  -1    3.00    1.20
 -14  -4   1    2.20    1.30
  14  -4  -1    2.10    1.70
 -14  -4   1    0.80    1.60
 -14  -4   1   -0.30    0.90
 -14  -4   1    4.10    1.70
  14  -4  -1    2.80    1.30
  14   4  -1    2.20    1.30
  14   4  -1    2.50    1.30
 -14   4   1    0.70    1.40
  14   4  -1    4.80    1.70
 -14   4   1    2.00    1.20
  14   4  -1    1.90    1.30
 -13  -4   1    6.90    2.00
  13  -4  -1    7.00    1.50
 -13  -4   1    7.20    1.80
 -13  -4   1    9.60    2.00
  13  -4  -1    8.30    2.30
  13  -4  -1    6.50    1.30
  13   4  -1    9.90    1.90
  13   4  -1    7.50    1.80
  13   4  -1    9.90    1.90
 -13   4   1    6.10    1.50
 -13   4   1   10.90    2.30
  13   4  -1    6.40    1.70
  12  -4  -1    4.50    1.20
  12  -4  -1    3.80    1.10
 -12  -4   1    5.70    1.50
 -12  -4   1    5.60    1.50
 -12  -4   1    5.90    1.90
 -12  -4   1    5.40    1.50
  12  -4  -1    2.70    1.80
  12   4  -1    6.00    1.70
 -12   4   1    3.90    1.50
  12   4  -1    5.00    1.50
  12   4  -1    2.70    1.30
 -12   4   1    4.10    1.30
  12   4  -1    5.20    1.40
 -12   4   1    4.40    1.10
  11  -4  -1   -0.50    0.70
  11  -4  -1    2.30    0.90
 -11  -4   1    0.60    0.90
  11  -4  -1    1.50    1.50
 -11  -4   1    0.80    0.80
 -11  -4   1    0.70    1.30
 -11  -4   1    0.10    1.00
 -11  -4   1    1.10    1.00
 -11   4   1    0.10    0.70
  11   4  -1    0.70    1.00
 -11   4   1    0.20    0.80
  11   4  -1    1.60    1.00
  11   4  -1    1.10    0.90
  11   4  -1    0.20    0.90
  11   4  -1    0.40    1.00
 -11   4   1    1.00    1.20
 -10  -4   1    4.60    1.00
 -10  -4   1    5.40    1.40
 -10  -4   1    8.40    2.00
 -10  -4   1    5.70    1.40
 -10  -4   1    4.90    1.40
  10  -4  -1    8.50    1.30
  10  -4  -1    6.30    1.10
  10  -4  -1    6.60    1.80
  10   4  -1    6.00    1.40
  10   4  -1    7.60    1.50
 -10   4   1    5.60    1.50
  10   4  -1    5.30    1.20
 -10   4   1    3.40    0.90
 -10   4   1    6.70    1.30
  10   4  -1    5.60    1.40
 -10   4   1    5.80    1.00
  10   4  -1    6.50    1.40
  -9  -4   1    2.70    1.00
  -9  -4   1    3.90    0.80
   9  -4  -1    3.50    0.90
  -9  -4   1    1.80    1.20
  -9  -4   1    2.80    1.10
   9  -4  -1    2.80    1.40
   9  -4  -1    3.10    0.80
  -9  -4   1    3.50    1.10
  -9   4   1    3.10    1.20
  -9   4   1    2.50    0.70
   9   4  -1    2.70    0.90
  -9   4   1    3.50    0.80
   9   4  -1    2.80    1.10
  -9   4   1    3.80    1.00
   9   4  -1    5.20    1.20
   9   4  -1    2.40    1.10
   9   4  -1    3.30    1.10
  -8  -4   1   18.00    2.10
  -8  -4   1   14.70    2.10
  -8  -4   1   14.80    1.20
   8  -4  -1   17.70    1.30
  -8  -4   1   17.10    1.90
   8  -4  -1   17.90    1.40
   8  -4  -1   17.80    2.10
  -8  -4   1   14.30    1.80
   8  -4  -1   18.30    2.60
  -8   4   1   19.50    1.90
   8   4  -1   19.30    2.20
   8   4  -1   16.00    1.90
  -8   4   1   17.40    1.40
   8   4  -1   17.60    1.60
   8   4  -1   18.60    2.10
  -8   4   1   17.20    2.10
  -8   4   1   15.90    1.20
   8   4  -1   17.90    2.20
   8   4  -1   21.30    1.80
   7  -4  -1   15.20    2.20
  -7  -4   1   13.10    1.50
  -7  -4   1   12.60    1.60
  -7  -4   1   11.00    1.50
  -7  -4   1   11.20    0.90
  -7  -4   1   16.10    2.00
  -7  -4   1    9.80    1.70
   7  -4  -1   12.00    1.20
   7  -4  -1   12.20    1.70
   7  -4  -1   11.90    1.00
   7   4  -1   12.50    1.70
   7   4  -1   10.90    1.40
  -7   4   1    9.60    1.60
  -7   4   1   11.40    1.00
  -7   4   1   12.10    1.30
   7   4  -1   16.40    2.00
   7   4  -1   13.60    1.60
   7   4  -1   10.80    1.60
   7   4  -1    9.00    1.40
  -7   4   1   10.30    1.30
  -6  -4   1    9.10    1.40
  -6  -4   1    9.60    1.60
  -6  -4   1   13.10    1.40
   6  -4  -1    9.80    1.00
   6  -4  -1   10.90    1.60
   6  -4  -1   10.10    1.30
   6  -4  -1   10.30    1.80
  -6  -4   1   12.80    1.50
  -6  -4   1    9.00    1.50
  -6  -4   1   10.70    1.40
  -6  -4   1   11.00    1.30
   6   4  -1    9.60    1.50
   6   4  -1   11.70    1.60
   6   4  -1   13.10    1.70
   6   4  -1   13.20    1.50
  -6   4   1    9.10    1.20
  -6   4   1   10.20    1.20
   6   4  -1   13.70    1.50
  -6   4   1   10.30    0.80
  -6   4   1   14.30    1.80
   6   4  -1   10.20    1.40
   5  -4  -1   23.10    2.20
  -5  -4   1   21.50    2.00
  -5  -4   1   21.60    1.70
  -5  -4   1   23.90    2.00
  -5  -4   1   17.90    1.50
  -5  -4   1   20.00    1.40
   5  -4  -1   20.80    1.70
  -5  -4   1   20.80    1.60
  -5  -4   1   20.40    2.10
   5  -4  -1   21.00    1.20
   5  -4  -1   18.60    1.60
  -5   4   1   21.60    1.90
   5   4  -1   20.10    1.60
  -5   4   1   18.90    1.50
   5   4  -1   22.30    1.90
  -5   4   1   17.60    1.80
   5   4  -1   17.90    1.50
  -5   4   1   19.70    1.50
   5   4  -1   18.80    1.70
   5   4  -1   22.00    2.10
  -5   4   1   17.80    1.70
  -5   4   1   20.80    0.90
   5   4  -1   17.30    1.50
   4  -4  -1   28.40    2.30
   4  -4  -1   27.60    2.00
   4  -4  -1   31.10    1.40
  -4  -4   1   32.10    2.20
   4  -4  -1   32.90    2.00
   4  -4  -1   30.50    2.10
   4  -4  -1   32.60    1.40
  -4  -4   1   30.80    2.20
  -4  -4   1   34.80    2.00
  -4  -4   1   32.00    2.10
   4  -4  -1   28.60    1.30
  -4  -4   1   30.90    1.70
  -4  -4   1   32.70    1.70
   4   4  -1   31.70    1.90
  -4   4   1   36.50    2.20
   4   4  -1   33.00    2.20
   4   4  -1   31.70    1.80
   4   4  -1   35.60    2.20
   4   4  -1   32.60    2.20
  -4   4   1   30.20    1.80
  -4   4   1   33.70    1.30
   4   4  -1   34.70    1.90
  -4   4   1   31.40    2.00
  -4   4   1   33.00    2.10
  -4   4   1   31.60    1.90
   3  -4  -1    0.00    0.20
   3  -4  -1    0.00    0.20
  -3  -4   1   -0.30    0.30
  -3  -4   1    0.00    0.60
  -3  -4   1    0.40    0.70
   3  -4  -1    0.40    0.60
   3  -4  -1    0.20    0.80
  -3  -4   1    0.00    0.50
   3  -4  -1    0.10    0.30
  -3  -4   1   -0.10    0.50
   3  -4  -1   -0.10    0.60
   3  -4  -1   -0.40    0.50
  -3  -4   1    0.00    0.40
  -3  -4   1    0.30    0.40
  -3  -4   1   -0.20    0.50
  -3  -4   1    0.00    0.20
  -3   4   1   -0.20    0.50
   3   4  -1   -1.20    0.60
   3   4  -1   -0.40    0.60
  -3   4   1    0.80    0.50
   3   4  -1    0.00    0.50
  -3   4   1    0.00    0.60
  -3   4   1    0.40    0.70
  -3   4   1   -0.40    0.40
   3   4  -1    0.10    0.50
  -3   4   1   -0.70    0.40
   3   4  -1    0.60    0.50
  -3   4   1   -0.40    0.60
   3   4  -1    0.20    0.50
   3   4  -1    0.60    0.50
  -3   4   1    0.10    0.50
  -2  -4   1    0.60    0.50
   2  -4  -1    0.70    0.60
   2  -4  -1    0.30    0.70
  -2  -4   1    0.30    0.50
   2  -4  -1    1.00    0.50
  -2  -4   1    1.00    0.50
  -2  -4   1    1.10    0.70
   2  -4  -1    0.70    0.40
   2  -4  -1    0.40    0.20
  -2  -4   1    0.80    0.40
   2  -4  -1    0.50    0.60
   2  -4  -1    0.60    0.20
  -2  -4   1    0.30    0.70
  -2  -4   1    0.60    0.40
  -2  -4   1    0.90    0.60
   2   4  -1    0.60    0.70
  -2   4   1    0.90    0.70
  -2   4   1    1.00    0.70
   2   4  -1    1.00    0.60
  -2   4   1    0.40    0.50
  -2   4   1    0.90    0.70
   2   4  -1    0.20    0.50
   2   4  -1    0.70    0.40
   2   4  -1    0.10    0.60
  -2   4   1    0.10    0.40
   2   4  -1   -0.20    0.50
  -2   4   1    0.90    0.60
   2   4  -1    0.30    0.50
   2   4  -1    0.20    0.60
   2   4  -1    1.50    0.60
  -2   4   1    0.60    0.50
  -2   4   1    0.70    0.50
   2   4  -1    0.10    0.60
   1  -4  -1    0.20    0.50
  -1  -4   1    0.50    0.50
   1  -4  -1   -0.70    0.50
  -1  -4   1    0.40    0.50
  -1  -4   1    0.00    0.30
   1  -4  -1    0.50    0.40
   1  -4  -1   -0.10    0.60
  -1  -4   1    0.10    0.60
  -1  -4   1    0.40    0.70
  -1  -4   1    0.30    0.40
  -1  -4   1    0.00    0.20
  -1  -4   1    0.10    0.60
   1  -4  -1   -0.20    0.50
  -1   4   1    0.40    0.50
   1   4  -1    0.60    0.30
   1   4  -1    0.10    0.50
  -1   4   1    0.00    0.40
   1   4  -1    0.00    0.60
   1   4  -1    0.20    0.60
   1   4  -1    0.20    0.50
   1   4  -1   -0.30    0.50
  -1   4   1    0.20    0.50
  -1   4   1    0.30    0.60
   1   4  -1   -0.40    0.50
   1   4  -1    0.50    0.50
  -1   4   1   -0.50    0.50
  -1   4   1    0.60    0.50
   1   4  -1    0.20    0.50
   1   4  -1   -0.60    0.50
  -1   4   1    0.00    0.40
  -1   4   1    1.00    0.70
   1   4  -1   -0.30    0.40
  -1   4   1    0.10    0.60
  -1   4   1    0.30    0.50
   0  -4  -1    8.70    1.30
   0  -4   1    7.40    1.00
   0  -4  -1    8.60    1.20
   0  -4   1    9.30    1.20
   0  -4  -1    9.20    1.20
   0  -4   1    9.20    0.80
   0  -4   1    6.30    1.20
   0  -4   1   10.40    1.30
   0  -4  -1   10.40    1.10
   0  -4  -1    5.30    1.10
   0  -4   1   10.80    1.40
   0  -4   1   10.10    1.00
   0   4  -1    9.00    1.30
   0   4   1    9.10    1.20
   0   4  -1    8.60    1.20
   0   4   1    9.00    1.30
   0   4  -1    8.80    1.20
   0   4   1   10.00    1.20
   0   4  -1    9.30    1.10
   0   4  -1    7.90    1.20
   0   4   1    9.50    1.20
   0   4   1    9.20    0.60
   0   4   1   12.80    1.20
   0   4   1    8.90    0.90
   0   4  -1    8.10    1.00
   0   4   1   10.40    1.10
   0   4  -1   10.20    1.30
   0   4  -1    7.20    1.00
   0   4   1   10.00    1.20
   0   4   1    7.50    1.10
   0   4  -1   11.40    1.30
   0   4   1    9.50    0.70
   0   4  -1    9.00    0.70
   0   4   1   10.50    1.10
   1  -4   1    7.10    1.20
   1  -4   1    7.40    0.90
  -1  -4  -1    6.30    1.00
  -1  -4  -1    7.50    1.00
  -1  -4  -1    7.90    1.10
   1  -4   1    8.20    0.80
   1  -4   1    7.10    0.90
  -1  -4  -1    7.60    1.00
   1  -4   1    6.70    1.10
   1  -4   1    7.80    1.00
   1  -4   1    8.40    1.20
  -1  -4  -1    8.70    1.30
  -1  -4  -1    7.80    0.70
   1  -4   1    8.20    1.30
  -1   4  -1    6.80    1.20
   1   4   1    7.10    1.00
   1   4   1    7.30    1.00
   1   4   1    7.60    1.10
  -1   4  -1    5.90    1.10
  -1   4  -1    6.20    1.00
   1   4   1    6.10    1.00
   1   4   1    6.50    1.10
   1   4   1    7.30    0.70
   1   4   1    7.50    0.90
  -1   4  -1    8.60    1.30
   1   4   1    7.10    1.10
  -1   4  -1    7.20    1.10
  -1   4  -1    7.50    1.10
   1   4   1    7.70    0.90
  -1   4  -1    7.30    1.20
   1   4   1    7.60    1.20
   1   4   1    8.70    1.10
  -1   4  -1    6.70    0.90
  -1   4  -1    7.70    0.90
   2  -4   1    1.40    0.60
  -2  -4  -1   -0.10    0.70
   2  -4   1    1.30    0.50
  -2  -4  -1    1.00    0.50
  -2  -4  -1    1.00    0.30
   2  -4   1    1.60    0.80
   2  -4   1    0.40    0.40
   2  -4   1    0.30    0.40
   2  -4   1    0.30    0.70
   2  -4   1    0.90    0.60
  -2  -4  -1    0.40    0.50
   2  -4   1    0.10    0.60
  -2  -4  -1    0.00    0.30
  -2  -4  -1    1.60    0.70
  -2  -4  -1    0.80    0.40
  -2   4  -1    0.70    0.60
  -2   4  -1    0.10    0.60
  -2   4  -1    0.50    0.50
  -2   4  -1    1.50    0.60
  -2   4  -1    1.00    0.80
   2   4   1    0.80    0.50
   2   4   1    0.70    0.50
  -2   4  -1    1.50    0.70
   2   4   1    0.80    0.60
  -2   4  -1    1.90    0.70
  -2   4  -1    0.40    0.70
   2   4   1    0.40    0.70
   2   4   1    1.40    0.70
   2   4   1    1.00    0.60
   2   4   1    1.20    0.50
   2   4   1    0.80    0.50
  -3  -4  -1   17.90    1.50
   3  -4   1   21.10    1.30
  -3  -4  -1   20.10    1.00
   3  -4   1   21.70    2.10
   3  -4   1   17.40    1.10
  -3  -4  -1   19.00    1.20
  -3  -4  -1   18.40    1.50
  -3  -4  -1   19.20    1.40
  -3  -4  -1   14.80    1.40
   3  -4   1   17.70    1.50
   3  -4   1   21.40    1.70
  -3  -4  -1   18.40    1.90
  -3  -4  -1   17.80    1.10
   3  -4   1   20.20    1.20
  -3  -4  -1   16.90    1.20
   3  -4   1   19.80    1.70
   3   4   1   22.80    1.60
  -3   4  -1   15.80    1.70
  -3   4  -1   20.80    1.60
  -3   4  -1   18.90    1.60
   3   4   1   18.80    1.40
   3   4   1   19.20    1.60
   3   4   1   19.40    1.50
  -3   4  -1   19.70    1.80
  -3   4  -1   19.40    1.20
   3   4   1   20.20    1.40
   3   4   1   19.10    1.30
   3   4   1   16.50    1.30
   3   4   1   14.70    1.60
  -3   4  -1   17.60    1.50
   4  -4   1    0.50    0.80
   4  -4   1    0.00    0.70
   4  -4   1    0.70    0.50
  -4  -4  -1   -0.60    0.60
   4  -4   1   -0.60    0.30
  -4  -4  -1    0.30    0.60
  -4  -4  -1   -0.20    0.40
  -4  -4  -1   -0.30    0.60
   4  -4   1    0.40    0.40
  -4  -4  -1   -0.10    0.50
  -4  -4  -1    0.50    0.50
   4  -4   1    0.40    0.60
  -4  -4  -1    0.50    0.40
  -4   4  -1   -0.20    0.60
  -4   4  -1   -0.80    0.50
   4   4   1    0.20    0.70
   4   4   1    0.20    0.50
   4   4   1    0.30    0.50
  -4   4  -1    0.70    0.70
  -4   4  -1    1.30    0.80
   4   4   1    0.40    0.50
   4   4   1   -0.70    0.60
   4   4   1   -0.30    0.40
  -4   4  -1    0.30    0.40
  -4   4  -1    0.70    0.60
  -5  -4  -1    0.40    0.50
  -5  -4  -1    0.60    0.70
   5  -4   1    1.10    0.40
  -5  -4  -1    1.00    0.80
  -5  -4  -1   -0.10    0.50
   5  -4   1    1.50    0.90
   5  -4   1    0.30    0.50
  -5  -4  -1    0.60    0.50
   5  -4   1    0.80    0.80
   5  -4   1    0.80    0.30
  -5  -4  -1    0.90    0.80
   5   4   1    0.70    0.60
  -5   4  -1    1.20    0.80
   5   4   1    2.20    0.90
   5   4   1    1.60    0.70
  -5   4  -1    1.70    0.80
  -5   4  -1    1.00    0.30
   5   4   1    1.20    0.60
  -5   4  -1    1.90    0.90
   5   4   1    1.10    0.70
  -5   4  -1    1.70    0.70
   5   4   1    0.60    0.80
  -6  -4  -1   18.30    2.10
   6  -4   1   18.10    1.10
   6  -4   1   17.10    0.90
   6  -4   1   15.60    2.00
   6  -4   1   16.50    1.40
  -6  -4  -1   16.30    2.00
  -6  -4  -1   15.20    1.60
  -6  -4  -1   14.30    1.30
   6  -4   1   14.60    1.80
  -6  -4  -1   19.60    1.90
  -6   4  -1   15.90    1.50
  -6   4  -1   17.20    2.10
   6   4   1   12.90    1.50
   6   4   1   18.70    1.70
   6   4   1   16.00    1.70
   6   4   1   11.60    1.60
  -6   4  -1   16.70    1.70
   6   4   1   10.00    1.60
   6   4   1   13.60    1.30
  -6   4  -1   15.80    1.00
  -7  -4  -1    0.10    0.60
   7  -4   1    0.70    0.90
  -7  -4  -1    1.50    0.80
   7  -4   1    1.40    0.90
  -7  -4  -1    2.10    0.70
   7  -4   1    2.10    0.60
  -7  -4  -1    0.70    0.80
   7  -4   1    1.30    0.70
  -7  -4  -1    1.10    0.90
  -7  -4  -1    0.60    0.40
  -7   4  -1    2.20    1.10
   7   4   1    1.20    0.90
   7   4   1    1.30    0.70
  -7   4  -1    0.70    0.70
  -7   4  -1    1.50    0.50
   7   4   1    1.50    0.60
   7   4   1    1.70    0.80
  -7   4  -1    1.60    0.80
   7   4   1    0.70    0.70
   7   4   1    1.90    0.90
  -8  -4  -1    5.70    0.80
   8  -4   1    5.10    1.00
   8  -4   1    4.00    1.20
  -8  -4  -1    4.20    1.10
  -8  -4  -1    6.70    1.50
  -8  -4  -1    5.30    1.40
   8  -4   1    4.80    0.80
   8  -4   1    4.60    1.50
  -8  -4  -1    3.40    1.00
  -8  -4  -1    2.80    0.90
  -8   4  -1    2.80    0.90
  -8   4  -1    4.90    1.00
   8   4   1    3.20    1.00
   8   4   1    4.60    1.20
  -8   4  -1    3.60    0.70
   8   4   1    3.90    1.10
   8   4   1    5.80    1.30
   8   4   1    4.60    1.20
   8   4   1    5.10    1.00
  -8   4  -1    4.30    1.30
  -9  -4  -1    7.20    1.10
   9  -4   1    7.40    1.90
   9  -4   1    3.90    1.20
  -9  -4  -1    9.80    1.70
  -9  -4  -1    6.70    1.70
   9  -4   1    6.70    1.10
   9  -4   1    5.70    1.20
  -9  -4  -1    5.60    1.20
  -9  -4  -1    7.90    1.40
   9   4   1    7.00    1.50
   9   4   1    5.30    1.40
  -9   4  -1    5.90    1.00
  -9   4  -1    6.70    1.60
  -9   4  -1    8.90    1.20
   9   4   1    8.50    1.50
  -9   4  -1    6.90    1.30
   9   4   1    6.00    1.20
   9   4   1    8.90    1.60
   9   4   1    7.60    1.50
 -10  -4  -1   20.60    2.20
 -10  -4  -1   16.50    2.50
  10  -4   1   21.40    1.90
  10  -4   1   18.60    1.70
 -10  -4  -1   19.70    2.20
 -10  -4  -1   21.50    2.50
 -10  -4  -1   20.70    1.70
  10   4   1   20.50    2.20
  10   4   1   21.70    2.40
  10   4   1   16.00    2.10
 -10   4  -1   20.30    1.70
 -10   4  -1   21.70    2.70
  10   4   1   21.40    2.20
 -10   4  -1   16.60    2.00
  10   4   1   20.80    2.40
 -11  -4  -1   15.30    2.00
 -11  -4  -1   16.40    2.10
 -11  -4  -1   18.30    2.70
 -11  -4  -1   16.70    2.40
  11  -4   1   17.50    1.80
  11  -4   1   18.10    2.00
 -11  -4  -1   16.00    1.90
 -11   4  -1   12.30    2.20
  11   4   1   19.20    2.40
 -11   4  -1   18.90    2.20
  11   4   1   12.30    2.00
  11   4   1   21.40    2.30
  11   4   1   16.40    2.10
  11   4   1   19.20    2.50
 -11   4  -1   14.70    1.60
  12  -4   1   18.00    2.10
 -12  -4  -1   21.00    2.70
  12  -4   1   18.40    2.00
 -12  -4  -1   20.40    2.40
 -12  -4  -1   19.40    2.90
  12   4   1   18.80    2.50
  12   4   1   24.30    2.70
 -12   4  -1   21.30    1.80
 -12   4  -1   17.80    2.30
  12   4   1   20.00    2.70
  12   4   1   19.70    2.50
 -12   4  -1   19.60    2.80
 -13  -4  -1   31.00    3.80
 -13  -4  -1   36.50    3.00
  13  -4   1   33.80    2.70
  13  -4   1   33.50    2.70
 -13  -4  -1   34.50    3.50
  13   4   1   35.10    3.50
 -13   4  -1   36.50    3.10
 -13   4  -1   43.10    3.70
  13   4   1   36.90    3.10
  13   4   1   32.10    2.90
  13   4   1   33.30    3.50
 -14  -4  -1    8.00    2.00
  14  -4   1    7.30    2.50
 -14  -4  -1    3.90    2.00
  14  -4   1    3.90    1.30
  14  -4   1    3.40    1.40
 -14  -4  -1    4.00    1.50
  14   4   1    4.50    1.60
  14   4   1    5.50    1.70
 -14   4  -1    3.50    1.40
 -14   4  -1    4.90    1.90
  14   4   1    5.50    1.80
  14   4   1    6.50    1.80
  15  -4   1    0.10    1.40
 -15  -4  -1   -0.70    1.80
  15  -4   1   -0.10    1.20
  15  -4   1   -0.10    1.10
 -15  -4  -1    2.00    1.40
 -15  -4  -1    0.10    1.10
 -15   4  -1   -0.50    1.40
  15   4   1   -0.40    1.30
  15   4   1   -0.40    1.00
 -15   4  -1   -0.40    1.20
  15   4   1    1.40    1.30
  15   4   1   -0.60    1.10
 -16  -4  -1   -0.30    1.90
  16  -4   1   -0.80    1.00
  16  -4   1    0.60    1.40
 -16  -4  -1   -0.50    1.30
 -16   4  -1   -0.10    1.40
  16   4   1    0.70    1.20
 -16  -5   1   -0.70    1.50
 -16  -5   1   -0.90    2.00
 -15  -5   1   -0.30    1.30
 -15  -5   1   -0.80    1.60
 -15  -5   1   -0.60    2.40
  15  -5  -1    1.20    1.10
  15   5  -1    0.80    1.20
 -15   5   1    1.20    1.50
  15   5  -1   -0.80    1.20
  15   5  -1   -0.40    1.20
  15   5  -1    1.30    1.80
 -14  -5   1    1.10    1.70
 -14  -5   1    0.10    1.20
 -14  -5   1    2.10    1.40
  14  -5  -1    0.50    0.90
  14  -5  -1   -0.90    1.40
  14  -5  -1   -0.10    0.80
 -14   5   1    0.20    1.20
 -14   5   1    2.00    1.70
  14   5  -1   -0.10    1.20
  14   5  -1   -0.50    1.10
  14   5  -1    0.30    1.20
  14   5  -1    0.70    1.30
  13  -5  -1   -0.30    0.80
  13  -5  -1    1.10    1.60
  13  -5  -1   -1.00    0.70
 -13  -5   1    1.30    1.30
 -13  -5   1    0.10    1.40
 -13  -5   1    0.10    1.20
  13   5  -1    0.60    1.20
 -13   5   1   -0.10    1.00
  13   5  -1    0.50    1.20
  13   5  -1    0.50    1.10
 -13   5   1    0.80    1.40
 -13   5   1    0.30    0.70
  13   5  -1    0.20    1.10
 -12  -5   1   18.20    2.80
 -12  -5   1   11.60    2.10
 -12  -5   1   12.60    2.50
  12  -5  -1    9.10    2.40
  12  -5  -1    9.70    1.40
  12  -5  -1   13.80    1.60
  12   5  -1   10.10    2.00
  12   5  -1   10.40    2.10
  12   5  -1   12.60    2.20
  12   5  -1   11.30    2.00
 -12   5   1    9.60    1.70
 -12   5   1   12.20    1.60
 -12   5   1   10.50    2.10
 -11  -5   1    1.00    1.10
  11  -5  -1    0.00    1.50
 -11  -5   1    0.50    1.20
 -11  -5   1    0.40    0.80
 -11  -5   1   -0.40    1.10
  11  -5  -1    0.40    0.70
 -11   5   1    0.40    0.90
  11   5  -1   -0.70    0.80
 -11   5   1    0.80    0.80
 -11   5   1    2.60    1.40
  11   5  -1    0.90    1.30
  11   5  -1    0.40    1.10
  11   5  -1   -0.20    1.00
 -10  -5   1    0.80    1.00
 -10  -5   1    1.10    1.10
 -10  -5   1   -0.70    0.80
  10  -5  -1   -0.20    0.60
 -10  -5   1    1.70    1.30
  10  -5  -1    0.30    1.40
 -10  -5   1    0.70    0.50
 -10   5   1   -0.20    0.50
 -10   5   1    1.00    0.80
  10   5  -1    1.40    0.90
  10   5  -1    1.50    1.20
 -10   5   1   -0.40    0.70
 -10   5   1    1.00    1.10
  10   5  -1   -0.80    0.80
  10   5  -1    1.00    1.10
  10   5  -1    0.20    0.80
  -9  -5   1    3.50    1.30
  -9  -5   1    2.50    1.30
   9  -5  -1    2.40    1.10
  -9  -5   1    1.40    1.00
   9  -5  -1    1.40    1.30
  -9  -5   1    2.50    1.00
  -9  -5   1    4.00    1.40
   9   5  -1    4.60    1.40
   9   5  -1    2.70    1.20
  -9   5   1    2.60    0.60
   9   5  -1    3.40    1.20
   9   5  -1    2.50    0.90
   9   5  -1    1.10    1.10
  -9   5   1    2.30    0.90
  -9   5   1    4.70    1.00
  -9   5   1    4.00    1.40
  -8  -5   1    0.80    0.80
  -8  -5   1    1.00    0.90
   8  -5  -1    1.20    0.60
  -8  -5   1    2.60    1.20
  -8  -5   1    2.10    1.00
   8  -5  -1    0.90    1.10
   8  -5  -1    1.60    1.10
  -8  -5   1    1.00    1.20
  -8  -5   1    0.40    0.90
   8   5  -1    0.30    0.70
   8   5  -1    1.20    0.90
  -8   5   1    1.20    0.80
   8   5  -1    1.80    1.00
   8   5  -1    0.70    0.90
  -8   5   1    0.70    1.00
  -8   5   1    1.60    0.50
  -8   5   1    1.80    0.80
   8   5  -1    1.80    1.00
   8   5  -1    2.50    1.20
  -7  -5   1   24.60    2.70
  -7  -5   1   20.70    1.70
   7  -5  -1   23.10    1.40
  -7  -5   1   26.20    2.00
  -7  -5   1   22.70    2.70
  -7  -5   1   26.70    2.60
   7  -5  -1   20.60    1.30
   7  -5  -1   23.20    2.40
   7  -5  -1   19.60    2.70
  -7  -5   1   22.00    2.00
   7   5  -1   20.70    2.30
  -7   5   1   28.10    2.00
   7   5  -1   19.30    2.30
   7   5  -1   23.70    2.00
  -7   5   1   23.70    1.80
   7   5  -1   20.10    2.40
   7   5  -1   19.30    1.70
  -7   5   1   17.70    2.20
   7   5  -1   24.40    2.10
   6  -5  -1   12.70    1.80
   6  -5  -1   11.20    2.10
  -6  -5   1   11.30    1.50
  -6  -5   1   11.60    1.80
  -6  -5   1   13.70    1.80
  -6  -5   1   15.20    1.70
   6  -5  -1   11.00    0.90
  -6  -5   1   12.00    1.80
   6  -5  -1   11.30    0.90
  -6  -5   1   14.50    1.40
   6   5  -1   10.30    1.70
   6   5  -1   13.80    1.90
  -6   5   1   12.50    1.50
  -6   5   1   13.10    1.50
   6   5  -1   13.30    1.60
   6   5  -1   13.30    1.60
   6   5  -1   14.40    1.70
   6   5  -1   12.30    1.80
  -6   5   1   13.70    1.80
  -5  -5   1    8.10    1.20
  -5  -5   1    8.40    1.50
  -5  -5   1    6.40    1.00
   5  -5  -1    9.10    1.80
   5  -5  -1    7.10    0.60
   5  -5  -1    8.00    0.70
  -5  -5   1    8.90    1.00
  -5  -5   1   10.50    1.80
  -5  -5   1    7.70    1.40
   5  -5  -1    8.70    1.60
   5  -5  -1    7.50    0.60
   5   5  -1    5.80    1.30
   5   5  -1    9.20    1.20
  -5   5   1    8.60    1.50
   5   5  -1    7.30    1.10
   5   5  -1    7.60    1.40
  -5   5   1    8.80    1.20
   5   5  -1    7.90    1.50
  -5   5   1    7.50    1.20
   5   5  -1    7.80    1.20
  -4  -5   1    4.40    0.80
  -4  -5   1    6.80    1.50
  -4  -5   1    7.30    1.30
   4  -5  -1    5.10    1.40
  -4  -5   1    5.30    1.30
   4  -5  -1    6.50    0.70
   4  -5  -1    6.00    1.20
  -4  -5   1    7.40    1.10
  -4  -5   1    5.40    0.80
   4   5  -1    6.60    1.10
   4   5  -1    5.40    1.30
   4   5  -1    8.00    1.40
  -4   5   1    6.40    0.70
   4   5  -1    9.20    1.20
   4   5  -1    6.40    1.00
  -4   5   1   10.60    1.50
   4   5  -1    5.60    1.20
  -4   5   1    7.50    1.30
  -4   5   1    8.30    1.30
  -4   5   1    7.70    1.20
   3  -5  -1   31.50    2.60
   3  -5  -1   28.80    2.20
  -3  -5   1   32.80    2.30
  -3  -5   1   32.40    2.50
  -3  -5   1   31.60    1.70
  -3  -5   1   34.40    1.90
  -3  -5   1   31.50    1.60
   3  -5  -1   32.20    1.60
  -3  -5   1   31.60    1.60
  -3   5   1   29.30    1.90
  -3   5   1   32.40    2.20
   3   5  -1   34.00    2.00
  -3   5   1   30.60    2.20
   3   5  -1   30.20    2.20
  -3   5   1   34.00    1.70
   3   5  -1   29.60    1.70
   3   5  -1   33.50    2.00
   3   5  -1   37.10    2.60
  -3   5   1   35.20    2.30
   3   5  -1   33.60    2.30
   3   5  -1   33.40    2.30
  -3   5   1   30.20    2.00
   3   5  -1   28.90    2.40
   2  -5  -1    6.30    1.40
  -2  -5   1    4.50    0.90
  -2  -5   1    3.90    1.10
   2  -5  -1    3.60    0.70
  -2  -5   1    4.10    0.60
  -2  -5   1    4.00    1.20
   2  -5  -1    4.50    1.20
  -2  -5   1    4.80    0.80
  -2  -5   1    4.70    0.60
   2   5  -1    3.70    1.00
   2   5  -1    3.70    1.00
   2   5  -1    2.90    1.00
  -2   5   1    3.40    0.80
   2   5  -1    2.80    0.80
  -2   5   1    5.20    1.00
   2   5  -1    3.30    1.10
   2   5  -1    5.10    1.20
  -2   5   1    6.50    1.20
  -2   5   1    3.50    0.90
   2   5  -1    4.30    0.70
  -2   5   1    4.80    0.90
  -2   5   1    3.30    0.80
   2   5  -1    4.50    1.00
  -2   5   1    2.30    0.90
  -2   5   1    5.10    1.00
   1  -5  -1   20.00    1.90
   1  -5  -1   16.40    1.90
  -1  -5   1   17.70    1.00
   1  -5  -1   16.10    1.80
  -1  -5   1   17.90    2.00
  -1  -5   1   17.70    1.20
  -1  -5   1   17.70    0.90
  -1  -5   1   17.60    1.60
   1  -5  -1   17.80    1.30
  -1  -5   1   18.50    2.10
  -1  -5   1   15.80    1.60
  -1   5   1   19.10    1.50
  -1   5   1   18.90    1.50
  -1   5   1   20.70    2.00
   1   5  -1   18.80    1.70
  -1   5   1   18.90    2.00
   1   5  -1   19.10    1.50
  -1   5   1   16.90    1.20
   1   5  -1   16.10    1.80
   1   5  -1   18.10    2.00
   1   5  -1   16.50    1.70
  -1   5   1   17.40    1.40
  -1   5   1   18.60    1.60
  -1   5   1   17.60    1.50
   1   5  -1   18.80    1.70
   1   5  -1   19.50    1.60
   0  -5  -1   12.20    1.70
   0  -5   1   11.40    1.00
   0  -5   1   12.60    1.70
   0  -5  -1   14.20    1.70
   0  -5  -1    8.50    1.40
   0  -5   1   11.50    1.70
   0  -5   1   13.30    1.40
   0  -5   1   15.60    1.80
   0  -5  -1   12.00    1.30
   0  -5   1   11.80    0.80
   0   5   1   14.70    1.50
   0   5   1   12.90    1.50
   0   5  -1   11.60    1.30
   0   5  -1   13.40    1.70
   0   5  -1   14.80    1.80
   0   5   1   12.50    0.80
   0   5  -1   16.10    1.40
   0   5  -1   14.10    1.80
   0   5  -1   12.20    1.60
   0   5   1   12.30    1.50
   0   5   1   16.30    1.60
   0   5  -1   11.90    1.50
   0   5  -1   11.80    0.80
   0   5   1   13.80    1.70
   0   5   1   12.60    1.40
   0   5   1   11.90    1.60
   1  -5   1   22.40    1.20
  -1  -5  -1   22.00    1.10
  -1  -5  -1   23.80    2.10
  -1  -5  -1   21.10    1.60
   1  -5   1   25.80    2.10
   1  -5   1   22.90    1.30
  -1  -5  -1   21.80    1.70
   1  -5   1   24.40    2.00
   1  -5   1   20.30    1.50
   1  -5   1   25.20    2.10
  -1  -5  -1   22.50    1.90
   1   5   1   22.90    1.50
  -1   5  -1   19.00    2.00
   1   5   1   26.50    1.20
   1   5   1   22.70    1.70
   1   5   1   24.60    2.10
  -1   5  -1   23.80    2.00
  -1   5  -1   23.40    1.60
  -1   5  -1   20.80    1.40
  -1   5  -1   22.10    2.00
  -1   5  -1   21.70    1.80
   1   5   1   22.60    1.90
   1   5   1   24.00    1.80
   1   5   1   21.70    1.50
   1   5   1   19.10    1.70
  -1   5  -1   22.30    1.80
  -1   5  -1   23.90    1.80
   2  -5   1   22.60    2.30
  -2  -5  -1   21.20    1.50
  -2  -5  -1   22.00    2.20
  -2  -5  -1   20.50    1.20
   2  -5   1   19.30    1.20
   2  -5   1   17.70    2.10
   2  -5   1   18.40    1.10
   2  -5   1   17.90    1.40
  -2  -5  -1   20.50    2.10
  -2   5  -1   18.60    1.70
   2   5   1   22.20    2.30
  -2   5  -1   19.70    2.10
   2   5   1   21.40    1.80
   2   5   1   17.30    1.60
  -2   5  -1   20.00    1.70
   2   5   1   20.30    1.70
   2   5   1   19.40    1.30
  -2   5  -1   21.60    1.50
  -2   5  -1   18.20    1.40
   2   5   1   17.90    1.40
   2   5   1   20.40    1.50
  -2   5  -1   17.60    1.60
   2   5   1   22.20    2.10
  -3  -5  -1    1.50    0.50
   3  -5   1    1.70    1.10
   3  -5   1    4.10    1.10
  -3  -5  -1    2.80    1.10
  -3  -5  -1    2.80    0.60
  -3  -5  -1    2.90    1.00
   3  -5   1    2.30    0.50
   3  -5   1    2.90    0.60
   3  -5   1    3.30    0.70
   3   5   1    2.10    0.80
   3   5   1    3.50    1.00
  -3   5  -1    2.80    0.80
   3   5   1    3.80    1.10
   3   5   1    3.40    0.80
  -3   5  -1    2.60    0.70
   3   5   1    2.60    0.70
  -3   5  -1    2.00    0.70
   3   5   1    1.60    0.90
  -3   5  -1    2.60    1.00
   3   5   1    4.40    0.80
  -3   5  -1    2.20    1.00
  -4  -5  -1    0.60    0.30
   4  -5   1    3.30    1.30
   4  -5   1    0.80    0.50
  -4  -5  -1    1.10    0.70
   4  -5   1    0.40    0.40
  -4  -5  -1    0.90    0.40
  -4  -5  -1    0.50    0.80
   4  -5   1    1.50    0.60
  -4  -5  -1    0.50    0.50
  -4  -5  -1    0.90    0.60
  -4  -5  -1    0.50    0.70
   4  -5   1    0.80    0.80
  -4   5  -1    1.40    0.80
  -4   5  -1    1.60    0.80
   4   5   1    0.20    0.50
  -4   5  -1    0.40    0.50
   4   5   1    1.70    0.70
   4   5   1    1.60    0.90
  -4   5  -1    0.70    0.70
   4   5   1    0.60    0.80
  -4   5  -1    1.00    0.80
   4   5   1    1.20    0.70
   4   5   1    0.80    0.60
  -5  -5  -1    8.00    1.10
   5  -5   1    8.50    1.50
  -5  -5  -1   10.80    1.30
   5  -5   1   11.10    1.20
  -5  -5  -1   12.10    1.20
   5  -5   1    8.80    0.80
  -5  -5  -1    9.90    0.90
  -5  -5  -1    9.90    1.70
   5  -5   1    9.40    1.00
  -5  -5  -1    9.60    1.50
  -5  -5  -1   11.90    1.60
   5   5   1   11.50    1.40
  -5   5  -1   10.30    1.30
   5   5   1   11.30    1.70
  -5   5  -1   10.90    1.70
   5   5   1    9.60    1.50
   5   5   1   10.60    1.50
  -5   5  -1    9.70    1.40
   5   5   1    9.20    1.30
   5   5   1   10.40    1.30
  -6  -5  -1    7.10    1.10
   6  -5   1    9.70    1.10
   6  -5   1    6.00    1.30
   6  -5   1    6.90    0.60
  -6  -5  -1    7.20    1.40
   6  -5   1    6.90    0.90
  -6  -5  -1    6.20    1.30
  -6  -5  -1    7.30    1.00
  -6  -5  -1    8.10    1.50
  -6   5  -1    5.50    1.10
   6   5   1    6.40    1.20
   6   5   1    7.10    1.10
  -6   5  -1    6.70    1.50
   6   5   1    6.60    1.40
   6   5   1    5.80    1.20
   6   5   1    8.60    1.30
   6   5   1    5.00    1.30
  -6   5  -1    4.40    1.00
  -7  -5  -1    0.30    0.60
  -7  -5  -1    0.10    0.60
   7  -5   1    0.60    0.80
  -7  -5  -1   -0.10    0.90
  -7  -5  -1   -1.30    0.60
  -7  -5  -1   -0.40    0.70
  -7  -5  -1    0.80    0.60
   7  -5   1    0.30    0.60
   7   5   1   -0.10    0.70
  -7   5  -1   -0.20    0.70
   7   5   1    1.00    0.80
   7   5   1    0.50    1.00
   7   5   1    0.70    0.60
   7   5   1   -1.30    0.60
  -7   5  -1    0.10    0.70
   7   5   1   -0.50    0.60
  -7   5  -1    0.60    1.00
  -8  -5  -1   16.10    2.30
  -8  -5  -1   15.20    2.20
   8  -5   1   16.60    1.70
  -8  -5  -1   11.30    1.40
   8  -5   1   13.50    1.90
  -8  -5  -1   17.80    2.10
  -8  -5  -1   16.00    1.70
  -8  -5  -1   13.60    1.80
   8   5   1   15.30    2.00
   8   5   1   17.30    1.90
  -8   5  -1   14.60    1.60
   8   5   1   14.10    2.10
   8   5   1   16.40    2.20
   8   5   1   15.00    2.10
  -8   5  -1   13.60    1.00
   8   5   1   11.20    1.50
  -8   5  -1   17.00    2.00
  -8   5  -1   16.70    2.30
  -9  -5  -1    3.50    1.30
  -9  -5  -1    4.40    1.20
  -9  -5  -1    3.30    1.40
  -9  -5  -1    1.10    0.90
   9  -5   1    2.30    0.70
  -9  -5  -1    3.70    1.20
   9  -5   1    2.20    1.10
   9  -5   1    4.10    1.00
  -9  -5  -1    2.80    1.10
   9   5   1    4.90    1.40
  -9   5  -1    3.10    0.70
  -9   5  -1    5.90    1.20
   9   5   1    4.40    1.20
   9   5   1    3.40    1.30
   9   5   1    4.60    1.20
  -9   5  -1    2.40    1.30
   9   5   1    2.10    1.10
 -10  -5  -1    1.30    1.30
 -10  -5  -1    0.00    0.60
 -10  -5  -1    0.10    0.40
  10  -5   1    0.50    0.60
  10  -5   1    0.60    0.70
 -10  -5  -1   -0.10    1.10
 -10  -5  -1    2.00    1.00
 -10  -5  -1    1.50    1.00
  10   5   1    0.30    0.90
  10   5   1    0.50    1.00
  10   5   1   -0.50    0.70
  10   5   1    2.70    1.20
 -10   5  -1    0.50    0.90
 -10   5  -1    0.90    1.20
 -10   5  -1    0.90    0.80
 -10   5  -1    0.60    0.70
  10   5   1    0.80    0.80
 -11  -5  -1    0.10    1.20
 -11  -5  -1    1.30    1.20
 -11  -5  -1    0.80    1.00
  11  -5   1   -0.20    0.70
  11  -5   1   -0.20    0.70
  11  -5   1    2.00    1.70
 -11  -5  -1   -0.30    0.70
  11   5   1    2.00    1.30
  11   5   1   -0.70    1.00
  11   5   1   -0.20    1.00
 -11   5  -1    1.30    0.90
  11   5   1    0.90    0.90
 -11   5  -1   -0.50    1.20
 -11   5  -1   -0.20    1.00
 -12  -5  -1   15.20    2.80
  12  -5   1   11.00    2.60
 -12  -5  -1   14.60    2.20
  12  -5   1   13.30    1.60
  12  -5   1   14.20    1.80
 -12  -5  -1   11.10    2.20
  12   5   1   16.60    2.30
  12   5   1   15.20    2.40
 -12   5  -1   15.30    1.80
 -12   5  -1   12.90    2.50
 -12   5  -1   16.40    2.20
  12   5   1   16.20    2.40
  12   5   1   16.50    2.40
  13  -5   1   -0.40    0.70
 -13  -5  -1    0.70    1.20
 -13  -5  -1    1.70    1.40
 -13  -5  -1    0.70    1.60
  13  -5   1    0.00    1.60
  13  -5   1   -0.40    0.90
 -13   5  -1    0.90    1.30
  13   5   1    1.40    1.10
 -13   5  -1    2.30    1.70
  13   5   1    0.10    1.10
 -13   5  -1    0.30    0.80
  13   5   1    0.30    1.10
  13   5   1    2.20    1.40
 -14  -5  -1    4.60    1.70
  14  -5   1    2.20    1.20
 -14  -5  -1    5.10    2.20
 -14  -5  -1    2.30    1.60
  14  -5   1    0.20    0.80
  14  -5   1   -0.20    1.50
 -14   5  -1    1.50    1.30
  14   5   1    3.00    1.60
  14   5   1    0.60    1.30
  14   5   1    2.20    1.20
 -14   5  -1    4.20    2.10
  14   5   1    3.50    1.60
  15  -5   1    7.80    1.70
 -15  -5  -1   10.10    2.90
 -15  -5  -1    9.80    2.20
  15   5   1    8.80    2.30
 -14  -6   1    2.00    1.50
 -14  -6   1    5.90    1.90
  14   6  -1    0.20    1.20
 -13  -6   1   -0.50    1.50
 -13  -6   1    0.50    1.10
 -13  -6   1    0.10    1.30
  13  -6  -1    0.60    1.70
 -13  -6   1    0.30    1.30
 -13   6   1    0.00    1.30
 -13   6   1    1.10    0.80
  13   6  -1   -1.10    0.90
  13   6  -1   -0.30    1.20
 -13   6   1   -0.20    1.10
  13   6  -1   -0.40    1.10
  13   6  -1    0.50    1.10
  12  -6  -1   -0.40    1.70
 -12  -6   1   -0.80    1.20
 -12  -6   1    0.40    1.20
 -12  -6   1    0.40    1.00
  12  -6  -1   -0.30    0.60
  12   6  -1   -0.90    1.00
 -12   6   1    0.10    1.00
 -12   6   1    0.30    1.40
 -12   6   1    0.10    0.70
  12   6  -1    0.00    0.90
  12   6  -1   -0.50    1.10
  12   6  -1    0.30    1.20
  11  -6  -1   39.30    4.60
 -11  -6   1   44.00    3.90
 -11  -6   1   45.60    3.70
 -11  -6   1   41.80    3.30
 -11  -6   1   42.00    3.00
  11   6  -1   46.50    3.70
 -11   6   1   40.80    3.70
 -11   6   1   44.00    3.10
  11   6  -1   41.00    3.20
  11   6  -1   45.70    3.40
 -11   6   1   38.40    2.50
  11   6  -1   39.40    3.40
 -10  -6   1   13.50    1.90
 -10  -6   1   11.60    2.10
  10  -6  -1   11.80    2.70
 -10  -6   1   13.90    2.50
 -10  -6   1    9.90    2.10
 -10   6   1   12.40    2.20
  10   6  -1   13.30    2.10
 -10   6   1   16.40    2.10
  10   6  -1   13.70    2.20
 -10   6   1   13.00    1.60
  10   6  -1   13.80    2.30
  10   6  -1   13.20    2.00
   9  -6  -1    1.80    1.60
  -9  -6   1   -0.10    0.60
  -9  -6   1    2.00    1.40
  -9  -6   1    0.30    1.00
  -9  -6   1    0.00    1.10
  -9  -6   1    0.70    0.90
   9  -6  -1    0.30    1.00
   9  -6  -1    0.10    0.40
   9   6  -1    2.00    1.20
   9   6  -1    1.80    1.10
   9   6  -1    1.00    1.10
  -9   6   1    3.10    1.10
  -9   6   1   -0.90    1.00
  -9   6   1    1.50    0.90
   9   6  -1    1.60    1.20
   8  -6  -1    7.50    0.60
  -8  -6   1    8.60    1.40
  -8  -6   1   10.10    2.00
  -8  -6   1    8.80    1.80
   8  -6  -1    9.40    2.20
  -8  -6   1    7.00    1.20
   8  -6  -1    6.50    1.70
  -8  -6   1    8.00    1.70
  -8   6   1    8.70    1.70
   8   6  -1    9.20    1.60
  -8   6   1    7.90    1.40
   8   6  -1   12.10    2.10
   8   6  -1    9.40    1.80
   8   6  -1   11.90    1.80
  -8   6   1    8.90    1.40
   8   6  -1   10.20    1.60
  -7  -6   1    0.30    0.60
  -7  -6   1    1.10    0.70
   7  -6  -1    0.10    0.80
  -7  -6   1    0.30    0.90
  -7  -6   1   -0.20    0.90
   7  -6  -1    0.10    1.30
  -7  -6   1    0.00    0.70
  -7  -6   1    2.20    1.30
   7   6  -1    0.30    0.90
   7   6  -1    1.30    1.10
  -7   6   1    0.00    0.90
   7   6  -1    0.50    0.90
  -7   6   1    1.20    0.70
   7   6  -1    0.90    1.00
  -7   6   1    1.50    0.90
   7   6  -1    1.20    0.90
   7   6  -1    0.40    0.70
   6  -6  -1    2.80    1.30
  -6  -6   1    2.20    1.10
  -6  -6   1    2.00    0.70
  -6  -6   1    2.20    1.10
  -6  -6   1    1.80    0.70
   6  -6  -1    4.70    1.60
  -6  -6   1    2.70    1.40
   6   6  -1    3.80    1.40
   6   6  -1    0.80    1.00
  -6   6   1    2.20    1.10
  -6   6   1    2.20    1.00
   6   6  -1    1.30    1.00
   6   6  -1    1.30    0.90
   6   6  -1    3.20    1.00
   6   6  -1    2.00    0.90
  -6   6   1    2.60    0.90
   5  -6  -1    0.80    1.20
  -5  -6   1    0.50    0.60
  -5  -6   1    1.40    0.50
   5  -6  -1    1.30    1.10
  -5  -6   1   -0.10    1.00
  -5  -6   1    1.10    1.00
   5  -6  -1    0.80    0.40
  -5  -6   1   -0.10    0.50
   5   6  -1    0.20    0.80
   5   6  -1   -0.10    0.80
   5   6  -1    0.80    0.60
   5   6  -1    0.50    0.80
  -5   6   1   -0.20    0.70
   5   6  -1    0.50    0.70
  -5   6   1    0.30    0.80
  -5   6   1    1.20    1.00
   5   6  -1    1.20    1.00
   5   6  -1    2.10    0.90
   4  -6  -1    1.50    1.20
  -4  -6   1    0.50    0.90
  -4  -6   1    0.20    0.80
  -4  -6   1   -0.10    0.40
  -4  -6   1    0.00    0.40
  -4  -6   1    0.10    0.50
   4  -6  -1    0.10    0.40
   4  -6  -1   -0.70    0.70
   4   6  -1   -0.40    0.50
  -4   6   1    0.90    0.70
   4   6  -1   -0.40    0.80
  -4   6   1    0.10    0.70
   4   6  -1    0.00    0.90
  -4   6   1    0.10    0.50
   4   6  -1   -0.30    0.70
   4   6  -1    0.40    0.80
   4   6  -1    0.30    1.00
   4   6  -1    0.60    0.80
  -4   6   1    0.90    0.90
  -4   6   1   -0.10    0.70
   4   6  -1   -0.50    0.60
  -3  -6   1    0.20    0.40
  -3  -6   1    0.30    0.30
   3  -6  -1   -0.50    0.90
  -3  -6   1    0.60    0.90
  -3  -6   1    0.30    0.50
  -3  -6   1    0.40    1.00
   3  -6  -1   -0.20    0.80
   3  -6  -1    0.10    0.50
  -3  -6   1    0.10    0.40
  -3   6   1   -0.10    0.60
   3   6  -1    1.10    0.90
   3   6  -1    0.30    0.80
   3   6  -1    0.50    0.60
   3   6  -1    0.30    0.90
   3   6  -1    0.30    0.80
  -3   6   1    0.10    0.60
  -3   6   1    0.70    0.90
  -3   6   1    1.30    0.60
  -3   6   1    1.70    1.00
   3   6  -1    0.80    0.80
  -3   6   1   -0.10    0.60
   3   6  -1    0.10    0.50
  -3   6   1    0.40    0.60
   3   6  -1   -0.10    0.50
  -2  -6   1    0.20    0.30
   2  -6  -1    0.30    0.50
  -2  -6   1   -0.20    0.90
   2  -6  -1    1.40    1.00
  -2  -6   1   -0.10    0.30
  -2  -6   1   -0.40    0.80
  -2  -6   1    0.20    0.30
  -2  -6   1    0.30    0.60
   2  -6  -1    0.00    0.80
  -2   6   1   -0.70    0.40
  -2   6   1   -0.20    0.60
   2   6  -1   -0.30    0.60
   2   6  -1    0.80    0.60
   2   6  -1   -0.10    0.70
   2   6  -1    0.40    0.90
  -2   6   1    0.70    0.60
  -2   6   1    0.90    0.70
  -2   6   1    0.00    0.70
   2   6  -1    0.30    0.90
   2   6  -1   -0.60    0.60
  -2   6   1   -0.60    0.50
   2   6  -1   -0.30    0.70
  -2   6   1    1.30    0.90
   1  -6  -1   28.70    2.40
   1  -6  -1   23.50    2.50
  -1  -6   1   27.90    2.50
  -1  -6   1   28.10    2.10
  -1  -6   1   28.90    2.40
   1  -6  -1   29.50    2.00
   1  -6  -1   27.80    2.30
   1   6  -1   28.40    2.20
  -1   6   1   27.90    2.20
  -1   6   1   21.30    1.90
   1   6  -1   26.40    2.40
  -1   6   1   28.80    2.30
   1   6  -1   28.50    2.00
  -1   6   1   27.30    2.00
   1   6  -1   29.00    2.30
  -1   6   1   31.70    2.00
  -1   6   1   28.80    1.50
   1   6  -1   26.00    2.60
  -1   6   1   28.60    1.90
   1   6  -1   31.90    2.20
   0  -6  -1  114.59    4.80
   0  -6  -1  110.39    4.90
   0  -6   1  119.99    4.90
   0  -6   1  116.09    5.00
   0  -6   1  111.39    5.10
   0  -6  -1  113.49    5.10
   0   6  -1  107.99    4.50
   0   6   1  106.09    4.30
   0   6  -1  109.59    4.80
   0   6   1  107.19    4.90
   0   6   1   92.79    4.40
   0   6   1  110.49    4.40
   0   6  -1  110.59    4.60
   0   6  -1  117.69    4.50
   0   6  -1  106.89    4.90
   0   6   1  106.29    4.70
   0   6   1  107.59    4.40
   0   6  -1  106.79    4.90
  -1  -6  -1    4.50    1.10
  -1  -6  -1    2.70    1.10
   1  -6   1    2.60    1.00
   1  -6   1    3.60    1.20
   1  -6   1    4.10    1.30
  -1  -6  -1    3.30    1.10
   1   6   1    7.00    1.30
  -1   6  -1    5.90    1.40
   1   6   1    2.70    1.10
   1   6   1    3.70    0.90
  -1   6  -1    2.80    1.00
  -1   6  -1    5.10    1.20
  -1   6  -1    3.50    0.70
  -1   6  -1    5.10    1.10
  -1   6  -1    3.20    0.80
  -1   6  -1    3.60    1.10
   1   6   1    3.30    1.00
   1   6   1    3.50    1.00
   1   6   1    4.20    1.30
   2  -6   1   46.30    3.10
   2  -6   1   45.40    2.30
  -2  -6  -1   49.00    3.20
  -2  -6  -1   48.40    3.00
   2  -6   1   48.50    3.20
  -2  -6  -1   43.20    1.90
  -2  -6  -1   46.50    2.50
   2   6   1   44.20    2.70
   2   6   1   48.50    3.20
  -2   6  -1   42.80    2.80
   2   6   1   48.10    2.00
  -2   6  -1   45.20    2.70
  -2   6  -1   39.90    2.20
  -2   6  -1   48.60    2.40
  -2   6  -1   47.50    2.80
   2   6   1   46.90    2.90
   2   6   1   46.40    2.80
   2   6   1   46.60    2.50
  -2   6  -1   44.00    2.80
   2   6   1   49.80    2.50
  -2   6  -1   48.10    3.10
   2   6   1   49.40    2.80
   3  -6   1   11.30    1.20
   3  -6   1   11.00    0.70
  -3  -6  -1    8.30    1.50
  -3  -6  -1   11.30    1.20
  -3  -6  -1   11.20    1.10
   3  -6   1    8.40    1.60
  -3  -6  -1    9.60    1.70
   3  -6   1    9.70    0.70
   3  -6   1   13.30    2.10
  -3   6  -1   10.20    1.40
   3   6   1   10.70    1.30
   3   6   1   12.60    1.90
   3   6   1   10.50    1.60
   3   6   1   12.70    1.80
  -3   6  -1    9.80    1.50
  -3   6  -1   11.20    1.50
  -3   6  -1   11.70    1.20
   3   6   1   13.30    1.70
   3   6   1   11.80    1.50
   3   6   1   13.50    1.80
  -3   6  -1   10.20    1.50
  -3   6  -1   10.40    1.60
   3   6   1   10.30    1.10
  -3   6  -1   10.50    1.80
   4  -6   1    3.00    0.50
  -4  -6  -1    2.80    0.70
   4  -6   1    1.70    0.40
  -4  -6  -1    2.90    1.30
   4  -6   1    2.60    1.20
   4  -6   1    4.30    1.50
  -4  -6  -1    2.20    1.00
   4  -6   1    2.90    0.70
   4   6   1    3.40    0.90
   4   6   1    2.30    0.70
   4   6   1    1.50    1.10
   4   6   1    2.80    1.10
  -4   6  -1    2.40    0.70
  -4   6  -1    2.90    1.10
   4   6   1    3.10    1.20
  -4   6  -1    4.60    1.30
   4   6   1    1.70    0.80
   4   6   1    2.50    0.90
  -4   6  -1    3.30    1.00
   4   6   1    3.30    1.00
   5  -6   1    1.70    1.10
   5  -6   1    2.60    0.60
   5  -6   1    2.60    0.60
  -5  -6  -1    2.00    1.00
   5  -6   1    2.30    0.50
  -5  -6  -1    1.30    1.10
   5  -6   1    3.30    1.40
  -5   6  -1    1.90    0.90
   5   6   1    2.50    0.90
   5   6   1    1.90    0.90
  -5   6  -1    3.50    1.10
   5   6   1    2.20    1.10
   5   6   1    2.60    0.80
   5   6   1    1.90    0.90
  -5   6  -1    1.80    1.10
   5   6   1    2.50    1.30
   6  -6   1    4.90    0.70
   6  -6   1    5.20    1.50
  -6  -6  -1    4.80    1.30
  -6  -6  -1    5.90    1.30
   6  -6   1    5.30    0.80
  -6  -6  -1    6.10    1.60
   6  -6   1    4.70    0.60
  -6  -6  -1    3.80    1.00
   6  -6   1    5.70    1.90
  -6   6  -1    6.00    1.30
  -6   6  -1    3.70    1.30
   6   6   1    5.80    1.20
   6   6   1    4.80    1.30
   6   6   1    6.30    1.30
   6   6   1    7.20    1.60
   6   6   1    5.60    1.10
   6   6   1    8.20    1.80
  -6   6  -1    5.80    1.30
   7  -6   1    0.10    0.50
  -7  -6  -1    0.40    0.50
  -7  -6  -1   -1.00    0.70
  -7  -6  -1   -1.20    0.80
   7  -6   1    0.50    1.00
   7  -6   1   -0.90    1.10
  -7  -6  -1    0.10    0.70
  -7  -6  -1    0.10    0.40
   7  -6   1   -0.20    0.50
  -7  -6  -1    0.80    1.00
  -7   6  -1    0.20    0.80
   7   6   1    0.30    0.90
   7   6   1   -0.80    0.80
   7   6   1   -0.40    0.70
   7   6   1   -0.30    0.60
   7   6   1   -0.80    0.70
  -7   6  -1    0.20    0.80
   7   6   1    0.20    0.70
  -7   6  -1   -0.60    1.00
  -8  -6  -1    5.70    1.50
  -8  -6  -1    5.30    0.90
   8  -6   1    5.50    0.90
  -8  -6  -1    8.40    1.80
   8  -6   1    5.20    1.40
  -8  -6  -1    5.00    1.70
   8  -6   1    4.60    1.90
   8  -6   1    3.60    0.80
   8   6   1    8.00    1.70
   8   6   1    5.60    1.50
   8   6   1    6.90    1.40
  -8   6  -1    6.20    1.70
  -8   6  -1    7.20    1.30
   8   6   1    6.50    1.40
  -8   6  -1    6.10    1.40
   8   6   1    5.90    1.20
  -9  -6  -1    4.60    1.00
   9  -6   1    5.70    2.00
  -9  -6  -1    7.20    1.90
  -9  -6  -1    5.70    1.60
   9  -6   1    3.30    1.40
   9  -6   1    2.70    0.80
  -9  -6  -1    3.30    1.40
  -9   6  -1    6.10    1.70
   9   6   1    5.60    1.70
   9   6   1    4.60    1.40
  -9   6  -1    3.10    1.10
   9   6   1    5.70    1.40
  -9   6  -1    3.20    1.20
   9   6   1    3.60    1.50
  10  -6   1    8.80    1.30
 -10  -6  -1   13.00    2.40
  10  -6   1   10.00    2.70
 -10  -6  -1   11.90    2.10
 -10  -6  -1    8.20    2.10
  10  -6   1    9.50    2.10
 -10  -6  -1    7.90    1.40
  10   6   1    8.60    2.00
 -10   6  -1   10.30    1.80
  10   6   1   11.60    2.00
 -10   6  -1   11.40    2.30
  10   6   1    8.00    1.70
 -10   6  -1   12.40    1.70
  10   6   1    6.10    1.70
 -11  -6  -1    0.90    1.20
  11  -6   1    0.50    1.70
  11  -6   1    1.10    0.80
 -11  -6  -1    0.70    0.80
 -11  -6  -1   -0.90    1.20
 -11  -6  -1    1.20    1.30
 -11   6  -1    0.30    1.00
  11   6   1    2.30    1.30
 -11   6  -1   -0.80    0.60
  11   6   1    1.50    1.20
 -11   6  -1    1.20    1.50
  11   6   1    1.10    1.40
  11   6   1    1.60    1.30
 -12  -6  -1    8.30    1.90
 -12  -6  -1   14.60    2.70
  12  -6   1    8.50    1.40
  12  -6   1   10.10    2.80
  12   6   1   12.90    2.50
  12   6   1    7.60    1.80
 -12   6  -1   10.60    2.40
  12   6   1    7.30    1.80
  12   6   1   13.30    2.50
 -12   6  -1   12.30    2.00
 -12   6  -1    5.60    1.20
  13  -6   1   -1.10    1.40
 -13  -6  -1    0.30    1.30
 -13  -6  -1    1.10    1.50
  13  -6   1   -0.40    0.70
  13   6   1   -0.70    1.00
 -13   6  -1    1.00    1.20
 -13   6  -1   -0.40    1.20
 -13   6  -1   -0.10    0.60
  13   6   1   -0.70    0.80
  13   6   1   -0.20    1.20
  13   6   1   -1.70    1.10
 -14  -6  -1    1.30    1.50
  14   6   1    0.10    1.40
 -14   6  -1   -0.30    0.70
 -13  -7   1    0.40    1.50
 -13   7   1   -0.10    1.20
  13   7  -1   -0.30    1.10
 -12  -7   1   12.70    2.40
  12   7  -1    4.50    1.60
 -12   7   1    7.00    2.50
 -12   7   1    3.60    1.10
  12   7  -1   11.40    2.10
  11  -7  -1    1.60    1.90
 -11  -7   1    1.30    1.60
 -11  -7   1   -0.50    1.30
  11   7  -1    1.00    1.40
  11   7  -1   -0.20    0.90
 -11   7   1    0.30    0.80
  11   7  -1    0.30    1.40
 -11   7   1    0.30    1.00
  11   7  -1   -0.50    0.90
 -11   7   1    0.70    1.30
 -10  -7   1    6.80    2.10
 -10  -7   1    7.90    2.00
  10  -7  -1    8.10    2.60
 -10  -7   1    0.10    1.20
 -10   7   1    6.30    1.50
 -10   7   1    3.60    1.10
 -10   7   1    4.60    1.60
  10   7  -1    2.60    1.20
  10   7  -1    3.20    1.30
  10   7  -1    7.70    2.00
  10   7  -1    6.10    1.80
  -9  -7   1    6.70    2.10
  -9  -7   1   -0.90    0.90
   9  -7  -1    3.60    1.90
  -9  -7   1    6.10    1.70
   9  -7  -1    3.00    1.40
   9   7  -1    2.10    1.50
  -9   7   1    3.60    1.60
   9   7  -1    2.70    1.50
   9   7  -1    2.80    1.20
  -9   7   1    1.80    0.90
   9   7  -1    1.90    1.10
  -9   7   1    2.90    1.20
   8  -7  -1    7.50    1.90
  -8  -7   1    6.10    1.90
   8  -7  -1    5.10    2.30
  -8  -7   1    4.90    1.60
  -8   7   1    3.10    1.40
   8   7  -1    3.40    1.50
   8   7  -1    5.30    1.50
   8   7  -1    4.70    1.30
   8   7  -1    4.50    1.60
  -8   7   1    4.30    1.30
   8   7  -1    5.20    1.70
  -8   7   1    4.60    1.20
  -7  -7   1    5.30    1.60
   7  -7  -1    6.10    1.70
  -7  -7   1   10.20    2.30
   7  -7  -1    7.80    2.10
   7   7  -1    7.70    1.50
  -7   7   1    7.00    1.70
   7   7  -1    4.50    1.60
   7   7  -1    6.70    1.80
   7   7  -1    6.60    1.50
  -7   7   1    7.10    1.40
  -7   7   1    5.70    1.40
   7   7  -1    8.10    1.80
  -6  -7   1    2.40    1.40
   6  -7  -1    1.00    1.20
  -6  -7   1   -0.40    1.00
   6  -7  -1    0.20    1.30
   6   7  -1    0.40    1.10
  -6   7   1    0.80    1.00
  -6   7   1    1.60    0.90
   6   7  -1    0.60    1.10
   6   7  -1    1.20    1.20
  -6   7   1    1.40    1.00
   6   7  -1    2.00    1.20
   6   7  -1    3.20    1.10
   6   7  -1    1.60    0.90
   5  -7  -1    4.90    1.40
  -5  -7   1    3.10    0.90
  -5  -7   1    3.20    1.50
  -5  -7   1    5.40    1.50
   5  -7  -1    3.30    1.60
   5   7  -1    3.50    1.00
   5   7  -1    4.10    1.40
   5   7  -1    2.80    0.90
   5   7  -1    5.40    1.50
  -5   7   1    3.40    1.30
   5   7  -1    4.00    1.20
   5   7  -1    6.00    1.50
   5   7  -1    5.90    1.60
  -5   7   1    6.10    1.40
  -5   7   1    4.30    1.10
   4  -7  -1    0.30    1.10
   4  -7  -1   -0.20    0.50
  -4  -7   1    0.30    0.50
  -4  -7   1    2.40    1.20
   4  -7  -1    1.00    1.10
  -4  -7   1    0.20    1.00
  -4   7   1   -0.50    0.70
  -4   7   1   -0.90    0.80
   4   7  -1    0.10    1.00
   4   7  -1    0.10    1.10
   4   7  -1    0.90    0.80
   4   7  -1    0.30    0.90
   4   7  -1   -0.80    0.70
  -4   7   1   -0.50    0.70
   4   7  -1    0.70    0.70
   4   7  -1   -0.10    0.90
  -4   7   1   -0.20    1.00
  -4   7   1    0.30    0.60
  -4   7   1    0.50    0.90
   4   7  -1   -0.60    0.60
   3  -7  -1    2.50    0.80
  -3  -7   1    4.30    1.40
  -3  -7   1    2.70    0.80
   3  -7  -1    3.90    1.30
  -3  -7   1    2.80    1.30
  -3  -7   1    2.30    0.50
   3  -7  -1    5.00    1.60
   3   7  -1    3.10    1.20
   3   7  -1    2.30    0.90
  -3   7   1    3.00    1.00
  -3   7   1    3.90    1.30
   3   7  -1    3.10    1.20
  -3   7   1    4.50    0.90
   3   7  -1    2.80    1.30
   3   7  -1    3.50    1.20
  -3   7   1    2.80    0.90
  -3   7   1    2.30    1.10
   3   7  -1    3.80    1.40
  -3   7   1    5.60    1.40
  -3   7   1    2.90    1.00
   2  -7  -1    7.90    1.80
  -2  -7   1   10.10    1.40
   2  -7  -1   11.20    1.90
  -2  -7   1    3.20    1.40
  -2  -7   1    8.60    1.90
   2   7  -1    7.00    1.60
  -2   7   1    7.80    1.00
  -2   7   1    8.30    1.20
   2   7  -1    6.80    1.30
   2   7  -1    9.80    1.90
  -2   7   1    7.10    1.30
  -2   7   1    8.80    1.40
  -2   7   1    7.70    1.60
  -2   7   1    7.80    1.50
  -2   7   1   10.10    1.80
   2   7  -1   10.10    1.70
   2   7  -1    7.40    1.50
   2   7  -1    9.00    1.80
  -1  -7   1    3.60    1.30
  -1  -7   1    7.70    1.40
   1  -7  -1    7.40    1.70
  -1  -7   1    7.50    1.70
   1  -7  -1    6.10    1.50
  -1   7   1    4.70    1.30
   1   7  -1    3.60    1.30
   1   7  -1    5.40    1.20
  -1   7   1    5.70    1.20
  -1   7   1    7.10    1.20
   1   7  -1    4.20    1.40
   1   7  -1    3.60    1.10
   1   7  -1    6.80    1.40
   1   7  -1    6.00    1.50
  -1   7   1    6.10    1.50
  -1   7   1    6.30    1.20
  -1   7   1    5.60    1.40
   0  -7  -1    0.90    0.90
   0  -7  -1    0.80    1.10
   0  -7  -1    0.70    1.00
   0  -7   1    0.30    1.00
   0  -7   1    0.60    0.90
   0  -7   1   -0.40    0.90
   0   7  -1    1.60    1.00
   0   7   1    1.70    1.00
   0   7  -1    1.10    0.80
   0   7   1    0.80    1.00
   0   7   1    0.70    0.90
   0   7   1    0.40    0.60
   0   7  -1    1.50    0.90
   0   7   1    0.40    0.70
   0   7  -1    0.20    1.00
   0   7   1    0.60    0.80
   0   7  -1    0.90    1.10
   0   7  -1   -0.30    0.80
   1  -7   1    2.30    1.20
  -1  -7  -1    0.90    0.90
  -1  -7  -1    1.50    1.10
   1  -7   1    1.60    1.10
  -1  -7  -1    0.30    1.00
  -1   7  -1    2.20    1.20
  -1   7  -1    1.00    1.10
   1   7   1    0.80    0.90
  -1   7  -1    1.90    0.90
   1   7   1    2.20    1.00
   1   7   1    0.70    0.90
  -1   7  -1    0.80    0.90
   1   7   1    1.20    0.80
  -1   7  -1    1.40    0.90
   1   7   1    1.80    0.80
  -1   7  -1    1.20    1.10
   1   7   1    0.70    1.00
  -2  -7  -1    4.00    1.50
   2  -7   1    4.60    1.50
  -2  -7  -1    5.60    1.50
   2  -7   1    4.00    1.40
  -2  -7  -1    4.20    1.10
  -2   7  -1    3.30    1.10
  -2   7  -1    3.70    1.40
   2   7   1    5.50    1.60
   2   7   1    5.80    1.50
  -2   7  -1    5.00    1.10
   2   7   1    4.10    1.00
   2   7   1    2.90    1.10
  -2   7  -1    3.80    1.30
   2   7   1    2.40    1.10
   2   7   1    4.00    1.20
  -2   7  -1    4.50    1.30
  -2   7  -1    4.80    1.20
  -2   7  -1    3.30    0.80
  -3  -7  -1    2.00    1.10
  -3  -7  -1    2.40    1.30
  -3  -7  -1    3.70    0.90
   3  -7   1    2.90    1.20
   3  -7   1    2.00    1.30
  -3   7  -1    1.40    1.10
  -3   7  -1    2.30    1.10
   3   7   1    1.70    0.80
  -3   7  -1    2.30    1.30
   3   7   1    2.60    1.10
   3   7   1    3.70    1.40
  -3   7  -1    1.70    0.80
   3   7   1    3.90    1.20
  -3   7  -1    2.40    1.10
   3   7   1    4.90    1.60
  -3   7  -1    4.10    1.20
   3   7   1    3.30    1.20
   3   7   1    2.80    1.10
  -3   7  -1    0.70    0.80
   3   7   1    2.90    0.70
  -4  -7  -1   15.00    2.20
  -4  -7  -1   14.00    1.30
   4  -7   1   22.00    2.90
  -4  -7  -1   15.30    2.40
   4  -7   1   12.30    2.10
   4  -7   1   17.20    1.40
   4   7   1   15.90    1.50
   4   7   1   16.80    2.10
  -4   7  -1   17.60    2.20
  -4   7  -1   15.40    2.00
  -4   7  -1   15.30    1.40
   4   7   1   17.10    2.30
   4   7   1   19.00    2.40
  -4   7  -1   19.40    2.50
   4   7   1   18.60    2.00
  -4   7  -1   13.90    2.10
   4   7   1   17.60    2.30
   4   7   1   17.10    1.80
  -4   7  -1   16.30    2.00
   4   7   1   15.70    2.00
   5  -7   1    0.40    0.50
  -5  -7  -1    0.00    1.10
   5  -7   1   -0.40    1.00
  -5  -7  -1   -0.10    0.90
   5  -7   1   -0.40    1.10
   5   7   1    1.80    1.20
   5   7   1    1.50    0.80
   5   7   1    1.80    1.00
   5   7   1    1.30    1.10
   5   7   1   -0.70    1.10
  -5   7  -1   -0.50    1.00
  -5   7  -1   -0.90    0.70
  -5   7  -1    1.00    0.90
   5   7   1   -0.20    0.70
   5   7   1    0.70    0.90
  -6  -7  -1   -0.10    1.10
   6  -7   1    0.20    1.00
   6  -7   1    2.50    1.60
  -6  -7  -1    0.30    1.00
   6   7   1   -0.10    1.00
   6   7   1   -0.50    1.10
   6   7   1   -0.50    0.70
   6   7   1    0.10    1.00
  -6   7  -1   -0.20    1.00
  -6   7  -1    0.90    0.90
   6   7   1    1.40    1.10
   6   7   1    0.40    0.90
  -6   7  -1   -0.60    0.90
   7  -7   1    0.40    1.00
  -7  -7  -1    1.00    1.20
   7  -7   1   -1.10    1.10
  -7  -7  -1    1.80    1.20
  -7   7  -1    0.90    1.30
   7   7   1   -0.10    0.90
  -7   7  -1    0.20    0.80
   7   7   1   -0.90    0.80
   7   7   1    0.80    1.10
   7   7   1    0.80    1.10
   7   7   1   -0.30    0.90
  -7   7  -1    0.50    0.90
   8  -7   1    1.30    1.40
  -8  -7  -1    2.10    1.40
  -8  -7  -1    1.00    1.20
  -8  -7  -1   -0.60    0.90
   8  -7   1    0.30    1.40
  -8   7  -1    1.00    1.10
   8   7   1    2.40    1.20
   8   7   1    0.10    1.00
   8   7   1    1.20    1.20
  -8   7  -1    0.70    1.30
   8   7   1    1.70    1.30
  -8   7  -1    1.10    1.00
   9  -7   1    0.20    1.50
   9  -7   1   -0.10    1.10
  -9  -7  -1   -0.30    0.90
  -9  -7  -1   -0.50    1.20
  -9  -7  -1   -0.40    1.10
  -9   7  -1    0.20    0.80
   9   7   1    0.80    1.20
   9   7   1    0.00    0.90
   9   7   1   -0.30    0.80
   9   7   1    0.20    1.10
  -9   7  -1   -0.20    1.00
  -9   7  -1    0.50    1.30
  10  -7   1    4.70    1.70
 -10  -7  -1    4.30    1.60
 -10  -7  -1    4.00    1.70
  10  -7   1    3.40    1.90
 -10   7  -1    1.40    0.90
  10   7   1    0.80    1.00
 -10   7  -1    4.30    1.80
 -10   7  -1    3.50    1.30
  10   7   1    1.30    1.30
  10   7   1    1.80    1.10
  10   7   1    4.00    1.80
  11  -7   1    1.60    1.90
 -11  -7  -1    1.20    1.60
 -11  -7  -1    2.70    1.60
 -11   7  -1    3.20    1.40
  11   7   1    2.10    1.30
 -11   7  -1    1.30    0.90
 -11   7  -1    2.40    1.50
  11   7   1    1.40    1.50
  11   7   1    1.40    1.10
  11   7   1    1.80    1.20
 -12  -7  -1    6.10    1.90
 -12   7  -1    3.70    1.20
  12   7   1    5.20    1.60
  12   7   1    2.90    1.40
 -10  -8   1    1.80    1.50
  10   8  -1    0.70    1.10
 -10   8   1    0.90    1.60
  10   8  -1    1.20    1.20
 -10   8   1    0.20    0.90
  -9  -8   1   -0.90    1.20
   9  -8  -1    0.40    1.40
   9  -8  -1    2.10    1.90
  -9  -8   1    0.50    1.40
  -9   8   1   -0.10    0.80
   9   8  -1   -0.30    1.00
   9   8  -1    1.60    1.40
   9   8  -1    0.40    1.40
   9   8  -1    0.10    2.20
  -9   8   1    0.90    1.20
   9   8  -1   -0.40    0.90
  -8  -8   1    0.90    1.40
   8  -8  -1    0.30    1.20
  -8  -8   1   -1.20    1.20
   8  -8  -1   -0.20    1.50
  -8   8   1   -0.20    0.90
   8   8  -1    0.20    0.80
   8   8  -1    0.00    1.20
   8   8  -1    0.60    1.20
  -8   8   1   -0.80    0.80
  -8   8   1    0.40    1.20
   8   8  -1   -0.50    1.00
   8   8  -1   -0.10    1.20
   8   8  -1   -1.50    0.90
   7  -8  -1    2.40    1.50
   7  -8  -1    2.60    2.00
  -7  -8   1    1.00    1.40
  -7  -8   1    2.40    1.70
   7   8  -1    1.40    1.40
   7   8  -1    1.60    1.00
  -7   8   1    2.50    1.10
  -7   8   1    1.00    1.10
   7   8  -1    3.00    1.40
   7   8  -1    2.60    1.70
   7   8  -1    0.70    1.00
  -7   8   1    1.30    1.00
   7   8  -1    3.10    1.50
   6  -8  -1    2.40    1.70
  -6  -8   1    1.00    1.30
   6  -8  -1    1.50    1.20
  -6  -8   1    2.90    1.60
  -6   8   1    0.90    1.00
   6   8  -1    0.30    1.20
  -6   8   1    1.30    1.20
  -6   8   1    1.50    1.00
   6   8  -1    0.80    0.90
   6   8  -1    1.90    1.40
   6   8  -1    2.10    1.20
   6   8  -1    3.20    1.40
  -5  -8   1    1.30    1.30
   5  -8  -1    0.70    1.40
   5  -8  -1    1.20    1.30
  -5  -8   1    2.30    1.40
   5   8  -1    2.10    1.40
  -5   8   1    0.20    1.00
  -5   8   1    3.20    1.10
   5   8  -1    0.90    1.30
   5   8  -1    0.20    1.00
   5   8  -1    1.30    1.00
  -5   8   1    0.60    1.00
   5   8  -1    1.00    1.20
   4  -8  -1    4.40    1.50
  -4  -8   1    6.00    1.80
   4  -8  -1    2.60    1.60
  -4  -8   1    1.60    1.40
  -4   8   1    4.20    1.20
   4   8  -1    6.20    1.90
   4   8  -1    4.40    1.70
   4   8  -1    4.10    1.50
  -4   8   1    6.80    1.70
  -4   8   1    3.30    0.90
   4   8  -1    6.60    1.70
  -4   8   1    2.30    1.40
   3  -8  -1    0.60    1.20
  -3  -8   1    0.10    1.10
  -3  -8   1   -0.10    0.40
   3  -8  -1    0.90    1.30
  -3  -8   1    1.30    1.30
   3   8  -1   -1.80    0.70
  -3   8   1    0.70    1.10
   3   8  -1   -0.90    1.00
   3   8  -1   -0.20    1.10
   3   8  -1    0.30    1.10
  -3   8   1   -0.60    0.70
  -3   8   1   -0.40    1.00
  -3   8   1    0.60    0.80
   2  -8  -1    1.80    1.30
  -2  -8   1    0.80    1.20
  -2  -8   1    0.30    0.70
   2  -8  -1    0.80    1.20
  -2  -8   1    1.10    1.30
  -2   8   1    0.20    0.80
  -2   8   1    1.00    0.90
  -2   8   1    0.60    1.10
  -2   8   1   -0.10    1.00
   2   8  -1   -0.10    1.00
   2   8  -1   -0.10    1.10
   2   8  -1    0.20    1.00
   2   8  -1    0.60    0.90
   1  -8  -1   12.00    2.10
  -1  -8   1   11.20    2.20
   1  -8  -1   11.10    1.90
  -1  -8   1   12.80    2.20
  -1  -8   1   10.70    1.80
   1   8  -1    9.10    1.90
  -1   8   1   12.20    1.80
   1   8  -1   11.80    1.90
  -1   8   1    6.60    1.60
  -1   8   1   10.10    1.90
   1   8  -1   12.00    1.80
   1   8  -1   10.80    2.00
  -1   8   1   10.70    1.60
   0  -8   1   10.10    2.00
   0  -8  -1   14.30    2.10
   0  -8   1   15.60    2.20
   0  -8   1   12.90    2.20
   0  -8  -1   11.30    2.20
   0  -8  -1    9.30    1.90
   0   8   1   12.50    2.00
   0   8  -1    9.50    2.00
   0   8  -1    7.60    1.50
   0   8  -1   10.60    2.00
   0   8  -1   11.30    1.70
   0   8   1   15.20    2.40
   0   8   1   11.70    1.80
   0   8   1    8.90    1.60
   1  -8   1    0.80    1.10
  -1  -8  -1   -0.30    1.00
  -1  -8  -1    1.00    0.90
   1  -8   1   -1.50    0.90
  -1  -8  -1    0.30    1.10
   1   8   1    0.00    0.90
  -1   8  -1    0.10    0.90
  -1   8  -1   -0.50    1.10
   1   8   1    1.00    0.90
  -1   8  -1   -0.20    0.80
   1   8   1   -0.70    0.90
   1   8   1    0.20    1.00
  -1   8  -1   -0.10    1.10
  -2  -8  -1   -0.40    0.70
   2  -8   1    1.60    1.40
  -2  -8  -1   -0.30    0.90
  -2  -8  -1   -0.20    1.10
   2  -8   1    0.40    1.20
   2   8   1    1.20    1.10
   2   8   1   -0.60    1.00
   2   8   1    0.60    0.90
  -2   8  -1    0.60    0.90
  -2   8  -1   -0.20    0.80
  -2   8  -1   -0.10    1.10
  -2   8  -1    0.80    1.20
   2   8   1    2.10    1.30
  -3  -8  -1   -1.40    1.00
   3  -8   1    0.80    1.20
  -3  -8  -1    0.20    1.10
   3  -8   1    2.90    1.50
  -3   8  -1    2.10    0.90
  -3   8  -1    0.50    1.10
   3   8   1    1.10    1.00
  -3   8  -1    1.50    1.00
   3   8   1    0.60    1.20
   3   8   1    2.10    1.20
   3   8   1    0.70    1.10
  -3   8  -1    0.30    1.10
   4  -8   1    2.60    1.60
   4  -8   1   -0.30    1.10
  -4  -8  -1    1.20    1.30
  -4  -8  -1    2.00    1.30
  -4   8  -1    0.10    1.10
   4   8   1    0.00    0.80
  -4   8  -1    1.20    1.30
   4   8   1    3.20    1.50
  -4   8  -1    1.00    0.70
   4   8   1   -0.30    1.10
   4   8   1    0.60    1.00
   4   8   1    0.20    1.20
  -4   8  -1    1.40    1.00
   5  -8   1   -0.90    1.00
   5  -8   1   -2.00    1.20
  -5  -8  -1   -1.40    1.00
  -5  -8  -1    2.30    1.50
  -5   8  -1    1.00    1.00
   5   8   1    0.90    1.10
   5   8   1   -0.90    1.00
  -5   8  -1    0.30    1.10
   5   8   1    0.30    1.00
   5   8   1    1.10    1.40
   5   8   1    1.00    0.80
  -5   8  -1   -1.30    0.90
   6  -8   1   13.40    2.40
  -6  -8  -1   13.00    2.30
   6  -8   1   17.40    2.90
  -6  -8  -1   13.60    2.60
   6   8   1   18.00    2.90
   6   8   1   16.30    1.80
   6   8   1    9.80    1.80
   6   8   1   17.70    2.40
   6   8   1   14.40    2.30
  -6   8  -1    9.40    1.80
  -6   8  -1    7.80    1.90
  -6   8  -1   18.60    2.30
   6   8   1    9.40    2.00
   7  -8   1   -0.10    1.60
  -7  -8  -1    0.80    1.30
  -7  -8  -1    1.20    1.40
   7  -8   1    1.90    1.50
  -7   8  -1    1.50    1.40
   7   8   1    1.60    1.20
   7   8   1    1.60    1.30
  -7   8  -1    1.30    1.10
   7   8   1    1.60    1.30
   7   8   1    2.60    1.70
  -7   8  -1   -0.20    0.80
   7   8   1   -0.10    0.80
   7   8   1    1.40    1.10
   8  -8   1    3.20    2.00
   8  -8   1    1.20    1.40
  -8  -8  -1    2.30    1.70
  -8  -8  -1    4.70    1.70
  -8   8  -1    2.40    1.20
   8   8   1    1.00    1.10
  -8   8  -1    0.60    0.90
  -8   8  -1    1.90    1.30
   8   8   1    3.60    1.50
   8   8   1    1.50    1.40
   8   8   1   -0.10    1.30
   8   8   1    2.10    1.40
   8   8   1    1.00    1.00
  -9  -8  -1    0.00    1.30
  -9  -8  -1    1.80    1.60
   9  -8   1    1.50    1.90
  -9   8  -1   -0.70    0.80
   9   8   1   -0.30    1.00
   9   8   1    1.10    1.10
   9   8   1    0.50    1.30
  -9   8  -1   -0.20    1.20
   9   8   1    0.70    1.30
 -10  -8  -1    8.20    2.10
 -10   8  -1    1.40    1.00
  10   8   1    3.00    1.50
  10   8   1    5.00    1.50
  -7  -9   1    1.60    1.70
  -7   9   1   -0.10    1.00
  -7   9   1    0.70    1.30
   6  -9  -1    2.60    1.80
  -6  -9   1    6.30    2.00
   6  -9  -1    3.00    2.00
   6   9  -1    2.00    1.60
  -6   9   1    2.50    1.30
  -6   9   1    1.80    1.30
   6   9  -1    1.90    1.20
   5  -9  -1   -0.20    1.50
   5  -9  -1   -0.80    1.30
  -5  -9   1   -0.30    1.30
  -5  -9   1   -0.30    1.40
   5   9  -1   -0.20    0.80
  -5   9   1   -0.40    0.90
   5   9  -1    0.00    1.20
  -5   9   1    0.70    1.10
   4  -9  -1    4.80    1.80
   4  -9  -1    6.40    2.10
  -4  -9   1    6.70    2.00
  -4  -9   1    4.40    2.00
  -4   9   1    3.40    1.40
  -4   9   1    6.90    1.50
   4   9  -1    2.90    1.50
   4   9  -1    3.60    1.30
   4   9  -1    2.80    1.40
   4   9  -1    2.80    1.30
  -4   9   1    2.70    1.30
   3  -9  -1    0.90    1.50
   3  -9  -1    5.20    1.90
  -3  -9   1    0.80    1.40
  -3  -9   1    3.10    1.60
   3   9  -1    0.50    1.00
  -3   9   1    2.20    1.00
  -3   9   1    0.50    1.00
   3   9  -1    4.80    1.70
   3   9  -1    0.00    1.10
   3   9  -1    2.20    1.20
  -3   9   1    2.10    1.30
   2  -9  -1   -0.60    1.10
  -2  -9   1   -0.60    1.30
  -2  -9   1    0.60    1.30
   2  -9  -1   -0.30    1.20
  -2   9   1    0.20    1.10
  -2   9   1   -0.40    0.70
   2   9  -1    0.20    1.20
   2   9  -1    0.40    1.10
   2   9  -1   -0.30    0.90
  -2   9   1    0.00    1.00
   2   9  -1    0.60    0.80
   1  -9  -1    3.20    1.50
   1  -9  -1   -1.00    1.20
  -1  -9   1   -1.10    1.20
   1   9  -1    1.20    1.20
   1   9  -1   -0.90    0.90
  -1   9   1    2.40    1.10
  -1   9   1    0.40    1.00
  -1   9   1    2.40    1.00
   1   9  -1    0.30    1.00
   1   9  -1    0.90    1.00
  -1   9   1   -0.30    1.00
   0  -9  -1    5.40    1.80
   0  -9  -1    4.90    1.50
   0  -9   1    4.20    1.70
   0  -9   1    0.50    1.00
   0   9  -1    2.30    1.10
   0   9  -1    3.90    1.30
   0   9   1    2.80    1.20
   0   9  -1    0.80    1.20
   0   9   1    3.00    1.30
   0   9  -1    0.80    1.10
   0   9   1    5.10    1.30
   0   9   1    3.70    1.40
  -1  -9  -1   -0.10    0.90
   1  -9   1    2.10    1.40
   1  -9   1    1.90    1.50
  -1  -9  -1    0.90    1.40
  -1   9  -1    1.50    1.30
  -1   9  -1    2.00    1.10
  -1   9  -1    0.20    1.10
   1   9   1    0.90    1.10
   1   9   1    0.10    0.90
   1   9   1    2.60    1.10
   1   9   1    0.40    1.00
  -1   9  -1    1.80    1.20
   2  -9   1    6.10    1.90
   2  -9   1    0.90    1.40
  -2  -9  -1    3.30    1.70
  -2  -9  -1   -1.10    1.20
   2   9   1    1.90    1.10
  -2   9  -1    2.00    1.10
   2   9   1    0.80    1.10
   2   9   1    0.60    0.90
  -2   9  -1    0.50    1.10
   2   9   1    1.20    1.30
  -2   9  -1    1.10    1.20
  -3  -9  -1    1.20    1.40
   3  -9   1    1.90    1.60
  -3  -9  -1    2.80    1.60
   3  -9   1    4.80    1.70
   3   9   1    1.40    1.30
   3   9   1    0.20    1.10
  -3   9  -1    4.50    1.50
   3   9   1    2.20    1.10
  -3   9  -1    2.70    1.20
  -3   9  -1    2.50    1.40
   3   9   1    1.30    1.10
  -4  -9  -1    2.50    1.60
  -4  -9  -1    0.20    1.40
   4  -9   1    2.20    1.50
   4  -9   1    0.50    1.50
  -4   9  -1    1.20    1.10
   4   9   1    1.80    1.20
   4   9   1    1.30    1.20
   4   9   1   -0.10    1.00
   4   9   1    2.50    1.20
  -4   9  -1    2.20    1.40
  -4   9  -1    1.80    1.30
   5  -9   1   16.90    3.00
  -5  -9  -1   12.40    2.40
   5  -9   1    9.30    2.30
  -5  -9  -1   14.10    2.80
   5   9   1    5.00    1.70
  -5   9  -1   10.00    1.90
   5   9   1    9.60    2.00
  -5   9  -1    9.70    2.10
  -6  -9  -1    0.00    1.40
   6  -9   1   -0.50    1.70
   6   9   1    0.50    1.10
   6   9   1    0.30    1.30
  -6   9  -1    0.60    1.30
  -6   9  -1   -0.70    0.90
  -7  -9  -1    1.50    1.60
   7   9   1   -0.80    0.90
  -7   9  -1    0.50    1.20
  18   0  -2   -0.60    1.10
 -18   0   2    0.00    1.80
 -18   0   2    1.60    1.70
  18   0  -2   -0.80    1.00
 -17   0   2    9.60    2.30
 -17   0   2    5.80    2.30
  17   0  -2    3.50    1.50
  17   0  -2   12.60    2.50
 -17   0   2    9.00    1.90
  17   0  -2    9.10    2.00
  17   0  -2    7.90    1.60
 -16   0   2    1.30    1.10
  16   0  -2   -0.10    0.90
  16   0  -2   -0.80    1.00
  16   0  -2   -1.90    1.00
 -16   0   2    1.00    1.30
 -16   0   2   -1.20    1.40
  16   0  -2    0.70    1.10
 -15   0   2   12.40    2.30
  15   0  -2   10.00    1.60
 -15   0   2    7.90    1.60
  15   0  -2   10.50    2.00
  15   0  -2    5.80    1.70
 -15   0   2   11.30    2.50
  15   0  -2    8.40    1.70
  14   0  -2   24.10    2.80
 -14   0   2   29.00    2.70
  14   0  -2   23.70    2.60
 -14   0   2   28.90    2.40
 -14   0   2   24.30    3.40
  14   0  -2   27.70    2.20
  14   0  -2   24.70    2.90
  13   0  -2    1.40    0.90
  13   0  -2    0.00    0.90
  13   0  -2    0.40    0.90
 -13   0   2   -0.40    1.10
 -13   0   2   -0.50    0.60
 -13   0   2    1.40    1.00
  13   0  -2   -0.40    0.70
  12   0  -2   60.79    3.00
 -12   0   2   59.79    3.10
 -12   0   2   55.49    3.90
  12   0  -2   55.49    3.30
 -12   0   2   63.09    3.50
  12   0  -2   60.89    3.60
 -11   0   2    5.40    1.20
  11   0  -2    7.80    1.40
 -11   0   2    4.40    1.00
  11   0  -2    8.40    1.50
  11   0  -2    8.10    1.20
 -11   0   2    6.40    1.60
 -10   0   2   97.79    4.10
  10   0  -2   91.59    4.20
 -10   0   2   91.09    4.50
 -10   0   2   82.79    3.60
  10   0  -2   83.19    3.90
  10   0  -2   94.19    3.70
  10   0  -2   86.89    3.30
  -9   0   2   39.10    2.00
   9   0  -2   35.90    1.70
  -9   0   2   32.80    2.10
  -9   0   2   34.80    1.80
   9   0  -2   38.40    2.30
   9   0  -2   30.20    2.00
   9   0  -2   33.50    2.30
   9   0  -2   34.10    1.90
  -9   0   2   34.00    2.50
   8   0  -2  125.39    4.20
   8   0  -2  132.59    4.70
  -8   0   2  133.09    4.50
   8   0  -2  120.69    5.00
  -8   0   2  128.19    4.80
  -8   0   2  134.79    4.40
  -8   0   2  136.49    5.30
  -8   0   2  132.29    4.80
   8   0  -2  127.29    4.80
  -8   0   2  116.69    4.80
   8   0  -2  129.19    5.00
  -8   0   2  130.89    5.30
   8   0  -2  131.79    4.50
   7   0  -2   30.70    1.90
   7   0  -2   29.70    1.90
  -7   0   2   30.60    2.10
   7   0  -2   27.30    1.60
   7   0  -2   30.10    1.40
  -7   0   2   31.30    1.80
  -7   0   2   27.00    1.80
   7   0  -2   29.20    1.60
   7   0  -2   28.80    1.80
  -7   0   2   29.40    1.50
  -7   0   2   31.70    1.50
  -7   0   2   30.80    2.00
  -7   0   2   31.10    1.80
  -6   0   2  154.98    5.30
  -6   0   2  155.98    5.50
   6   0  -2  158.28    5.50
   6   0  -2  155.28    5.10
   6   0  -2  162.08    5.20
   6   0  -2  158.78    5.40
   6   0  -2  159.68    4.80
  -6   0   2  154.18    5.30
  -6   0   2  158.78    4.90
  -6   0   2  153.08    5.00
   6   0  -2  164.18    5.00
  -6   0   2  162.08    5.20
  -6   0   2  147.99    5.50
  -5   0   2   77.99    2.60
  -5   0   2   73.59    3.10
   5   0  -2   75.79    2.50
   5   0  -2   78.79    3.00
   5   0  -2   77.59    2.70
   5   0  -2   79.99    2.90
  -5   0   2   76.09    2.90
   5   0  -2   74.19    2.70
   5   0  -2   75.49    3.00
  -5   0   2   74.39    2.80
  -5   0   2   72.99    3.00
  -5   0   2   77.69    2.70
  -4   0   2  536.85   15.50
  -4   0   2  575.44   15.70
   4   0  -2  569.94   15.80
  -4   0   2  570.24   15.80
  -4   0   2  549.25   15.90
   4   0  -2  572.14   15.70
   4   0  -2  558.24   15.60
   4   0  -2  573.84   15.90
  -4   0   2  560.14   15.70
   4   0  -2  555.44   15.50
  -4   0   2  556.64   16.00
  -3   0   2    8.90    0.80
  -3   0   2    8.60    0.70
   3   0  -2    9.00    0.70
  -3   0   2    7.70    0.60
  -3   0   2    8.10    0.80
   3   0  -2    8.70    0.70
   3   0  -2    7.60    0.80
   3   0  -2    8.60    0.80
  -3   0   2    8.70    0.70
  -3   0   2    8.10    0.60
   3   0  -2    9.90    0.80
   3   0  -2    8.80    0.70
   2   0  -2   77.79    2.60
   2   0  -2   81.99    2.60
  -2   0   2   80.29    2.60
  -2   0   2   83.49    2.60
   2   0  -2   77.09    2.60
   2   0  -2   83.49    2.50
   2   0  -2   84.29    2.50
  -2   0   2   79.79    2.40
   2   0  -2   81.39    2.40
  -2   0   2   77.59    2.60
  -2   0   2   80.39    2.40
  -2   0   2   80.79    2.50
  -2   0   2   83.19    2.50
   0   0  -2    0.10    0.10
   0   0  -2   -0.10    0.20
   0   0   2    0.20    0.10
   0   0  -2    0.00    0.10
   0   0  -2    0.30    0.10
   0   0   2    0.20    0.20
   0   0  -2    0.00    0.10
   0   0   2    0.00    0.10
   0   0   2    0.10    0.10
  -1   0  -2   19.60    0.80
  -1   0  -2   19.20    0.80
   1   0   2   20.30    1.00
  -1   0  -2   21.00    0.90
   1   0   2   19.90    0.90
  -1   0  -2   16.10    0.90
  -1   0  -2   20.70    1.00
   1   0   2   18.70    0.80
  -1   0  -2   21.70    0.90
   1   0   2   20.00    0.80
   1   0   2   21.20    0.90
   1   0   2   19.50    1.00
   2   0   2   20.60    1.10
  -2   0  -2   21.70    1.10
   2   0   2   20.70    0.90
   2   0   2   18.50    1.10
   2   0   2   20.30    1.00
  -2   0  -2   21.60    1.10
   2   0   2   17.80    1.00
  -2   0  -2   19.50    0.90
  -2   0  -2   20.80    1.00
   2   0   2   22.90    1.20
   3   0   2   80.19    2.80
   3   0   2   79.89    3.00
  -3   0  -2   80.89    2.70
   3   0   2   79.49    2.60
   3   0   2   78.79    2.60
  -3   0  -2   76.19    2.80
  -3   0  -2   80.79    2.70
  -3   0  -2   76.59    2.90
   3   0   2   79.29    2.80
   3   0   2   80.99    2.70
   3   0   2   82.39    3.00
  -4   0  -2   45.20    2.10
   4   0   2   44.40    2.00
  -4   0  -2   47.30    2.00
   4   0   2   41.80    2.10
   4   0   2   47.80    1.90
   4   0   2   47.30    2.20
  -4   0  -2   47.30    2.20
  -4   0  -2   48.20    1.90
   4   0   2   43.80    2.00
   4   0   2   44.80    1.80
  -4   0  -2   47.70    2.20
   4   0   2   42.70    1.70
  -4   0  -2   45.90    1.90
   5   0   2  118.39    4.20
  -5   0  -2  118.49    4.40
  -5   0  -2  112.29    4.20
   5   0   2  120.19    4.40
   5   0   2  123.29    4.50
  -5   0  -2  119.19    4.40
  -5   0  -2  122.39    4.10
   5   0   2  117.59    3.80
   5   0   2  119.69    4.00
  -5   0  -2  122.29    4.10
   5   0   2  123.89    4.30
  -5   0  -2  119.29    4.20
   5   0   2  122.09    4.10
  -6   0  -2   43.00    2.10
   6   0   2   38.20    2.00
   6   0   2   39.30    2.10
  -6   0  -2   39.30    2.00
  -6   0  -2   41.70    2.20
   6   0   2   42.40    2.10
   6   0   2   41.30    1.90
   6   0   2   41.30    1.80
   6   0   2   41.30    2.40
  -6   0  -2   43.60    2.40
   6   0   2   42.60    2.40
  -6   0  -2   43.90    2.10
  -7   0  -2   92.49    4.00
  -7   0  -2   90.19    3.50
  -7   0  -2   85.89    3.60
   7   0   2   88.49    3.50
   7   0   2   89.69    3.70
  -7   0  -2   94.09    3.40
  -7   0  -2   92.69    4.00
   7   0   2   85.99    3.30
   7   0   2   90.49    4.00
  -7   0  -2   91.59    3.80
   7   0   2   80.69    3.80
  -7   0  -2   88.79    3.50
   7   0   2   83.39    3.10
   7   0   2   85.09    3.60
   8   0   2   65.09    3.20
   8   0   2   73.99    3.70
   8   0   2   66.39    2.70
  -8   0  -2   65.89    3.10
   8   0   2   72.29    3.60
   8   0   2   68.79    3.20
   8   0   2   65.99    3.10
  -8   0  -2   65.99    3.00
   8   0   2   68.29    2.90
  -8   0  -2   72.99    3.00
  -8   0  -2   76.99    3.70
   9   0   2   -0.10    0.60
   9   0   2   -0.90    0.40
   9   0   2   -0.30    0.70
  -9   0  -2   -0.40    0.70
   9   0   2    0.70    0.60
   9   0   2   -0.40    0.80
  -9   0  -2    0.40    0.60
  -9   0  -2    0.60    0.70
 -10   0  -2   84.59    3.50
 -10   0  -2   78.29    4.20
  10   0   2   82.39    4.50
 -10   0  -2   80.59    3.70
  10   0   2   79.79    3.50
  10   0   2   74.19    3.70
  10   0   2   74.99    3.80
  10   0   2   77.49    3.90
  11   0   2   97.49    4.60
 -11   0  -2  108.59    5.20
  11   0   2  101.39    4.80
  11   0   2   93.29    5.10
 -11   0  -2   96.99    4.50
  11   0   2  101.59    4.20
 -11   0  -2  101.79    4.30
  12   0   2   17.90    1.90
  12   0   2   17.70    2.60
 -12   0  -2   22.50    2.80
  12   0   2   15.90    2.10
 -12   0  -2   15.50    1.80
  12   0   2   17.20    2.20
 -12   0  -2   16.00    2.00
 -13   0  -2   10.90    1.60
 -13   0  -2   12.40    2.20
  13   0   2   11.60    1.70
  13   0   2   13.00    2.10
  13   0   2   11.60    1.80
 -13   0  -2   13.10    2.00
  14   0   2   39.50    2.70
  14   0   2   35.80    3.20
  14   0   2   36.90    3.00
 -14   0  -2   34.60    3.00
 -14   0  -2   31.90    3.70
 -14   0  -2   34.40    2.60
  15   0   2    1.60    1.00
 -15   0  -2    1.60    1.70
  15   0   2    1.50    1.20
  15   0   2   -0.10    1.20
 -15   0  -2    1.70    1.00
 -15   0  -2   -1.40    1.10
  16   0   2    1.70    1.10
  16   0   2   -0.70    1.30
 -16   0  -2    2.00    1.90
 -16   0  -2    1.90    1.10
 -16   0  -2    0.80    1.40
  16   0   2    0.80    1.20
 -17   0  -2    5.60    2.10
  17   0   2    1.00    1.60
  17   0   2    5.80    1.50
 -17   0  -2    3.30    1.50
 -17   0  -2    3.40    2.30
  17   0   2    4.00    1.60
  18   0   2    0.20    1.40
 -18   0  -2   -0.50    1.70
  18   0   2    0.80    1.30
  18  -1  -2   -0.50    1.10
 -18  -1   2   -1.50    1.40
  18  -1  -2   -0.60    1.50
 -18  -1   2    2.50    2.10
  18  -1  -2    0.40    1.40
  18   1  -2    0.50    1.30
 -18   1   2    0.40    1.60
  17  -1  -2    0.80    1.30
 -17  -1   2    0.50    1.70
  17  -1  -2    0.70    1.60
 -17  -1   2    6.40    2.10
 -17  -1   2    0.30    1.30
  17  -1  -2    0.00    0.70
  17  -1  -2    1.30    1.20
 -17   1   2   -1.30    1.70
  17   1  -2    3.00    1.40
  17   1  -2    1.10    1.60
 -17   1   2   -0.30    1.30
  17   1  -2    0.20    1.10
 -17   1   2    0.80    1.20
  17   1  -2    0.80    1.30
  16  -1  -2    0.20    0.80
 -16  -1   2    0.40    1.60
 -16  -1   2    1.30    1.40
  16  -1  -2    4.90    1.50
  16  -1  -2   -1.30    1.30
  16  -1  -2    3.10    1.80
 -16  -1   2    3.60    1.40
 -16   1   2    3.60    1.20
 -16   1   2    1.80    1.80
  16   1  -2    1.20    1.20
  16   1  -2    1.10    1.10
 -16   1   2    3.00    1.60
  16   1  -2    1.10    1.40
  16   1  -2    1.60    1.20
 -15  -1   2   28.00    3.00
  15  -1  -2   34.70    3.50
  15  -1  -2   31.30    2.20
  15  -1  -2   30.40    2.70
  15  -1  -2   27.10    3.30
 -15  -1   2   23.50    3.50
 -15  -1   2   26.10    3.00
  15   1  -2   25.70    3.00
  15   1  -2   26.20    2.60
 -15   1   2   25.10    2.60
 -15   1   2   27.30    3.00
 -15   1   2   26.60    3.50
  15   1  -2   29.20    2.60
  15   1  -2   36.30    3.00
  14  -1  -2    4.80    1.70
  14  -1  -2    4.20    1.10
 -14  -1   2    6.30    1.50
 -14  -1   2    5.70    1.90
 -14  -1   2    2.70    1.30
  14  -1  -2    5.00    1.50
  14  -1  -2    8.00    1.60
  14   1  -2    2.20    1.50
  14   1  -2    4.50    1.20
 -14   1   2    5.20    1.50
 -14   1   2    4.10    1.70
 -14   1   2    3.20    1.00
  14   1  -2    4.20    1.30
  14   1  -2    3.40    1.30
 -13  -1   2   19.00    2.90
 -13  -1   2   10.80    1.80
 -13  -1   2   16.10    2.10
  13  -1  -2   17.40    2.10
  13  -1  -2   19.20    2.60
  13  -1  -2   13.70    2.10
  13  -1  -2   19.00    1.60
  13   1  -2   19.80    2.10
  13   1  -2   14.30    2.30
 -13   1   2   21.30    2.40
  13   1  -2   12.50    1.80
 -13   1   2   12.30    2.20
 -13   1   2   16.10    1.90
  13   1  -2   15.10    2.10
  12  -1  -2    7.70    1.60
 -12  -1   2    7.50    1.40
  12  -1  -2    7.40    1.10
 -12  -1   2    8.70    2.00
  12  -1  -2    8.70    1.50
 -12  -1   2    8.90    1.60
  12   1  -2    7.30    1.50
  12   1  -2    9.30    1.70
 -12   1   2    7.70    1.30
 -12   1   2    6.00    1.60
 -12   1   2    9.90    1.60
  12   1  -2    9.50    1.50
  11  -1  -2   12.50    1.30
 -11  -1   2   13.10    1.70
 -11  -1   2   11.60    1.50
  11  -1  -2   11.20    1.70
  11  -1  -2   10.20    1.30
 -11  -1   2   12.40    2.10
  11  -1  -2   13.80    1.80
 -11   1   2   10.80    1.60
  11   1  -2   12.50    1.60
 -11   1   2    8.60    1.70
  11   1  -2   13.30    1.70
  11   1  -2   13.70    1.90
 -11   1   2    9.80    1.30
 -10  -1   2   26.20    1.90
 -10  -1   2   25.20    2.10
  10  -1  -2   23.60    1.60
  10  -1  -2   22.80    1.50
  10  -1  -2   21.60    1.80
 -10  -1   2   28.80    2.90
  10  -1  -2   24.50    2.10
  10   1  -2   26.40    2.30
 -10   1   2   26.50    2.30
 -10   1   2   25.50    2.00
  10   1  -2   29.10    2.00
  10   1  -2   23.40    1.80
  10   1  -2   28.50    2.00
  -9  -1   2    3.00    1.00
  -9  -1   2    4.50    1.00
  -9  -1   2    4.00    0.80
   9  -1  -2    3.90    1.00
   9  -1  -2    4.60    1.10
  -9  -1   2    3.30    1.10
   9  -1  -2    3.60    0.70
   9  -1  -2    5.40    0.80
  -9  -1   2    3.50    1.00
   9   1  -2    4.00    0.90
   9   1  -2    4.40    1.00
   9   1  -2    3.40    1.00
  -9   1   2    2.50    1.00
   9   1  -2    2.60    1.00
  -9   1   2    4.90    1.00
  -8  -1   2  110.19    4.50
  -8  -1   2  102.19    4.20
   8  -1  -2  105.29    3.60
  -8  -1   2  110.59    4.10
  -8  -1   2  100.79    4.20
   8  -1  -2  103.59    3.60
   8  -1  -2  108.99    4.20
   8  -1  -2  104.49    4.10
   8  -1  -2  103.29    4.00
  -8  -1   2  110.89    4.70
  -8  -1   2  103.29    4.00
   8   1  -2  106.79    4.20
   8   1  -2  111.99    4.10
   8   1  -2  107.69    4.50
  -8   1   2  109.69    4.10
   8   1  -2  105.19    4.00
  -8   1   2  101.89    4.10
   8   1  -2  113.19    4.50
  -8   1   2  104.09    4.50
   7  -1  -2  108.29    4.00
  -7  -1   2  102.59    3.80
  -7  -1   2  110.19    4.40
  -7  -1   2  100.79    3.80
  -7  -1   2  105.79    4.00
   7  -1  -2  109.79    3.90
   7  -1  -2   99.49    4.20
  -7  -1   2  109.59    4.00
   7  -1  -2  101.49    3.40
  -7  -1   2  104.29    4.20
   7  -1  -2  101.69    3.40
  -7  -1   2  102.09    4.00
   7  -1  -2   98.49    3.80
  -7   1   2  106.49    4.20
   7   1  -2  102.89    4.20
  -7   1   2   97.29    4.30
  -7   1   2   95.39    3.90
  -7   1   2   98.79    4.00
   7   1  -2  104.29    3.80
  -7   1   2   99.79    3.80
   7   1  -2  106.39    4.00
  -7   1   2  100.99    3.80
   7   1  -2   99.19    4.00
   7   1  -2  102.09    3.80
   6  -1  -2   63.49    2.20
  -6  -1   2   57.49    2.50
   6  -1  -2   61.19    2.50
   6  -1  -2   64.19    2.80
  -6  -1   2   57.89    2.60
  -6  -1   2   61.69    3.00
  -6  -1   2   62.29    2.70
  -6  -1   2   62.59    2.50
  -6  -1   2   64.59    2.70
   6  -1  -2   58.59    2.60
   6  -1  -2   64.39    2.10
  -6  -1   2   62.49    2.80
   6  -1  -2   61.89    2.50
  -6   1   2   59.99    2.60
   6   1  -2   58.79    2.80
   6   1  -2   61.59    2.50
   6   1  -2   61.89    2.60
  -6   1   2   57.19    2.60
  -6   1   2   56.89    2.80
  -6   1   2   62.09    3.00
   6   1  -2   60.59    2.60
  -6   1   2   59.59    2.50
   6   1  -2   64.49    2.80
  -6   1   2   62.09    2.50
   6   1  -2   62.49    2.40
   5  -1  -2    7.40    1.00
  -5  -1   2    6.80    1.10
   5  -1  -2    7.70    0.80
   5  -1  -2    7.10    0.80
  -5  -1   2    5.30    0.90
   5  -1  -2    6.50    0.50
  -5  -1   2    6.50    0.90
   5  -1  -2    5.70    0.80
  -5  -1   2    6.30    0.80
  -5  -1   2    6.80    0.80
   5  -1  -2    6.10    0.60
  -5  -1   2    7.10    0.90
  -5  -1   2    8.20    0.90
   5   1  -2    6.00    0.90
   5   1  -2    6.50    0.70
  -5   1   2    6.00    0.50
   5   1  -2    6.80    1.00
  -5   1   2    6.20    1.00
   5   1  -2    8.10    0.90
  -5   1   2    5.00    0.80
  -5   1   2    7.60    1.00
   5   1  -2    6.30    0.80
  -5   1   2    5.60    0.80
  -5   1   2    4.90    0.70
  -5   1   2    5.80    0.70
   5   1  -2    6.00    0.80
   4  -1  -2   90.99    3.00
   4  -1  -2   90.39    2.60
   4  -1  -2   91.59    3.00
   4  -1  -2   87.39    3.20
  -4  -1   2   91.09    3.20
   4  -1  -2   90.09    2.80
  -4  -1   2   90.19    3.20
  -4  -1   2   87.79    3.10
  -4  -1   2   92.89    3.20
  -4  -1   2   88.39    3.20
   4  -1  -2   87.09    3.10
  -4  -1   2   90.49    3.10
   4   1  -2   90.49    3.30
  -4   1   2   93.39    3.20
  -4   1   2   87.69    3.10
   4   1  -2   98.79    3.20
   4   1  -2   88.19    3.30
  -4   1   2   89.39    2.70
   4   1  -2   87.39    3.10
   4   1  -2   90.09    3.20
  -4   1   2   92.89    3.50
  -4   1   2   86.89    3.30
  -4   1   2   93.19    3.10
  -4   1   2   92.59    3.00
  -4   1   2   90.29    2.60
   4   1  -2   86.69    3.00
  -3  -1   2   14.60    1.00
  -3  -1   2   13.80    0.90
   3  -1  -2   12.20    0.90
  -3  -1   2   14.00    1.10
   3  -1  -2   14.90    0.70
  -3  -1   2   13.00    0.90
   3  -1  -2   14.40    0.80
  -3  -1   2   14.40    1.00
   3  -1  -2   10.40    0.80
  -3  -1   2   15.00    0.90
   3  -1  -2   13.40    1.10
   3   1  -2   13.30    1.00
  -3   1   2   14.90    0.90
  -3   1   2   14.80    0.80
   3   1  -2   13.20    0.80
  -3   1   2   14.40    0.80
  -3   1   2   14.30    0.70
  -3   1   2   13.60    1.00
   3   1  -2   13.80    0.60
   3   1  -2   13.80    1.10
   3   1  -2   15.00    0.90
  -3   1   2   13.00    1.10
  -3   1   2   15.10    1.00
   3   1  -2   13.20    0.90
   3   1  -2   14.70    1.00
   3   1  -2   13.40    0.90
  -2  -1   2   50.89    1.90
  -2  -1   2   48.40    1.80
  -2  -1   2   51.29    1.80
   2  -1  -2   46.60    1.80
   2  -1  -2   50.49    1.70
   2  -1  -2   50.89    1.60
  -2  -1   2   48.90    1.90
   2  -1  -2   52.79    1.70
   2  -1  -2   49.80    1.60
  -2  -1   2   49.10    2.00
  -2  -1   2   50.39    1.80
  -2  -1   2   47.90    1.50
  -2  -1   2   50.29    1.90
   2  -1  -2   50.89    1.80
   2  -1  -2   50.59    2.10
   2   1  -2   50.09    1.80
  -2   1   2   51.39    1.70
  -2   1   2   50.79    1.60
   2   1  -2   52.99    1.80
  -2   1   2   48.40    1.80
  -2   1   2   50.29    1.60
  -2   1   2   50.39    1.70
   2   1  -2   51.69    1.90
   2   1  -2   51.69    1.90
   2   1  -2   51.19    2.00
   2   1  -2   47.60    1.80
  -1  -1   2  553.84   14.90
   1  -1  -2  537.25   14.60
  -1  -1   2  550.24   15.00
   1  -1  -2  549.15   14.70
   1  -1  -2  537.05   15.10
  -1  -1   2  567.94   15.10
   1  -1  -2  532.25   14.80
  -1  -1   2  550.44   14.90
  -1  -1   2  540.85   14.90
  -1   1   2  534.15   15.10
   1   1  -2  522.95   15.10
  -1   1   2  542.65   14.80
   1   1  -2  533.75   14.90
  -1   1   2  529.65   14.80
   0  -1   2    2.50    0.50
   0  -1  -2    3.30    0.30
   0  -1   2    3.50    0.50
   0  -1   2    3.70    0.60
   0  -1  -2    2.90    0.30
   0  -1   2    3.10    0.50
   0  -1   2    3.20    0.50
   0  -1  -2    3.20    0.30
   0  -1  -2    4.40    0.40
   0  -1   2    2.80    0.50
   0  -1   2    4.40    0.50
   0  -1   2    4.20    0.50
   0  -1  -2    3.40    0.50
   0  -1  -2    3.10    0.40
   0   1  -2    3.40    0.50
   0   1  -2    3.00    0.40
   0   1   2    3.10    0.20
   0   1   2    3.30    0.30
   0   1  -2    3.00    0.40
   0   1   2    3.00    0.40
   0   1  -2    3.00    0.50
   0   1  -2    4.80    0.60
   0   1  -2    2.30    0.50
   0   1   2    3.70    0.40
   0   1   2    3.80    0.50
   0   1   2    3.30    0.30
   0   1  -2    2.70    0.50
   0   1  -2    3.50    0.50
   0   1   2    3.70    0.40
   0   1   2    2.90    0.30
  -1  -1  -2    0.00    0.10
   2  -1   2  406.06   11.00
   2  -1   2  391.06   11.10
  -2  -1  -2  385.56   10.80
   2  -1   2  390.06   11.20
   2  -1   2  376.46   11.00
   2  -1   2  386.46   10.60
   2  -1   2  393.76   10.80
   2  -1   2  380.26   11.20
  -2  -1  -2  383.16   10.90
  -2  -1  -2  388.46   10.80
   2  -1   2  392.86   10.70
  -2  -1  -2  391.86   10.90
  -2  -1  -2  392.56   10.80
   2   1   2  381.26   10.80
  -2   1  -2  384.46   11.20
   2   1   2  383.86   10.90
   2   1   2  392.46   10.70
   2   1   2  363.46   10.70
  -2   1  -2  388.16   11.10
   2   1   2  391.86   10.90
  -2   1  -2  363.36   10.90
  -2   1  -2  385.66   11.00
  -2   1  -2  387.16   10.70
  -2   1  -2  377.26   10.80
   2   1   2  390.76   10.80
  -3  -1  -2 1300.07   38.10
  -3   1  -2 1468.85   38.50
  -3   1  -2 1437.16   38.50
  -4  -1  -2   10.80    0.90
   4  -1   2   11.10    1.30
   4  -1   2   14.20    1.30
  -4  -1  -2   12.50    1.00
   4  -1   2   11.40    1.00
   4  -1   2   11.00    0.90
  -4  -1  -2   11.90    1.00
   4  -1   2    8.80    1.10
   4  -1   2   10.50    1.10
  -4  -1  -2   11.90    1.10
   4  -1   2   10.10    0.80
  -4  -1  -2   11.90    0.90
  -4  -1  -2   10.40    0.90
  -4  -1  -2   10.80    1.10
  -4   1  -2   12.40    1.10
   4   1   2   11.60    1.00
   4   1   2   12.60    1.10
   4   1   2   10.90    1.00
  -4   1  -2   11.90    1.00
  -4   1  -2   12.20    1.30
   4   1   2   11.70    1.00
   4   1   2   12.10    0.90
  -4   1  -2   10.20    1.00
   4   1   2   11.30    0.80
  -4   1  -2   10.50    0.80
  -4   1  -2   13.40    1.40
   4   1   2   11.30    1.00
  -4   1  -2   11.80    0.90
   5  -1   2   79.49    2.70
   5  -1   2   70.99    3.30
   5  -1   2   76.19    3.00
  -5  -1  -2   75.39    2.80
  -5  -1  -2   71.89    3.10
  -5  -1  -2   74.99    3.00
   5  -1   2   72.29    3.30
  -5  -1  -2   72.29    2.80
   5  -1   2   76.89    3.10
  -5  -1  -2   73.49    2.80
   5  -1   2   79.99    3.00
   5  -1   2   77.39    2.60
   5  -1   2   74.29    2.90
  -5  -1  -2   75.99    3.10
  -5  -1  -2   75.99    3.00
  -5   1  -2   71.89    3.30
   5   1   2   74.29    2.90
   5   1   2   75.29    2.80
  -5   1  -2   70.09    3.10
   5   1   2   72.49    3.00
   5   1   2   76.49    3.10
  -5   1  -2   69.39    3.20
  -5   1  -2   77.59    3.00
  -5   1  -2   77.89    2.70
  -5   1  -2   79.19    2.90
   5   1   2   76.49    3.10
  -5   1  -2   74.29    2.80
   5   1   2   77.19    3.00
  -6  -1  -2   37.50    1.80
  -6  -1  -2   33.30    2.00
  -6  -1  -2   36.40    1.80
  -6  -1  -2   38.20    2.20
   6  -1   2   37.40    2.10
   6  -1   2   37.40    1.60
   6  -1   2   35.90    2.00
   6  -1   2   40.40    2.50
   6  -1   2   33.50    2.20
   6  -1   2   38.20    2.00
  -6  -1  -2   37.00    2.00
   6  -1   2   35.20    1.70
  -6  -1  -2   35.90    2.10
  -6  -1  -2   36.60    1.90
  -6   1  -2   37.70    2.30
   6   1   2   33.50    2.10
   6   1   2   34.80    1.80
  -6   1  -2   35.70    1.70
  -6   1  -2   37.90    2.30
   6   1   2   35.20    1.90
   6   1   2   39.00    2.20
   6   1   2   39.50    2.00
   6   1   2   35.70    2.10
  -6   1  -2   36.00    1.90
  -6   1  -2   35.10    1.90
  -6   1  -2   32.20    1.80
  -6   1  -2   38.10    2.10
   7  -1   2   16.10    1.50
  -7  -1  -2   13.80    1.20
   7  -1   2   16.40    2.00
   7  -1   2   15.00    1.10
  -7  -1  -2   16.60    1.40
   7  -1   2   16.60    1.70
  -7  -1  -2   19.10    1.90
   7  -1   2   20.00    2.10
  -7  -1  -2   14.60    1.60
   7  -1   2   15.40    1.20
  -7  -1  -2   14.70    1.30
  -7  -1  -2   15.60    1.50
   7  -1   2   15.90    1.40
  -7   1  -2   15.40    1.60
  -7   1  -2   15.90    1.90
   7   1   2   17.50    1.50
  -7   1  -2   15.00    1.30
  -7   1  -2   14.00    1.70
   7   1   2   16.30    1.60
   7   1   2   17.40    1.30
  -7   1  -2   17.30    1.50
   7   1   2   18.40    1.90
   7   1   2   17.60    1.60
  -7   1  -2   15.90    1.70
   7   1   2   15.60    1.40
   8  -1   2    3.00    0.80
  -8  -1  -2    3.90    0.90
   8  -1   2    4.60    1.00
   8  -1   2    5.40    0.90
   8  -1   2    4.10    1.20
   8  -1   2    5.60    0.80
   8  -1   2    4.60    1.00
  -8  -1  -2    4.30    1.10
  -8  -1  -2    3.80    1.10
  -8  -1  -2    3.30    1.00
  -8  -1  -2    5.70    1.00
   8   1   2    4.10    1.00
   8   1   2    4.60    0.90
   8   1   2    4.30    1.00
  -8   1  -2    4.60    0.90
  -8   1  -2    5.00    1.00
   8   1   2    4.70    1.00
  -8   1  -2    3.00    1.00
   8   1   2    4.80    1.10
   8   1   2    4.30    0.80
   8   1   2    5.40    1.20
  -9  -1  -2   71.89    3.20
   9  -1   2   61.69    3.30
   9  -1   2   70.89    4.00
   9  -1   2   68.09    3.40
  -9  -1  -2   72.99    3.80
   9  -1   2   65.69    2.90
  -9  -1  -2   71.89    3.30
   9   1   2   69.89    3.60
   9   1   2   71.19    3.80
   9   1   2   72.59    3.50
  -9   1  -2   71.69    3.40
  -9   1  -2   64.09    3.70
   9   1   2   66.69    3.20
   9   1   2   65.99    3.20
  10  -1   2   22.80    2.20
 -10  -1  -2   29.30    2.60
 -10  -1  -2   33.70    2.10
  10  -1   2   31.20    1.90
  10  -1   2   33.40    2.90
  10  -1   2   31.80    2.30
 -10  -1  -2   33.90    2.30
  10   1   2   28.20    2.50
 -10   1  -2   31.30    2.30
  10   1   2   31.90    2.20
 -10   1  -2   29.40    2.60
  10   1   2   32.50    2.40
  10   1   2   27.60    2.10
  10   1   2   32.80    2.50
  11  -1   2   -0.30    1.00
  11  -1   2    0.20    0.80
 -11  -1  -2    1.00    0.70
  11  -1   2    0.20    0.60
 -11  -1  -2   -1.20    0.80
  11  -1   2    0.30    0.80
 -11  -1  -2   -0.70    0.70
 -11   1  -2    0.20    0.90
 -11   1  -2    1.40    1.10
  11   1   2    0.20    1.00
 -11   1  -2    0.30    0.60
  11   1   2   -0.10    0.70
  11   1   2    0.20    0.70
  11   1   2    0.20    0.90
  12  -1   2    4.30    1.30
  12  -1   2    2.70    0.90
  12  -1   2    5.50    1.80
 -12  -1  -2    4.80    1.30
  12  -1   2    3.80    1.20
 -12  -1  -2    5.00    1.70
 -12  -1  -2    4.90    1.20
  12   1   2    5.00    1.40
 -12   1  -2    2.70    1.00
  12   1   2    3.10    1.20
  12   1   2    4.70    1.20
 -12   1  -2    7.90    1.90
 -12   1  -2    4.50    1.30
  13  -1   2   16.40    1.70
 -13  -1  -2   14.80    2.20
 -13  -1  -2   15.30    2.00
  13  -1   2   14.50    2.10
  13  -1   2   15.00    2.20
 -13  -1  -2   14.30    2.40
  13   1   2   13.70    2.20
 -13   1  -2   16.10    2.10
  13   1   2   11.80    1.80
  13   1   2   13.20    2.00
 -13   1  -2   13.80    2.40
 -13   1  -2   17.80    2.00
 -14  -1  -2    2.10    1.20
 -14  -1  -2    1.40    1.10
  14  -1   2    1.20    0.90
  14  -1   2    0.80    1.00
  14  -1   2    1.00    1.20
 -14  -1  -2    1.90    1.70
 -14   1  -2    0.60    1.50
 -14   1  -2    0.90    0.90
  14   1   2    0.60    1.10
  14   1   2    1.50    1.00
 -14   1  -2    0.90    1.10
  14   1   2    0.30    1.00
 -15  -1  -2    8.90    2.40
  15  -1   2   16.00    2.30
 -15  -1  -2   11.00    1.90
 -15  -1  -2   12.00    2.10
  15  -1   2   10.00    1.50
  15  -1   2    6.30    1.80
 -15   1  -2   13.20    2.00
 -15   1  -2    9.80    2.50
  15   1   2   10.60    1.90
  15   1   2    9.70    1.90
 -15   1  -2    8.80    1.80
  15   1   2   11.50    2.30
  16  -1   2    0.70    1.30
  16  -1   2    0.40    0.90
  16  -1   2   -0.10    1.30
 -16  -1  -2   -0.30    1.70
 -16  -1  -2   -0.10    1.40
 -16  -1  -2    0.70    1.20
  16   1   2   -0.20    1.20
  16   1   2    1.00    1.10
 -16   1  -2    1.60    1.80
 -16   1  -2    0.00    1.40
  16   1   2   -1.20    1.00
 -16   1  -2    2.60    1.30
 -17  -1  -2    5.70    2.60
  17  -1   2    7.40    2.10
 -17  -1  -2    7.60    2.00
  17  -1   2    6.90    1.90
 -17  -1  -2    9.30    2.40
  17   1   2    5.80    1.70
 -17   1  -2    5.00    2.30
  17   1   2    2.60    1.50
 -17   1  -2    4.60    2.10
  17   1   2    8.60    2.30
 -17   1  -2    9.50    2.10
  17   1   2    6.50    2.30
  18  -1   2   -0.40    1.40
 -18   1  -2   -0.70    1.70
  18   1   2    0.00    1.30
  18  -2  -2    0.50    1.30
  18  -2  -2    0.50    1.40
 -18  -2   2   -1.10    1.80
 -18  -2   2    0.60    1.60
  18  -2  -2   -0.50    1.50
  18   2  -2   -0.10    1.20
 -18   2   2    0.40    1.60
  18   2  -2    0.70    1.30
  17  -2  -2   16.80    3.00
 -17  -2   2   20.80    3.80
 -17  -2   2   27.80    3.30
 -17  -2   2   22.60    3.30
  17  -2  -2   24.20    3.10
  17  -2  -2   21.00    2.70
 -17   2   2   22.20    3.60
 -17   2   2   16.20    2.30
  17   2  -2   25.10    3.00
  17   2  -2   21.20    3.20
  17   2  -2   27.10    3.00
  17   2  -2   27.80    3.00
 -17   2   2   28.60    3.40
  16  -2  -2   -0.50    1.00
 -16  -2   2    1.50    1.30
 -16  -2   2    0.30    1.70
 -16  -2   2    1.60    1.50
  16  -2  -2    0.70    1.30
  16  -2  -2    2.80    1.60
  16   2  -2   -0.30    1.30
 -16   2   2    2.30    1.20
  16   2  -2    0.70    1.10
  16   2  -2    0.90    1.20
 -16   2   2    2.70    1.80
 -16   2   2    0.70    1.30
  16   2  -2    1.20    1.20
  16   2  -2    1.60    1.20
  15  -2  -2    0.40    0.50
 -15  -2   2   -1.00    1.30
 -15  -2   2   -0.70    1.10
  15  -2  -2    0.50    1.40
 -15  -2   2    0.00    1.20
  15  -2  -2   -0.20    0.90
  15  -2  -2    0.00    1.20
  15   2  -2    0.80    1.30
  15   2  -2    0.10    0.90
 -15   2   2    0.30    1.10
  15   2  -2    0.80    1.10
 -15   2   2    1.30    1.50
  15   2  -2   -0.10    0.90
 -15   2   2    0.50    1.00
  14  -2  -2    8.10    2.20
  14  -2  -2    8.10    1.00
 -14  -2   2    9.10    1.70
 -14  -2   2    9.60    2.00
  14  -2  -2    8.70    1.60
  14  -2  -2    8.70    1.80
 -14  -2   2    7.30    2.10
  14   2  -2    7.10    1.40
  14   2  -2    9.90    1.80
 -14   2   2    7.70    1.40
  14   2  -2    7.70    1.70
 -14   2   2   12.50    2.10
 -14   2   2    8.70    2.10
  14   2  -2    6.90    1.70
  13  -2  -2   10.00    2.20
 -13  -2   2    8.50    1.60
  13  -2  -2    5.20    1.40
  13  -2  -2    9.30    1.60
 -13  -2   2    6.20    1.80
 -13  -2   2   10.00    1.80
  13  -2  -2    9.30    1.10
  13   2  -2    8.50    1.80
  13   2  -2    8.50    1.60
 -13   2   2    8.70    2.00
 -13   2   2    8.80    1.60
  13   2  -2    8.00    1.40
  13   2  -2    6.70    1.50
  12  -2  -2   96.39    3.40
 -12  -2   2   89.69    4.60
 -12  -2   2   96.49    4.50
  12  -2  -2   92.69    4.30
 -12  -2   2   94.99    5.30
  12  -2  -2   94.19    4.50
  12   2  -2   90.99    4.70
  12   2  -2   84.89    4.30
  12   2  -2   94.99    4.00
 -12   2   2   90.99    4.40
  12   2  -2   93.89    4.60
 -12   2   2   93.89    5.00
 -11  -2   2    1.40    1.10
 -11  -2   2    2.50    1.00
  11  -2  -2    2.30    1.00
 -11  -2   2    1.30    1.10
  11  -2  -2    1.70    0.50
  11  -2  -2    1.70    0.80
 -11   2   2    1.40    0.90
  11   2  -2    2.10    0.90
  11   2  -2    2.50    1.10
  11   2  -2    1.90    0.80
  11   2  -2    0.60    0.80
  11   2  -2    2.40    1.00
 -11   2   2    0.40    1.00
 -10  -2   2   21.20    2.00
  10  -2  -2   20.10    1.70
  10  -2  -2   22.80    1.20
  10  -2  -2   21.50    1.40
 -10  -2   2   21.30    1.80
  10  -2  -2   25.00    2.00
 -10  -2   2   19.30    2.40
  10   2  -2   24.10    1.90
  10   2  -2   20.30    1.50
  10   2  -2   18.70    1.70
 -10   2   2   20.70    2.40
 -10   2   2   21.00    1.80
  10   2  -2   17.00    1.90
  10   2  -2   20.40    2.20
  -9  -2   2   34.40    2.70
   9  -2  -2   35.50    2.20
   9  -2  -2   30.20    1.70
  -9  -2   2   28.60    2.20
   9  -2  -2   32.70    1.40
  -9  -2   2   34.70    2.30
  -9  -2   2   30.40    2.10
   9  -2  -2   33.50    2.10
   9   2  -2   30.10    2.20
   9   2  -2   29.90    2.00
   9   2  -2   34.80    2.30
  -9   2   2   34.50    2.20
   9   2  -2   34.50    2.40
  -9   2   2   33.00    2.00
  -9   2   2   31.20    2.50
  -8  -2   2    0.50    0.70
   8  -2  -2    2.00    0.40
   8  -2  -2    2.50    0.80
  -8  -2   2    1.50    0.70
   8  -2  -2    2.30    0.60
  -8  -2   2    0.70    0.80
   8  -2  -2    2.60    0.70
  -8  -2   2    2.60    0.80
   8   2  -2    1.00    0.60
   8   2  -2    1.30    0.70
  -8   2   2    1.70    0.70
   8   2  -2    1.80    0.80
  -8   2   2    2.20    0.60
   8   2  -2    1.00    0.70
  -8   2   2    0.60    0.60
  -8   2   2    0.70    0.70
   8   2  -2    2.50    1.00
   7  -2  -2  138.29    4.70
  -7  -2   2  141.69    5.00
   7  -2  -2  124.89    5.10
  -7  -2   2  131.09    4.80
  -7  -2   2  129.59    4.90
   7  -2  -2  137.69    4.40
  -7  -2   2  133.19    5.40
   7  -2  -2  133.69    3.80
   7  -2  -2  129.19    4.60
  -7  -2   2  137.99    4.90
  -7  -2   2  135.29    4.90
  -7  -2   2  135.39    4.90
   7  -2  -2  122.19    4.70
  -7   2   2  127.39    4.90
  -7   2   2  134.99    4.70
   7   2  -2  135.79    5.10
   7   2  -2  132.79    4.80
   7   2  -2  133.59    5.10
   7   2  -2  130.59    4.70
  -7   2   2  134.79    4.20
  -7   2   2  121.49    5.20
   7   2  -2  117.99    4.40
   7   2  -2  136.19    4.90
  -7   2   2  136.99    5.00
  -7   2   2  135.99    5.20
  -7   2   2  128.79    4.60
  -6  -2   2    0.90    0.60
   6  -2  -2    0.40    0.40
  -6  -2   2   -0.40    0.50
   6  -2  -2   -0.10    0.40
   6  -2  -2    0.30    0.50
  -6  -2   2    0.30    0.60
  -6  -2   2    0.10    0.40
  -6  -2   2    0.00    0.50
   6  -2  -2   -0.20    0.40
  -6  -2   2   -0.70    0.40
  -6  -2   2   -0.30    0.40
   6  -2  -2   -0.20    0.40
   6   2  -2   -0.10    0.50
  -6   2   2   -0.60    0.30
   6   2  -2   -0.20    0.40
   6   2  -2    0.20    0.40
   6   2  -2   -0.10    0.50
   6   2  -2   -0.10    0.40
   6   2  -2    0.20    0.30
  -6   2   2    0.30    0.50
  -6   2   2    0.00    0.50
   6   2  -2   -0.30    0.30
   6   2  -2   -0.20    0.60
  -6   2   2    0.20    0.40
  -6   2   2    0.10    0.40
  -6   2   2   -0.20    0.60
  -6   2   2   -0.70    0.40
   5  -2  -2  292.47    8.50
  -5  -2   2  278.37    8.80
   5  -2  -2  299.67    9.00
   5  -2  -2  281.17    9.00
  -5  -2   2  293.37    8.70
  -5  -2   2  286.87    8.60
  -5  -2   2  285.87    8.80
  -5  -2   2  292.67    8.80
  -5  -2   2  298.97    9.30
   5  -2  -2  282.67    8.60
   5  -2  -2  293.87    8.50
  -5  -2   2  278.07    8.80
   5  -2  -2  288.57    8.40
  -5   2   2  283.77    8.50
  -5   2   2  286.07    8.40
   5   2  -2  295.57    9.10
   5   2  -2  280.47    8.70
   5   2  -2  284.47    8.80
  -5   2   2  295.87    9.00
  -5   2   2  282.87    9.20
   5   2  -2  287.07    8.70
   5   2  -2  295.67    8.80
   5   2  -2  285.27    8.90
  -5   2   2  282.27    8.90
  -5   2   2  283.97    8.70
   5   2  -2  281.17    8.60
  -5   2   2  300.77    8.30
  -4  -2   2   16.80    1.20
  -4  -2   2   16.00    1.20
  -4  -2   2   16.70    1.10
   4  -2  -2   16.20    0.90
  -4  -2   2   16.40    1.00
  -4  -2   2   15.30    1.20
   4  -2  -2   15.10    1.20
   4  -2  -2   15.30    1.20
   4  -2  -2   16.50    1.00
  -4  -2   2   17.20    1.20
   4  -2  -2   17.20    1.00
  -4  -2   2   15.80    1.20
   4  -2  -2   16.10    1.00
  -4  -2   2   16.70    1.40
  -4   2   2   15.70    1.00
  -4   2   2   15.70    1.20
   4   2  -2   17.20    1.20
   4   2  -2   17.40    1.20
   4   2  -2   15.60    1.20
   4   2  -2   17.40    1.30
   4   2  -2   16.20    1.10
  -4   2   2   15.80    1.30
  -4   2   2   16.40    0.90
  -4   2   2   17.70    1.10
   4   2  -2   17.00    1.10
  -4   2   2   17.30    1.20
   4   2  -2   16.20    1.30
  -4   2   2   17.80    1.00
  -3  -2   2   24.30    1.40
   3  -2  -2   25.60    1.00
  -3  -2   2   24.00    1.40
  -3  -2   2   26.30    1.40
   3  -2  -2   24.60    1.40
   3  -2  -2   24.50    1.20
   3  -2  -2   24.20    1.20
   3  -2  -2   24.60    1.40
  -3  -2   2   24.10    1.50
  -3  -2   2   24.30    1.30
  -3  -2   2   27.20    1.60
  -3  -2   2   24.30    1.30
   3  -2  -2   24.10    1.70
   3   2  -2   25.90    1.40
  -3   2   2   25.10    1.40
   3   2  -2   26.70    1.40
   3   2  -2   24.70    1.40
  -3   2   2   25.70    1.20
   3   2  -2   24.80    1.50
  -3   2   2   25.30    1.40
  -3   2   2   25.40    1.60
   3   2  -2   27.10    1.40
  -3   2   2   25.10    1.20
   3   2  -2   24.10    1.40
  -3   2   2   24.90    1.10
   3   2  -2   26.00    1.40
  -3   2   2   27.90    1.30
  -2  -2   2  190.78    5.80
  -2  -2   2  190.28    5.70
   2  -2  -2  184.58    5.70
  -2  -2   2  177.38    5.70
   2  -2  -2  185.38    5.20
   2  -2  -2  183.58    5.40
   2  -2  -2  186.58    6.00
  -2  -2   2  180.48    5.50
  -2  -2   2  187.08    5.20
  -2  -2   2  186.18    5.80
  -2  -2   2  181.18    5.70
  -2  -2   2  185.68    5.20
   2  -2  -2  170.48    5.00
   2  -2  -2  182.58    5.60
  -2  -2   2  191.88    6.00
   2  -2  -2  183.58    5.60
  -2  -2   2  179.38    5.80
  -2  -2   2  186.18    5.60
  -2   2   2  184.68    5.50
   2   2  -2  191.38    5.60
  -2   2   2  190.08    5.40
  -2   2   2  183.18    5.70
   2   2  -2  179.78    5.70
  -2   2   2  189.48    5.20
  -2   2   2  188.68    5.40
  -2   2   2  184.78    5.20
  -2   2   2  185.58    5.60
   2   2  -2  189.38    5.70
   2   2  -2  183.98    5.50
   2   2  -2  179.18    5.80
  -2   2   2  186.18    5.70
   2   2  -2  183.78    5.70
   2   2  -2  184.68    5.70
  -2   2   2  181.78    5.70
   1  -2  -2    2.50    0.50
   1  -2  -2    3.20    0.40
   1  -2  -2    2.40    0.60
  -1  -2   2    2.70    0.60
  -1  -2   2    2.70    0.50
  -1  -2   2    3.20    0.40
  -1  -2   2    2.00    0.60
  -1  -2   2    1.80    0.60
   1  -2  -2    4.00    0.70
  -1  -2   2    2.70    0.50
   1  -2  -2    3.30    0.40
   1  -2  -2    2.40    0.50
  -1  -2   2    3.10    0.40
  -1  -2   2    2.00    0.50
  -1  -2   2    4.10    0.60
   1  -2  -2    3.40    0.60
  -1   2   2    2.20    0.50
   1   2  -2    2.80    0.40
   1   2  -2    2.30    0.60
  -1   2   2    2.90    0.40
   1   2  -2    2.90    0.60
  -1   2   2    1.90    0.40
   1   2  -2    1.30    0.50
  -1   2   2    3.20    0.40
  -1   2   2    2.50    0.30
   1   2  -2    3.60    0.50
  -1   2   2    2.80    0.50
  -1   2   2    2.20    0.50
  -1   2   2    3.00    0.30
   1   2  -2    1.70    0.40
   1   2  -2    2.00    0.60
   1   2  -2    2.20    0.50
   1   2  -2    3.10    0.60
   1   2  -2    2.70    0.60
  -1   2   2    2.40    0.60
  -1   2   2    2.20    0.40
   1   2  -2    1.80    0.50
   0  -2  -2  261.67    7.90
   0  -2   2  259.67    8.00
   0  -2  -2  270.77    7.90
   0  -2   2  263.87    7.90
   0  -2   2  271.47    7.70
   0  -2   2  268.07    7.70
   0  -2  -2  262.97    7.70
   0  -2   2  262.07    8.00
   0  -2   2  276.67    7.70
   0  -2  -2  266.87    7.50
   0  -2   2  263.77    7.40
   0  -2   2  269.17    7.90
   0  -2  -2  260.07    7.60
   0  -2  -2  269.57    7.80
   0  -2   2  275.77    8.00
   0   2  -2  259.47    7.90
   0   2  -2  265.57    8.00
   0   2   2  263.97    7.70
   0   2  -2  260.67    8.10
   0   2  -2  266.57    8.00
   0   2  -2  261.07    7.90
   0   2   2  260.37    7.90
   0   2   2  275.87    7.80
   0   2   2  270.17    7.40
   0   2   2  267.37    7.90
   0   2   2  275.77    7.50
   0   2   2  272.87    7.50
   0   2  -2  257.17    7.70
   0   2   2  266.77    7.50
   0   2  -2  271.57    7.60
   0   2   2  262.17    7.80
   0   2  -2  282.87    8.10
   0   2   2  269.67    7.60
   0   2   2  257.77    7.50
   0   2   2  266.57    7.60
   1  -2   2   81.19    3.10
   1  -2   2   86.19    3.00
   1  -2   2   84.19    2.40
   1  -2   2   84.69    3.00
  -1  -2  -2   82.49    2.80
   1  -2   2   78.79    3.00
  -1  -2  -2   84.69    2.90
  -1  -2  -2   83.29    2.70
   1  -2   2   84.79    3.10
   1  -2   2   81.09    3.20
  -1  -2  -2   81.99    2.90
  -1  -2  -2   83.39    2.70
  -1  -2  -2   83.29    3.00
   1  -2   2   84.99    2.80
   1  -2   2   92.09    3.10
  -1   2  -2   82.69    3.10
   1   2   2   88.89    2.80
   1   2   2   85.49    2.90
   1   2   2   82.49    2.90
   1   2   2   86.59    2.90
  -1   2  -2   84.79    3.00
   1   2   2   84.69    2.60
   1   2   2   84.59    2.70
   1   2   2   84.39    2.80
  -1   2  -2   85.19    3.20
  -1   2  -2   83.49    3.10
   1   2   2   85.49    2.50
  -1   2  -2   80.59    2.70
   1   2   2   86.29    2.80
   1   2   2   82.39    3.00
  -1   2  -2   84.99    3.00
  -1   2  -2   87.09    3.20
  -1   2  -2   86.59    2.90
  -2  -2  -2   98.89    3.20
  -2  -2  -2   98.49    3.30
  -2  -2  -2  103.09    3.10
  -2  -2  -2   99.09    3.00
   2  -2   2  102.19    3.70
  -2  -2  -2  102.99    3.20
  -2  -2  -2  101.49    3.50
  -2  -2  -2   99.29    3.50
   2  -2   2  101.39    3.60
   2  -2   2  103.19    3.80
   2  -2   2  100.99    3.70
   2  -2   2   98.19    3.50
   2  -2   2  102.79    3.20
   2  -2   2  103.49    3.60
   2  -2   2  103.89    3.00
  -2  -2  -2  100.59    3.40
  -2  -2  -2  100.49    3.40
  -2   2  -2  105.69    3.00
  -2   2  -2   96.39    3.10
   2   2   2  106.79    3.40
   2   2   2  101.89    3.20
   2   2   2  104.99    3.10
   2   2   2  105.79    3.30
  -2   2  -2  101.79    3.80
  -2   2  -2  101.59    3.60
   2   2   2  100.19    3.40
   2   2   2  104.19    3.20
   2   2   2  101.29    3.40
  -2   2  -2  101.89    3.60
  -2   2  -2  108.09    3.70
  -2   2  -2  101.59    3.60
  -2   2  -2  104.79    3.50
   2   2   2  101.89    3.50
  -2   2  -2  100.59    3.70
  -3  -2  -2   90.49    3.00
  -3  -2  -2   86.19    3.30
  -3  -2  -2   96.79    3.20
   3  -2   2   91.09    3.50
  -3  -2  -2   92.69    3.30
   3  -2   2   94.39    3.40
   3  -2   2   88.89    3.20
   3  -2   2   91.79    3.60
  -3  -2  -2   91.69    3.30
  -3  -2  -2   94.09    3.40
   3  -2   2   98.99    2.90
   3  -2   2   92.99    3.70
  -3   2  -2   97.69    2.90
   3   2   2   95.89    3.30
   3   2   2   94.89    3.00
   3   2   2   92.79    3.10
   3   2   2   91.09    3.20
  -3   2  -2   95.39    3.40
   3   2   2   89.09    3.00
   3   2   2   94.99    3.20
  -3   2  -2   90.09    3.60
  -3   2  -2   92.59    3.20
  -3   2  -2   92.89    3.50
  -3   2  -2   90.89    3.60
  -3   2  -2   90.79    3.50
   3   2   2   93.79    3.30
  -4  -2  -2  173.98    5.60
  -4  -2  -2  170.48    5.50
   4  -2   2  170.28    5.40
   4  -2   2  167.38    5.90
  -4  -2  -2  170.18    5.60
  -4  -2  -2  169.88    5.40
   4  -2   2  172.58    5.70
  -4  -2  -2  174.08    5.80
  -4  -2  -2  171.78    5.30
   4  -2   2  170.58    5.70
   4  -2   2  178.28    5.30
   4  -2   2  162.08    6.00
   4  -2   2  176.58    5.10
  -4  -2  -2  171.68    5.40
   4  -2   2  175.98    5.70
  -4   2  -2  159.78    5.80
  -4   2  -2  169.58    5.80
   4   2   2  169.88    5.50
  -4   2  -2  170.68    5.90
  -4   2  -2  169.38    5.30
   4   2   2  183.08    5.20
  -4   2  -2  175.88    5.20
  -4   2  -2  172.58    6.00
   4   2   2  168.78    5.60
   4   2   2  167.98    5.60
  -4   2  -2  162.28    5.60
   4   2   2  167.68    5.30
   4   2   2  182.18    5.40
   4   2   2  176.38    5.40
  -5  -2  -2   14.00    1.50
  -5  -2  -2   12.40    1.10
   5  -2   2   13.90    1.20
   5  -2   2   12.30    1.20
   5  -2   2   14.50    1.40
   5  -2   2   15.60    1.80
   5  -2   2   10.70    1.40
   5  -2   2   15.00    1.10
  -5  -2  -2    9.20    1.00
  -5  -2  -2   13.20    1.10
  -5  -2  -2   12.20    1.20
  -5  -2  -2   12.20    1.20
  -5  -2  -2   14.90    1.10
   5  -2   2   13.00    0.80
   5  -2   2   12.30    1.30
  -5   2  -2   10.50    1.30
  -5   2  -2   11.20    0.90
   5   2   2   14.60    1.20
  -5   2  -2   14.30    1.20
   5   2   2   14.20    1.20
   5   2   2   13.60    1.20
   5   2   2   13.00    1.00
  -5   2  -2   14.70    1.60
   5   2   2   12.70    1.00
  -5   2  -2   10.40    1.30
   5   2   2   14.10    1.10
   5   2   2   13.70    1.40
  -5   2  -2    9.10    1.30
  -5   2  -2   12.00    1.00
   6  -2   2    2.20    0.70
   6  -2   2    1.80    0.60
  -6  -2  -2    1.50    0.60
   6  -2   2    3.20    0.90
   6  -2   2    2.80    0.80
  -6  -2  -2    1.00    0.60
   6  -2   2    2.70    0.70
   6  -2   2    2.60    0.90
   6  -2   2    2.90    0.80
  -6  -2  -2    2.20    0.70
  -6  -2  -2    2.90    0.70
  -6  -2  -2    2.10    0.70
  -6  -2  -2    2.90    0.90
  -6  -2  -2    2.10    0.70
   6   2   2    3.50    0.70
   6   2   2    2.00    0.70
  -6   2  -2    2.00    0.80
   6   2   2    1.70    0.70
  -6   2  -2    1.80    0.70
   6   2   2    2.50    0.80
  -6   2  -2    2.30    0.60
  -6   2  -2    2.90    0.70
  -6   2  -2    2.60    0.60
  -6   2  -2    2.60    0.90
  -6   2  -2    3.10    1.00
   6   2   2    3.10    0.70
   6   2   2    2.50    0.70
   6   2   2    3.60    0.60
   7  -2   2  117.09    4.40
   7  -2   2  124.29    3.90
   7  -2   2  120.19    4.70
  -7  -2  -2  121.39    4.60
   7  -2   2  122.39    4.70
   7  -2   2  116.79    4.30
  -7  -2  -2  127.99    4.70
  -7  -2  -2  123.29    4.50
  -7  -2  -2  121.99    5.00
   7  -2   2  120.69    5.30
  -7  -2  -2  123.39    4.60
  -7   2  -2  118.39    4.20
   7   2   2  127.19    4.70
   7   2   2  117.59    4.70
   7   2   2  121.19    4.40
  -7   2  -2  127.99    5.20
  -7   2  -2  122.89    4.60
   7   2   2  123.89    4.70
  -7   2  -2  120.39    4.40
   7   2   2  117.69    4.90
   8  -2   2    8.70    1.70
  -8  -2  -2   10.00    1.40
   8  -2   2    9.90    1.20
   8  -2   2    6.20    1.20
  -8  -2  -2    8.10    1.30
  -8  -2  -2   14.20    2.00
   8  -2   2   10.10    1.00
   8  -2   2    9.90    1.30
  -8  -2  -2    9.10    1.30
  -8  -2  -2    8.50    1.30
  -8   2  -2   10.30    1.70
  -8   2  -2    8.20    1.10
   8   2   2    9.00    1.20
   8   2   2    8.50    1.40
   8   2   2   10.30    1.50
   8   2   2   10.50    1.50
  -8   2  -2    9.30    1.10
  -8   2  -2    8.70    1.20
   8   2   2    9.20    1.40
   8   2   2    9.60    1.40
  -9  -2  -2   20.20    1.90
  -9  -2  -2   24.20    1.90
  -9  -2  -2   22.50    1.90
   9  -2   2   20.40    1.30
  -9  -2  -2   20.30    2.40
   9  -2   2   20.30    1.80
   9  -2   2   22.10    1.90
   9  -2   2   23.80    2.70
  -9   2  -2   23.30    1.60
   9   2   2   22.50    2.40
   9   2   2   22.60    2.10
  -9   2  -2   19.60    2.30
   9   2   2   23.80    2.10
  -9   2  -2   24.20    2.00
   9   2   2   23.40    1.80
   9   2   2   21.60    2.00
   9   2   2   21.10    1.90
 -10  -2  -2    5.00    1.40
  10  -2   2    2.60    1.00
  10  -2   2    3.70    1.10
  10  -2   2    5.30    1.50
 -10  -2  -2    5.30    1.10
 -10  -2  -2    6.20    1.30
  10  -2   2    5.60    0.90
 -10   2  -2    4.00    1.20
  10   2   2    3.00    1.00
  10   2   2    5.10    1.10
  10   2   2    6.40    1.30
  10   2   2    3.50    1.20
 -10   2  -2    3.70    1.30
  10   2   2    5.00    1.30
 -11  -2  -2   18.50    2.00
  11  -2   2   15.70    2.60
  11  -2   2   14.90    1.30
 -11  -2  -2   15.70    1.90
 -11  -2  -2   15.60    2.40
  11  -2   2   12.20    1.70
  11  -2   2   14.20    1.90
  11   2   2   16.70    2.00
  11   2   2   18.70    2.20
  11   2   2   16.10    2.20
 -11   2  -2   18.00    2.10
 -11   2  -2   16.50    2.40
  11   2   2   17.70    2.10
 -12  -2  -2   21.30    2.90
  12  -2   2   24.00    3.10
  12  -2   2   20.20    1.60
  12  -2   2   20.70    2.30
 -12  -2  -2   18.70    2.20
 -12  -2  -2   20.70    2.40
  12  -2   2   22.30    2.40
 -12   2  -2   25.50    2.60
 -12   2  -2   18.40    2.60
  12   2   2   20.30    2.30
  12   2   2   18.70    2.30
  12   2   2   17.80    2.20
  13  -2   2    4.80    1.00
 -13  -2  -2    4.50    1.80
  13  -2   2    3.40    1.30
  13  -2   2    5.10    1.40
 -13  -2  -2    5.40    1.40
 -13  -2  -2    3.70    1.30
  13   2   2    5.70    1.50
 -13   2  -2    5.40    1.60
 -13   2  -2    5.10    1.80
  13   2   2    4.40    1.30
  13   2   2    4.50    1.60
 -14  -2  -2   28.00    3.70
 -14  -2  -2   38.30    3.20
  14  -2   2   35.60    2.20
 -14  -2  -2   40.50    3.10
  14  -2   2   30.80    2.80
  14  -2   2   27.80    3.00
 -14   2  -2   29.80    3.60
 -14   2  -2   40.30    3.20
  14   2   2   34.70    2.90
  14   2   2   33.40    3.50
 -14   2  -2   33.60    2.60
  14   2   2   33.60    3.00
  15  -2   2    0.30    1.00
 -15  -2  -2    1.50    1.30
 -15  -2  -2    1.30    1.50
 -15  -2  -2    0.80    1.20
  15  -2   2   -1.00    1.10
  15  -2   2    0.80    0.60
 -15   2  -2   -0.40    0.80
  15   2   2    0.50    1.20
 -15   2  -2    1.80    1.70
 -15   2  -2   -0.80    1.20
  15   2   2    0.20    1.10
  15   2   2    0.00    1.30
 -16  -2  -2    0.80    1.70
 -16  -2  -2    0.10    1.10
  16  -2   2   -0.40    1.30
 -16  -2  -2    0.20    1.20
  16  -2   2   -0.10    1.10
 -16   2  -2   -1.30    1.80
  16   2   2    2.10    1.70
  16   2   2   -0.10    1.10
  16   2   2    0.80    1.20
 -16   2  -2    0.90    1.40
 -16   2  -2    0.40    1.00
  16   2   2   -0.60    1.10
  17  -2   2    0.10    1.20
  17  -2   2    0.50    1.40
 -17  -2  -2    0.30    1.90
  17  -2   2    2.40    1.80
 -17   2  -2    0.40    1.50
  17   2   2    1.30    1.40
  17  -3  -2    1.10    1.50
  17  -3  -2   -0.30    1.30
 -17  -3   2    0.30    2.00
  17  -3  -2   -1.00    1.10
  17   3  -2    0.20    1.30
  17   3  -2   -0.50    1.10
 -17   3   2   -0.70    1.40
 -16  -3   2    1.40    1.90
 -16  -3   2   -0.40    1.10
 -16  -3   2    2.80    1.60
  16  -3  -2    0.90    1.50
  16  -3  -2    1.70    1.50
  16  -3  -2    1.60    1.20
 -16   3   2    2.90    1.90
  16   3  -2    1.90    1.30
 -16   3   2    3.20    1.30
  16   3  -2    2.00    1.40
  16   3  -2    1.10    1.50
 -16   3   2    1.70    1.40
  16   3  -2    2.30    1.40
  15  -3  -2    8.80    2.50
  15  -3  -2    7.50    1.80
 -15  -3   2   12.80    2.30
  15  -3  -2   11.10    1.80
 -15  -3   2   14.40    3.10
 -15  -3   2   15.40    2.60
  15   3  -2   12.10    2.30
 -15   3   2   12.70    2.30
  15   3  -2   11.50    2.10
 -15   3   2    7.10    2.10
  15   3  -2    8.60    1.90
 -15   3   2   10.60    1.70
  15   3  -2   11.40    2.10
 -14  -3   2   10.60    2.10
  14  -3  -2    7.50    1.50
  14  -3  -2   10.20    2.50
 -14  -3   2    5.10    2.00
  14  -3  -2    9.50    1.80
 -14  -3   2    8.90    1.90
  14   3  -2   10.60    1.90
 -14   3   2   10.10    1.90
 -14   3   2    8.00    2.00
  14   3  -2   10.50    1.90
  14   3  -2    7.50    1.00
  14   3  -2    9.60    2.00
  14   3  -2    9.50    1.80
  13  -3  -2   27.40    2.30
 -13  -3   2   31.60    3.20
  13  -3  -2   23.00    2.40
  13  -3  -2   22.30    3.20
 -13  -3   2   27.80    3.50
 -13  -3   2   20.80    2.40
 -13   3   2   24.50    3.00
  13   3  -2   31.50    3.10
  13   3  -2   27.50    1.60
  13   3  -2   27.70    3.00
 -13   3   2   30.20    2.70
  13   3  -2   31.60    2.60
  13   3  -2   25.30    2.70
  12  -3  -2    7.90    1.50
  12  -3  -2    6.60    2.00
 -12  -3   2    6.70    1.50
  12  -3  -2    6.20    1.20
 -12  -3   2   10.10    2.30
 -12  -3   2    9.60    1.70
 -12   3   2    7.60    1.60
  12   3  -2    6.30    1.40
  12   3  -2    7.60    0.90
  12   3  -2    5.80    1.60
  12   3  -2    6.80    1.50
 -12   3   2    7.80    1.70
  12   3  -2    8.60    1.70
  11  -3  -2    6.30    1.80
 -11  -3   2    7.30    1.60
  11  -3  -2    4.70    1.20
 -11  -3   2    7.50    1.90
 -11  -3   2    8.70    1.70
  11  -3  -2    6.70    1.20
  11   3  -2    8.50    1.70
  11   3  -2    8.20    1.50
 -11   3   2   10.10    1.60
  11   3  -2    7.40    1.50
 -11   3   2    7.00    1.60
  11   3  -2    6.90    0.80
  11   3  -2    5.20    1.10
  11   3  -2    9.30    1.60
 -10  -3   2    4.50    1.10
  10  -3  -2    4.90    1.10
 -10  -3   2    5.40    1.60
  10  -3  -2    4.10    1.50
  10  -3  -2    6.60    1.20
 -10  -3   2    5.80    1.30
 -10  -3   2    2.60    1.00
  10  -3  -2    4.20    1.00
 -10   3   2    4.60    1.10
  10   3  -2    4.80    1.20
  10   3  -2    6.40    1.30
 -10   3   2    3.30    1.30
  10   3  -2    6.40    1.40
  10   3  -2    5.90    0.60
  10   3  -2    5.10    1.30
 -10   3   2    4.70    0.80
  10   3  -2    3.00    1.10
  -9  -3   2   10.70    1.60
   9  -3  -2   10.50    1.30
  -9  -3   2   11.00    1.40
   9  -3  -2    9.30    1.30
   9  -3  -2    9.60    1.20
  -9  -3   2   10.90    1.60
  -9  -3   2    9.20    1.80
  -9  -3   2   10.60    1.60
  -9   3   2    7.30    1.10
  -9   3   2   13.00    1.60
   9   3  -2    9.30    1.50
  -9   3   2   11.20    1.70
   9   3  -2   10.30    1.70
   9   3  -2   11.70    1.50
  -9   3   2    9.00    1.10
   9   3  -2   12.40    1.60
   9   3  -2    9.80    1.50
   8  -3  -2   46.00    2.30
   8  -3  -2   47.30    2.30
  -8  -3   2   47.30    2.40
  -8  -3   2   48.80    2.70
  -8  -3   2   55.29    3.30
   8  -3  -2   51.09    2.40
  -8  -3   2   47.80    2.80
  -8  -3   2   47.50    2.80
  -8   3   2   47.20    2.50
   8   3  -2   50.09    2.70
   8   3  -2   45.80    2.70
   8   3  -2   47.90    2.80
   8   3  -2   45.80    2.80
   8   3  -2   47.30    2.50
  -8   3   2   47.80    3.00
   8   3  -2   42.00    2.70
  -8   3   2   49.60    2.10
  -8   3   2   46.10    2.30
  -7  -3   2    5.60    1.30
  -7  -3   2    5.90    1.10
  -7  -3   2    8.50    1.40
  -7  -3   2    7.30    1.00
  -7  -3   2    6.90    1.10
  -7  -3   2    6.30    1.10
   7  -3  -2    6.40    0.90
   7  -3  -2    6.10    0.90
   7  -3  -2    5.70    0.80
   7   3  -2    7.00    1.10
   7   3  -2    6.10    1.10
   7   3  -2    7.70    1.30
  -7   3   2    6.40    0.80
  -7   3   2    7.20    0.90
  -7   3   2    8.60    1.20
  -7   3   2    5.40    1.10
   7   3  -2    7.20    1.30
   7   3  -2    5.10    0.90
   7   3  -2    4.60    1.00
   6  -3  -2   79.69    3.10
  -6  -3   2   76.79    3.40
   6  -3  -2   81.39    2.90
   6  -3  -2   84.09    3.60
  -6  -3   2   70.49    3.40
   6  -3  -2   78.49    3.60
   6  -3  -2   75.79    2.90
  -6  -3   2   83.59    3.90
  -6  -3   2   79.39    3.50
  -6  -3   2   81.69    3.00
  -6  -3   2   75.49    3.30
   6  -3  -2   70.69    3.80
  -6  -3   2   74.69    3.20
  -6   3   2   83.09    3.80
   6   3  -2   81.09    3.60
   6   3  -2   80.09    3.30
  -6   3   2   84.19    2.90
   6   3  -2   77.69    3.20
  -6   3   2   75.79    3.10
   6   3  -2   78.09    3.40
  -6   3   2   79.49    3.40
   6   3  -2   77.49    3.40
  -6   3   2   82.69    2.90
   6   3  -2   66.39    3.30
  -6   3   2   74.39    3.40
  -5  -3   2   16.00    1.60
   5  -3  -2   14.30    1.20
   5  -3  -2   14.80    1.20
  -5  -3   2   14.70    1.60
   5  -3  -2   14.40    1.00
   5  -3  -2   15.50    1.00
  -5  -3   2   13.50    1.50
  -5  -3   2   16.60    1.00
   5  -3  -2   16.10    1.40
  -5  -3   2   16.40    1.40
   5  -3  -2   15.30    1.40
  -5  -3   2   17.70    1.80
  -5  -3   2   16.40    1.30
  -5  -3   2   15.30    1.20
   5  -3  -2   19.60    2.10
   5   3  -2   15.40    1.60
  -5   3   2   15.70    1.40
  -5   3   2   14.60    0.90
   5   3  -2   13.30    1.10
  -5   3   2   14.50    1.20
   5   3  -2   13.10    1.30
  -5   3   2   17.60    1.40
   5   3  -2   15.70    1.40
  -5   3   2   16.60    1.10
  -5   3   2   16.00    1.70
   5   3  -2   15.90    1.30
   5   3  -2   16.80    1.80
   5   3  -2   13.50    1.20
  -5   3   2   15.20    1.60
  -4  -3   2   20.60    1.40
   4  -3  -2   20.40    1.50
   4  -3  -2   20.70    1.30
  -4  -3   2   22.20    1.80
  -4  -3   2   21.10    1.00
  -4  -3   2   20.00    0.90
  -4  -3   2   24.80    1.60
   4  -3  -2   21.50    1.50
   4  -3  -2   18.40    1.80
  -4  -3   2   19.80    1.60
   4  -3  -2   23.60    1.40
   4  -3  -2   20.70    1.00
  -4  -3   2   21.40    1.50
  -4  -3   2   20.50    1.50
  -4  -3   2   20.90    1.30
  -4   3   2   18.50    1.40
   4   3  -2   21.20    1.40
   4   3  -2   19.30    1.50
  -4   3   2   22.70    1.50
   4   3  -2   22.80    1.40
   4   3  -2   19.70    1.60
  -4   3   2   17.90    1.50
  -4   3   2   21.80    1.00
  -4   3   2   22.10    1.30
   4   3  -2   19.30    1.30
   4   3  -2   20.00    1.50
  -4   3   2   20.60    1.60
   4   3  -2   19.70    1.40
  -4   3   2   22.10    1.40
  -4   3   2   19.80    1.30
  -3  -3   2  125.89    4.10
   3  -3  -2  120.29    4.20
   3  -3  -2  125.29    3.70
  -3  -3   2  122.39    4.40
  -3  -3   2  125.79    4.50
   3  -3  -2  122.39    4.30
   3  -3  -2  121.89    3.60
  -3  -3   2  125.29    3.60
   3  -3  -2  119.69    4.10
   3  -3  -2  122.99    4.90
  -3  -3   2  127.09    4.60
  -3  -3   2  119.69    4.50
  -3  -3   2  131.29    4.50
   3  -3  -2  120.89    4.40
  -3  -3   2  125.99    4.10
  -3  -3   2  122.69    4.40
   3  -3  -2  125.59    3.60
  -3  -3   2  125.69    4.70
  -3   3   2  123.59    4.30
  -3   3   2  127.49    3.60
  -3   3   2  119.19    3.70
   3   3  -2  130.79    4.30
   3   3  -2  124.09    4.30
   3   3  -2  124.59    4.60
   3   3  -2  126.09    4.50
  -3   3   2  122.99    4.10
  -3   3   2  123.09    4.20
  -3   3   2  130.29    4.60
  -3   3   2  124.09    4.50
   3   3  -2  130.39    4.20
  -3   3   2  125.79    4.20
  -3   3   2  124.09    4.50
   3   3  -2  123.49    4.40
   3   3  -2  120.09    4.50
   3   3  -2  122.09    4.40
  -2  -3   2    7.00    1.00
  -2  -3   2    6.20    0.70
  -2  -3   2    6.70    0.90
   2  -3  -2    5.00    0.80
  -2  -3   2    5.60    0.70
   2  -3  -2    7.00    0.70
   2  -3  -2    5.20    0.80
   2  -3  -2    7.80    0.60
   2  -3  -2    7.40    0.90
   2  -3  -2    6.10    1.00
  -2  -3   2    6.70    1.00
  -2  -3   2    6.60    0.70
  -2  -3   2    6.90    1.00
  -2  -3   2    6.00    1.00
  -2  -3   2    3.40    0.70
  -2  -3   2    5.80    0.90
  -2   3   2    6.60    0.80
  -2   3   2    5.70    0.80
   2   3  -2    5.40    1.00
   2   3  -2    6.30    1.00
  -2   3   2    7.10    0.90
   2   3  -2    6.40    1.00
  -2   3   2    6.60    0.70
  -2   3   2    7.10    1.00
   2   3  -2    6.50    1.00
   2   3  -2    6.40    0.90
  -2   3   2    6.10    0.90
  -2   3   2    7.70    0.90
   2   3  -2    5.10    0.80
  -2   3   2    6.20    0.60
   2   3  -2    5.70    0.80
   2   3  -2    6.40    0.70
   1  -3  -2   92.49    3.70
  -1  -3   2   91.29    3.20
  -1  -3   2   91.39    3.60
   1  -3  -2   89.29    3.50
  -1  -3   2  100.49    3.60
   1  -3  -2   97.09    3.50
  -1  -3   2   90.09    3.60
  -1  -3   2   94.69    3.00
   1  -3  -2   92.39    3.50
  -1  -3   2   93.89    3.70
   1  -3  -2   90.49    3.10
  -1  -3   2   93.29    3.40
  -1  -3   2   99.29    3.00
  -1   3   2   95.99    3.20
   1   3  -2   93.39    3.60
   1   3  -2   98.39    3.50
  -1   3   2   90.79    3.50
   1   3  -2   95.99    3.70
   1   3  -2   95.29    3.70
   1   3  -2   95.59    3.40
  -1   3   2   89.79    3.20
   1   3  -2   95.79    3.80
   1   3  -2   96.29    3.30
  -1   3   2   98.09    3.30
  -1   3   2   93.89    3.20
   1   3  -2   93.69    3.60
   1   3  -2   98.39    2.90
  -1   3   2   94.89    3.00
  -1   3   2   96.09    3.50
   1   3  -2   95.99    3.60
  -1   3   2   98.09    3.40
   1   3  -2   96.59    3.60
  -1   3   2   97.89    3.30
   1   3  -2  100.09    3.00
  -1   3   2   98.89    2.80
  -1   3   2   92.49    3.50
   0  -3   2   59.09    2.20
   0  -3   2   57.39    2.50
   0  -3  -2   53.59    2.40
   0  -3  -2   55.99    2.40
   0  -3  -2   57.09    2.20
   0  -3   2   56.59    2.60
   0  -3   2   51.09    2.50
   0  -3   2   54.39    2.40
   0  -3   2   55.49    1.70
   0  -3   2   60.49    2.30
   0  -3  -2   55.29    2.50
   0  -3  -2   56.79    2.50
   0   3   2   59.69    2.20
   0   3  -2   56.49    2.50
   0   3   2   59.59    2.00
   0   3   2   58.29    2.20
   0   3  -2   52.09    2.50
   0   3   2   51.69    1.90
   0   3  -2   54.19    2.30
   0   3  -2   53.99    2.40
   0   3  -2   57.59    2.50
   0   3  -2   58.69    2.40
   0   3  -2   52.99    2.50
   0   3   2   56.59    2.50
   0   3   2   54.89    2.30
   0   3  -2   54.49    2.50
   0   3   2   54.69    2.20
   0   3  -2   60.69    2.10
   0   3   2   57.89    2.30
   0   3   2   56.79    2.50
   0   3  -2   55.19    2.70
   0   3   2   55.29    2.10
   0   3   2   55.19    1.90
   0   3   2   54.59    2.10
   1  -3   2    1.50    0.40
  -1  -3  -2    1.90    0.60
   1  -3   2    0.80    0.50
   1  -3   2    0.70    0.50
  -1  -3  -2    1.20    0.60
  -1  -3  -2    1.70    0.50
   1  -3   2    0.80    0.60
  -1  -3  -2    1.40    0.50
   1  -3   2    2.10    0.70
   1  -3   2    1.20    0.50
  -1  -3  -2    1.10    0.40
   1  -3   2    1.90    0.60
   1  -3   2    0.60    0.50
   1  -3   2    1.50    0.50
   1   3   2    1.20    0.40
   1   3   2    1.30    0.60
  -1   3  -2    1.40    0.60
   1   3   2    1.80    0.60
  -1   3  -2    0.80    0.50
   1   3   2    1.00    0.40
  -1   3  -2    0.80    0.40
   1   3   2    0.60    0.50
  -1   3  -2    1.30    0.60
  -1   3  -2    1.00    0.50
  -1   3  -2    1.50    0.50
   1   3   2    0.90    0.50
   1   3   2    1.50    0.40
   1   3   2    2.20    0.50
  -1   3  -2    1.90    0.70
   1   3   2    0.30    0.40
  -1   3  -2    1.60    0.60
   1   3   2    1.50    0.40
  -2  -3  -2   98.39    2.90
  -2  -3  -2   93.39    3.50
  -2  -3  -2  102.09    3.50
   2  -3   2  100.39    3.30
   2  -3   2   95.19    3.60
  -2  -3  -2   96.19    3.70
   2  -3   2   99.99    3.70
  -2  -3  -2   95.99    3.50
  -2  -3  -2   95.79    3.30
  -2  -3  -2   96.89    2.90
   2  -3   2   96.69    3.90
   2  -3   2   94.29    3.80
   2  -3   2   99.89    3.70
  -2  -3  -2   94.49    3.30
   2  -3   2   95.39    3.60
  -2  -3  -2   96.99    3.30
  -2   3  -2   96.79    3.80
   2   3   2   99.99    3.50
   2   3   2   97.79    3.40
  -2   3  -2   94.29    3.90
   2   3   2   98.79    3.60
  -2   3  -2   87.29    3.70
   2   3   2   97.29    3.20
  -2   3  -2   94.49    3.60
   2   3   2   95.19    3.30
   2   3   2   96.39    3.60
  -2   3  -2   91.09    3.50
  -2   3  -2   95.69    3.60
  -2   3  -2   97.79    3.20
   2   3   2  101.99    3.30
   2   3   2   93.19    3.40
  -2   3  -2   96.69    3.80
  -3  -3  -2   37.60    1.80
   3  -3   2   36.20    1.30
  -3  -3  -2   36.40    1.80
  -3  -3  -2   34.70    1.50
  -3  -3  -2   38.70    1.60
  -3  -3  -2   35.60    1.90
   3  -3   2   30.80    1.80
  -3  -3  -2   36.30    1.90
   3  -3   2   35.30    1.90
   3  -3   2   33.70    2.00
   3  -3   2   34.40    1.50
  -3  -3  -2   37.20    2.00
   3  -3   2   36.20    1.90
   3  -3   2   33.90    2.00
  -3  -3  -2   35.90    1.70
   3  -3   2   33.00    2.10
   3   3   2   33.20    1.80
   3   3   2   39.20    1.90
  -3   3  -2   36.50    1.90
  -3   3  -2   36.30    2.00
  -3   3  -2   36.50    2.00
   3   3   2   34.50    1.60
  -3   3  -2   36.20    2.20
   3   3   2   36.40    1.70
  -3   3  -2   36.60    2.10
  -3   3  -2   33.80    2.00
  -3   3  -2   33.60    1.90
  -3   3  -2   35.70    1.50
   3   3   2   37.10    1.80
   3   3   2   35.30    2.00
   3   3   2   37.80    2.10
   3   3   2   37.40    1.70
   4  -3   2    1.30    0.70
  -4  -3  -2    2.40    0.60
  -4  -3  -2    2.10    0.70
   4  -3   2    2.00    0.70
  -4  -3  -2    1.40    0.40
  -4  -3  -2    1.80    0.60
   4  -3   2    1.90    0.60
  -4  -3  -2    1.90    0.70
   4  -3   2    1.20    0.70
   4  -3   2    1.30    0.50
   4  -3   2    2.10    0.40
  -4  -3  -2    1.80    0.60
   4  -3   2    2.00    0.50
  -4  -3  -2    1.60    0.40
   4  -3   2    1.80    0.70
  -4   3  -2    2.20    0.60
   4   3   2    1.70    0.50
   4   3   2    2.20    0.70
   4   3   2    1.40    0.50
   4   3   2    1.70    0.40
  -4   3  -2    1.30    0.80
  -4   3  -2    0.60    0.60
  -4   3  -2    2.50    0.70
   4   3   2    1.50    0.50
   4   3   2    1.60    0.60
   4   3   2    0.80    0.50
  -4   3  -2    2.10    0.40
   4   3   2    1.80    0.60
  -4   3  -2    2.00    0.70
  -4   3  -2    1.10    0.70
   4   3   2    1.00    0.60
  -4   3  -2    0.30    0.60
   5  -3   2    0.30    0.60
   5  -3   2    0.40    0.40
   5  -3   2    0.00    0.40
  -5  -3  -2    0.50    0.50
  -5  -3  -2    0.20    0.40
  -5  -3  -2    0.00    0.50
   5  -3   2   -0.10    0.50
   5  -3   2    0.00    0.50
   5  -3   2   -0.30    0.30
  -5  -3  -2    0.00    0.20
   5  -3   2    0.50    0.70
  -5  -3  -2    1.00    0.60
  -5  -3  -2   -0.10    0.50
  -5  -3  -2   -0.40    0.40
   5  -3   2   -0.40    0.70
  -5  -3  -2    0.10    0.30
  -5   3  -2   -0.20    0.30
   5   3   2    0.60    0.40
  -5   3  -2    0.00    0.60
  -5   3  -2    0.00    0.60
   5   3   2   -0.60    0.60
   5   3   2    0.50    0.50
  -5   3  -2   -0.50    0.60
   5   3   2    0.50    0.60
   5   3   2    0.80    0.60
  -5   3  -2    0.20    0.60
  -5   3  -2    0.70    0.50
   5   3   2   -0.30    0.40
  -5   3  -2    0.00    0.50
  -5   3  -2   -0.40    0.50
   5   3   2    0.00    0.40
   5   3   2   -0.10    0.40
   5   3   2   -0.10    0.40
   6  -3   2   32.60    2.50
  -6  -3  -2   32.70    1.90
  -6  -3  -2   29.20    1.80
   6  -3   2   33.50    2.10
  -6  -3  -2   33.20    1.90
  -6  -3  -2   31.30    2.10
   6  -3   2   30.30    2.00
   6  -3   2   31.70    1.90
  -6  -3  -2   30.40    2.00
   6  -3   2   31.80    1.40
  -6  -3  -2   33.50    1.70
  -6  -3  -2   35.10    2.30
   6  -3   2   35.60    1.80
  -6   3  -2   33.10    1.80
   6   3   2   32.60    1.90
   6   3   2   31.80    2.10
  -6   3  -2   30.70    2.30
   6   3   2   31.30    1.80
   6   3   2   33.20    1.80
   6   3   2   30.80    2.10
   6   3   2   35.30    2.20
  -6   3  -2   32.50    1.60
  -6   3  -2   30.60    2.00
   6   3   2   30.20    1.50
   7  -3   2    8.40    1.30
  -7  -3  -2    9.80    1.60
   7  -3   2    6.20    1.40
  -7  -3  -2    8.50    1.10
  -7  -3  -2    6.30    1.10
   7  -3   2    6.30    1.20
   7  -3   2    5.80    1.00
  -7  -3  -2    4.20    0.90
   7  -3   2    7.00    0.70
  -7  -3  -2    6.00    1.10
  -7  -3  -2    5.80    1.20
   7   3   2    6.80    1.10
   7   3   2    6.10    1.20
   7   3   2    7.90    1.30
   7   3   2    5.90    1.00
   7   3   2    5.50    1.20
  -7   3  -2    6.10    1.40
  -7   3  -2    6.90    1.00
  -7   3  -2    6.00    0.90
   7   3   2    6.90    0.80
  -7   3  -2    4.70    1.00
   8  -3   2  115.79    3.70
  -8  -3  -2  122.19    4.60
   8  -3   2  121.79    4.80
   8  -3   2  117.19    3.70
  -8  -3  -2  118.79    4.50
   8  -3   2  122.29    4.50
  -8  -3  -2  121.19    5.30
   8  -3   2  115.59    5.50
  -8  -3  -2  116.59    4.70
  -8  -3  -2  114.19    4.70
  -8  -3  -2  105.79    4.70
   8  -3   2  115.49    5.00
   8   3   2  122.09    5.00
  -8   3  -2  118.09    4.30
  -8   3  -2  115.99    4.30
   8   3   2  115.49    4.00
  -8   3  -2  117.89    4.70
   8   3   2  121.79    5.00
   8   3   2  114.99    4.50
   8   3   2  120.99    4.80
   8   3   2  109.59    4.90
  -8   3  -2  114.99    5.30
   9  -3   2    3.80    1.40
   9  -3   2    3.40    0.60
   9  -3   2    4.50    1.10
  -9  -3  -2    6.20    1.30
  -9  -3  -2    3.30    1.00
   9  -3   2    4.10    0.60
   9  -3   2    3.90    1.00
  -9  -3  -2    4.20    1.00
  -9  -3  -2    4.70    1.40
  -9   3  -2    3.60    1.00
   9   3   2    5.20    1.30
   9   3   2    3.60    0.90
  -9   3  -2    2.20    0.80
   9   3   2    4.50    1.20
  -9   3  -2    4.30    0.90
   9   3   2    3.80    1.00
  -9   3  -2    3.10    1.20
   9   3   2    3.20    1.10
  10  -3   2   41.60    2.70
 -10  -3  -2   41.40    2.80
  10  -3   2   49.70    2.80
  10  -3   2   41.90    1.80
 -10  -3  -2   46.70    2.90
  10  -3   2   43.60    3.50
  10  -3   2   45.00    1.90
 -10  -3  -2   45.60    3.40
  10   3   2   41.40    2.80
  10   3   2   44.10    3.10
  10   3   2   39.80    2.50
 -10   3  -2   42.60    2.30
  10   3   2   45.60    3.00
 -10   3  -2   42.90    3.30
 -10   3  -2   46.20    2.90
  11  -3   2    3.60    1.60
  11  -3   2    1.80    1.00
  11  -3   2    2.40    1.00
 -11  -3  -2    2.00    1.00
  11  -3   2    2.40    0.60
 -11  -3  -2    2.00    1.10
 -11  -3  -2    3.60    1.50
  11  -3   2    1.00    0.50
 -11   3  -2    0.20    1.10
  11   3   2    1.60    1.00
  11   3   2    1.90    1.10
 -11   3  -2    3.40    1.30
  11   3   2    1.80    0.90
 -11   3  -2    1.40    0.80
  11   3   2    0.20    1.10
 -12  -3  -2    1.40    1.00
 -12  -3  -2    1.30    1.10
  12  -3   2    0.80    1.00
  12  -3   2    1.20    0.60
  12  -3   2    1.40    1.50
 -12  -3  -2    1.40    1.30
  12  -3   2    1.80    1.00
  12  -3   2    1.20    0.60
 -12   3  -2    1.60    1.20
  12   3   2    1.00    1.20
 -12   3  -2    0.50    1.20
  12   3   2    2.00    1.10
  12   3   2    0.30    0.80
  12   3   2    1.30    0.90
 -13  -3  -2    4.50    1.40
 -13  -3  -2    4.80    1.60
  13  -3   2    7.00    1.60
 -13  -3  -2    6.60    1.90
  13  -3   2    4.40    1.40
  13   3   2    6.60    1.70
 -13   3  -2    8.40    1.80
  13   3   2    6.20    1.60
  13   3   2    5.30    1.50
 -13   3  -2    8.00    2.10
  14  -3   2   12.30    2.00
 -14  -3  -2   15.80    2.40
 -14  -3  -2    9.30    2.40
  14  -3   2   13.30    2.10
  14   3   2   10.20    2.20
  14   3   2   10.10    2.00
 -14   3  -2    8.30    1.90
 -14   3  -2    7.40    2.10
  14   3   2   11.10    2.00
  15  -3   2   18.70    2.50
  15  -3   2   17.90    2.50
 -15  -3  -2   22.10    3.60
 -15  -3  -2   25.10    3.10
  15   3   2   20.80    2.80
  15   3   2   26.20    3.10
 -15   3  -2   15.30    2.80
  15   3   2   22.30    3.10
 -15   3  -2   19.80    2.70
  16  -3   2    6.90    2.00
  16  -3   2    6.90    1.80
 -16  -3  -2    5.20    1.80
 -16  -3  -2    4.10    2.30
  16  -3   2    8.10    2.50
 -16   3  -2    8.30    2.20
  16   3   2    3.50    1.70
 -16   3  -2    9.40    1.90
 -16   3  -2    7.70    2.50
  16   3   2    4.70    1.70
  16   3   2    3.10    1.70
  16   3   2    5.10    1.60
  17  -3   2    2.60    1.80
  17  -3   2    3.70    2.10
 -17  -3  -2    4.50    1.80
 -17  -3  -2    5.80    2.70
 -17   3  -2    3.30    1.90
  17   3   2    5.30    2.00
  17  -4  -2   10.90    2.00
 -17  -4   2   11.10    2.50
  17  -4  -2   12.60    2.30
 -17  -4   2    9.70    3.10
  17   4  -2   11.00    2.40
 -16  -4   2   -0.10    1.40
  16  -4  -2   -1.20    1.20
  16  -4  -2    0.10    1.20
  16  -4  -2   -0.20    1.00
 -16  -4   2    1.30    1.50
 -16  -4   2    0.60    2.00
 -16   4   2    1.70    2.20
 -16   4   2    0.30    1.30
  16   4  -2   -1.20    1.10
  16   4  -2   -0.40    1.00
  16   4  -2   -0.10    1.30
  16   4  -2   -0.30    1.10
 -15  -4   2    7.60    2.10
  15  -4  -2    8.30    2.40
  15  -4  -2    6.60    1.60
  15  -4  -2    7.10    1.50
 -15  -4   2    5.60    2.30
 -15  -4   2   11.50    2.20
  15   4  -2    7.90    1.90
  15   4  -2    8.30    1.90
  15   4  -2    8.60    2.00
 -15   4   2    6.20    1.80
 -15   4   2    3.40    2.00
  15   4  -2    8.30    2.20
  14  -4  -2   33.00    2.70
  14  -4  -2   34.10    4.20
 -14  -4   2   42.50    3.40
 -14  -4   2   36.40    4.30
  14  -4  -2   38.40    2.70
 -14  -4   2   33.40    3.70
  14   4  -2   29.60    3.20
  14   4  -2   36.00    3.20
 -14   4   2   37.20    3.20
  14   4  -2   40.10    3.50
 -14   4   2   35.70    3.80
  14   4  -2   40.40    3.20
  13  -4  -2    3.70    1.20
 -13  -4   2    3.60    1.50
 -13  -4   2    3.80    1.50
  13  -4  -2    3.00    1.00
 -13  -4   2    4.40    1.90
 -13  -4   2    6.20    1.60
  13  -4  -2    4.30    1.90
  13   4  -2    6.00    1.60
 -13   4   2    3.50    1.60
 -13   4   2    3.60    1.30
  13   4  -2    6.60    1.70
  13   4  -2    4.60    1.50
  13   4  -2    5.60    1.70
 -12  -4   2    0.20    1.00
  12  -4  -2   -0.50    1.20
 -12  -4   2    1.00    1.20
  12  -4  -2   -0.30    0.70
  12  -4  -2   -0.60    0.80
 -12  -4   2    0.80    1.10
 -12  -4   2    0.70    1.40
  12   4  -2   -0.40    0.90
  12   4  -2   -0.20    1.00
 -12   4   2    0.90    0.70
  12   4  -2    2.50    1.20
 -12   4   2   -1.00    1.10
 -12   4   2   -0.60    0.80
  12   4  -2    0.50    0.90
 -11  -4   2    4.50    1.10
 -11  -4   2    4.40    1.40
  11  -4  -2    4.30    1.10
 -11  -4   2    4.00    1.30
 -11  -4   2    5.60    1.60
  11  -4  -2    5.70    1.10
  11  -4  -2    5.60    1.80
 -11  -4   2    3.80    1.60
 -11   4   2    3.80    1.40
 -11   4   2    4.20    1.20
 -11   4   2    4.40    0.90
  11   4  -2    3.40    1.30
  11   4  -2    4.80    1.40
  11   4  -2    5.80    1.50
  11   4  -2    3.20    1.10
  11   4  -2    5.80    1.50
  10  -4  -2    6.70    1.10
 -10  -4   2    5.80    1.60
 -10  -4   2    9.00    1.60
 -10  -4   2    5.30    1.10
 -10  -4   2   10.10    1.80
  10  -4  -2    8.50    2.10
 -10  -4   2    8.80    1.70
  10  -4  -2    5.90    1.10
 -10   4   2    5.80    1.10
 -10   4   2    6.60    1.50
  10   4  -2    8.00    1.70
  10   4  -2    5.70    1.40
  10   4  -2    4.50    1.20
 -10   4   2    5.60    1.00
 -10   4   2    8.50    1.40
  10   4  -2    7.90    1.50
  10   4  -2    6.90    1.50
  -9  -4   2   16.90    2.40
   9  -4  -2   16.90    1.50
  -9  -4   2   15.60    1.90
  -9  -4   2   20.70    2.40
   9  -4  -2   18.00    2.60
  -9  -4   2   17.00    1.40
   9  -4  -2   20.40    1.50
  -9  -4   2   18.10    2.10
  -9   4   2   19.40    1.40
  -9   4   2   16.10    1.70
   9   4  -2   14.40    1.90
  -9   4   2   17.30    2.30
  -9   4   2   15.20    1.40
   9   4  -2   16.10    1.80
   9   4  -2   20.20    2.10
   9   4  -2   18.00    2.20
   9   4  -2   15.10    2.00
  -8  -4   2   10.10    1.80
   8  -4  -2    9.70    1.90
   8  -4  -2    8.40    1.00
  -8  -4   2    8.00    1.60
   8  -4  -2    8.20    1.50
   8  -4  -2    9.10    1.10
  -8  -4   2    9.00    1.00
  -8  -4   2    9.40    1.50
  -8  -4   2    8.90    1.50
   8   4  -2    8.70    1.50
  -8   4   2    9.00    1.50
   8   4  -2   11.60    1.70
   8   4  -2    8.30    1.40
   8   4  -2    8.70    1.50
  -8   4   2    9.10    1.10
  -8   4   2    8.20    1.20
   8   4  -2   10.00    1.50
  -8   4   2    7.40    0.90
   8   4  -2    8.90    1.30
  -7  -4   2   63.69    2.50
   7  -4  -2   64.99    3.40
  -7  -4   2   66.59    3.10
  -7  -4   2   63.89    3.30
   7  -4  -2   67.49    4.10
  -7  -4   2   71.19    3.50
  -7  -4   2   68.09    3.60
   7  -4  -2   68.79    2.70
   7  -4  -2   61.99    3.00
  -7  -4   2   68.59    3.80
   7   4  -2   70.69    3.60
   7   4  -2   65.49    3.10
  -7   4   2   65.79    2.50
   7   4  -2   69.19    3.50
  -7   4   2   72.39    3.60
   7   4  -2   70.79    3.60
   7   4  -2   69.49    3.30
   7   4  -2   66.69    3.40
  -7   4   2   67.79    2.90
  -7   4   2   68.29    3.10
   6  -4  -2   -0.50    0.50
  -6  -4   2    0.60    0.60
   6  -4  -2    0.00    0.90
   6  -4  -2   -0.30    0.60
  -6  -4   2   -0.80    0.60
  -6  -4   2    0.30    0.70
  -6  -4   2    0.50    0.60
  -6  -4   2    0.10    0.60
   6  -4  -2    0.10    0.40
  -6  -4   2   -0.40    0.40
  -6  -4   2   -0.40    0.20
  -6  -4   2    0.20    0.60
  -6   4   2   -0.20    0.30
  -6   4   2   -0.50    0.60
   6   4  -2   -0.10    0.60
   6   4  -2    0.00    0.50
  -6   4   2   -0.40    0.50
   6   4  -2    0.50    0.80
  -6   4   2   -0.30    0.60
   6   4  -2    0.00    0.70
   6   4  -2   -0.40    0.70
   6   4  -2    0.60    0.60
   5  -4  -2   26.60    2.00
  -5  -4   2   25.50    2.10
   5  -4  -2   24.50    1.20
  -5  -4   2   28.10    2.00
   5  -4  -2   26.00    2.40
   5  -4  -2   25.70    1.20
  -5  -4   2   25.00    1.60
  -5  -4   2   25.90    1.70
   5  -4  -2   25.80    1.80
  -5  -4   2   26.10    1.90
  -5  -4   2   29.10    2.30
  -5  -4   2   24.10    1.80
   5   4  -2   25.40    2.00
   5   4  -2   28.30    1.90
   5   4  -2   25.00    2.00
  -5   4   2   27.80    1.70
  -5   4   2   24.20    2.00
  -5   4   2   22.80    1.80
   5   4  -2   25.30    1.80
   5   4  -2   23.90    1.70
  -5   4   2   26.40    1.70
  -5   4   2   24.40    1.00
   5   4  -2   25.30    2.00
  -5   4   2   26.90    1.90
   4  -4  -2   44.30    2.90
  -4  -4   2   42.80    2.60
   4  -4  -2   44.20    2.50
  -4  -4   2   46.10    2.60
  -4  -4   2   42.60    2.00
  -4  -4   2   38.70    2.30
  -4  -4   2   43.70    2.50
  -4  -4   2   44.00    2.40
   4  -4  -2   42.40    1.50
   4  -4  -2   43.50    1.40
   4  -4  -2   41.90    1.40
  -4  -4   2   44.60    2.10
   4  -4  -2   42.50    2.30
   4  -4  -2   43.40    2.40
  -4   4   2   40.10    2.20
   4   4  -2   42.20    2.20
  -4   4   2   44.50    2.40
  -4   4   2   47.30    1.60
   4   4  -2   42.90    2.50
   4   4  -2   42.30    2.10
  -4   4   2   42.80    2.10
  -4   4   2   43.20    2.20
  -4   4   2   40.90    2.40
   4   4  -2   42.80    2.50
   4   4  -2   44.10    2.30
   4   4  -2   41.60    2.50
  -3  -4   2   33.40    2.20
   3  -4  -2   31.40    2.00
  -3  -4   2   32.80    1.90
   3  -4  -2   31.10    1.90
  -3  -4   2   28.80    1.90
   3  -4  -2   33.80    1.40
  -3  -4   2   33.80    2.00
   3  -4  -2   32.80    2.40
  -3  -4   2   29.60    1.60
  -3  -4   2   28.80    1.40
  -3  -4   2   31.00    2.00
  -3  -4   2   29.40    2.00
  -3  -4   2   30.80    1.60
   3  -4  -2   29.90    1.90
   3  -4  -2   30.30    1.80
  -3   4   2   29.80    2.00
  -3   4   2   29.60    1.90
   3   4  -2   29.90    1.80
  -3   4   2   31.70    1.40
   3   4  -2   29.00    2.00
   3   4  -2   32.70    1.70
  -3   4   2   31.10    1.80
   3   4  -2   35.20    2.20
  -3   4   2   28.90    1.90
   3   4  -2   35.20    2.00
   3   4  -2   26.30    2.10
  -3   4   2   33.00    1.70
  -3   4   2   32.60    1.90
  -3   4   2   31.40    2.10
   3   4  -2   33.80    1.90
  -2  -4   2    3.00    1.00
  -2  -4   2    2.60    0.70
  -2  -4   2    2.70    0.80
   2  -4  -2    3.30    0.90
   2  -4  -2    3.00    0.50
  -2  -4   2    1.90    0.70
   2  -4  -2    3.00    0.90
  -2  -4   2    2.30    0.60
  -2  -4   2    2.40    0.80
  -2  -4   2    3.00    0.50
   2  -4  -2    2.20    0.70
  -2  -4   2    3.40    0.70
  -2   4   2    2.90    0.70
   2   4  -2    3.20    0.80
   2   4  -2    2.40    0.80
   2   4  -2    3.50    1.00
   2   4  -2    3.00    0.80
   2   4  -2    2.80    0.80
   2   4  -2    2.20    0.70
  -2   4   2    2.00    0.60
  -2   4   2    1.70    0.80
  -2   4   2    2.90    0.70
   2   4  -2    2.90    0.60
  -2   4   2    2.40    0.70
   2   4  -2    2.00    0.80
  -2   4   2    2.80    0.80
  -2   4   2    2.70    0.60
   2   4  -2    1.90    0.70
   2   4  -2    3.40    0.70
  -2   4   2    3.40    0.90
  -1  -4   2    1.70    0.40
  -1  -4   2    1.70    0.80
  -1  -4   2    1.30    0.50
   1  -4  -2    1.30    0.80
  -1  -4   2    2.00    0.70
   1  -4  -2    1.20    0.50
  -1  -4   2    2.40    0.70
  -1  -4   2    2.30    0.80
   1  -4  -2    1.40    0.70
  -1  -4   2    1.10    0.30
  -1  -4   2    1.20    0.60
   1  -4  -2    1.20    0.70
  -1  -4   2    1.20    0.70
   1  -4  -2    1.60    0.60
   1   4  -2    1.60    0.70
  -1   4   2    2.30    0.70
   1   4  -2    0.70    0.60
   1   4  -2    0.40    0.60
   1   4  -2    0.90    0.70
  -1   4   2    1.50    0.70
  -1   4   2    2.00    0.70
   1   4  -2    1.20    0.30
  -1   4   2    2.50    0.80
  -1   4   2    1.40    0.50
   1   4  -2    1.80    0.80
   1   4  -2    1.50    0.60
   1   4  -2    0.40    0.70
   1   4  -2    0.60    0.50
  -1   4   2    1.30    0.60
  -1   4   2    1.80    0.60
  -1   4   2    2.20    0.50
  -1   4   2    1.20    0.50
   1   4  -2    0.20    0.60
  -1   4   2    2.10    0.60
   1   4  -2    2.00    0.70
   0  -4   2  134.29    5.20
   0  -4  -2  131.29    5.00
   0  -4   2  136.79    4.40
   0  -4   2  131.59    5.00
   0  -4   2  137.99    5.10
   0  -4   2  138.39    5.30
   0  -4   2  145.29    4.80
   0  -4   2  139.69    4.50
   0  -4  -2  134.49    5.10
   0  -4   2  138.39    4.80
   0  -4  -2  131.29    4.60
   0  -4  -2  145.59    5.10
   0  -4  -2  131.59    5.00
   0   4  -2  144.29    5.10
   0   4   2  133.29    5.10
   0   4  -2  144.99    4.90
   0   4   2  142.29    4.90
   0   4   2  145.79    4.80
   0   4  -2  144.29    5.20
   0   4   2  141.79    4.60
   0   4  -2  137.19    4.40
   0   4  -2  137.79    5.20
   0   4  -2  133.49    5.10
   0   4  -2  138.59    5.10
   0   4  -2  133.29    5.10
   0   4  -2  149.49    4.80
   0   4   2  140.69    4.10
   0   4  -2  134.29    5.30
   0   4   2  146.79    4.50
   0   4   2  142.69    4.80
   0   4   2  135.29    4.90
   0   4   2  135.49    4.70
   0   4   2  133.79    5.00
   0   4   2  136.69    4.70
   0   4   2  135.39    4.20
   1  -4   2   12.70    1.60
   1  -4   2   11.70    1.30
   1  -4   2   11.00    1.50
   1  -4   2   12.90    1.10
  -1  -4  -2   13.30    0.90
   1  -4   2   11.30    1.10
  -1  -4  -2   11.60    1.20
   1  -4   2   12.10    1.00
   1  -4   2   11.30    1.40
  -1  -4  -2   12.00    1.30
   1  -4   2   12.30    1.10
  -1  -4  -2   11.30    1.30
  -1  -4  -2   10.30    1.30
   1   4   2   13.70    1.10
  -1   4  -2   12.60    1.40
   1   4   2   12.70    1.00
   1   4   2   13.70    1.20
   1   4   2   14.10    1.40
  -1   4  -2   10.00    1.40
  -1   4  -2   13.10    1.10
   1   4   2   13.80    1.40
  -1   4  -2   13.50    1.50
  -1   4  -2   11.50    1.40
  -1   4  -2   12.90    1.60
  -1   4  -2   10.90    1.40
   1   4   2   12.60    1.30
   1   4   2   12.00    1.40
   1   4   2   12.30    0.90
  -1   4  -2   10.70    1.30
   1   4   2   14.10    1.40
   1   4   2   13.50    1.00
  -1   4  -2   11.00    1.00
   1   4   2   11.80    1.40
   2  -4   2   94.59    3.50
   2  -4   2   98.69    4.10
  -2  -4  -2  101.59    3.90
  -2  -4  -2   95.09    3.30
   2  -4   2   95.89    3.40
   2  -4   2   96.19    4.10
  -2  -4  -2   96.69    3.60
   2  -4   2   94.29    4.00
   2  -4   2  102.99    3.70
  -2  -4  -2  101.89    4.10
  -2  -4  -2   95.39    3.70
   2  -4   2   92.99    3.80
   2   4   2   93.69    3.80
  -2   4  -2   93.69    3.40
   2   4   2   95.99    3.70
   2   4   2   89.49    4.00
   2   4   2  101.69    3.50
  -2   4  -2   94.39    4.10
   2   4   2   96.89    3.70
  -2   4  -2   92.99    3.90
  -2   4  -2  100.59    3.70
   2   4   2  109.89    3.50
  -2   4  -2   95.69    3.90
   2   4   2   94.19    3.40
  -2   4  -2   97.99    4.20
  -2   4  -2   97.89    4.10
   2   4   2  102.09    3.90
  -3  -4  -2    6.60    0.60
   3  -4   2    6.30    1.10
  -3  -4  -2    5.10    1.00
   3  -4   2    6.30    0.90
  -3  -4  -2    5.30    0.80
  -3  -4  -2    5.40    1.00
  -3  -4  -2    5.50    0.50
  -3  -4  -2    6.10    0.80
   3  -4   2    7.50    0.90
  -3  -4  -2    5.00    0.90
   3  -4   2    6.30    0.80
  -3  -4  -2    6.70    0.80
  -3  -4  -2    5.50    1.10
   3  -4   2    7.50    1.30
   3  -4   2    6.40    1.20
   3   4   2    4.90    1.00
  -3   4  -2    5.90    1.00
   3   4   2    6.20    0.90
  -3   4  -2    6.80    1.20
   3   4   2    6.40    0.90
   3   4   2    6.50    1.00
   3   4   2    5.50    1.00
   3   4   2    6.20    1.10
  -3   4  -2    5.80    0.80
   3   4   2    7.70    1.00
  -3   4  -2    7.20    1.20
   3   4   2    8.00    0.90
  -3   4  -2    4.70    1.10
  -3   4  -2    7.50    1.20
  -4  -4  -2    0.10    0.60
  -4  -4  -2    0.20    0.70
  -4  -4  -2    0.20    0.30
   4  -4   2    0.70    0.80
  -4  -4  -2    0.40    0.50
   4  -4   2    0.70    0.70
  -4  -4  -2    0.20    0.40
   4  -4   2    0.00    0.40
  -4  -4  -2   -0.30    0.60
  -4  -4  -2    0.80    0.50
   4  -4   2    0.30    0.40
   4   4   2   -0.50    0.60
  -4   4  -2    0.20    0.60
  -4   4  -2    0.90    0.80
   4   4   2    0.90    0.70
   4   4   2    0.10    0.40
  -4   4  -2    0.20    0.60
  -4   4  -2    0.30    0.70
   4   4   2    0.10    0.50
  -4   4  -2    0.10    0.70
   4   4   2    0.10    0.40
   4   4   2    0.20    0.60
   4   4   2   -0.20    0.50
  -5  -4  -2  104.69    3.80
   5  -4   2  103.99    4.50
   5  -4   2  105.09    4.00
   5  -4   2  100.29    3.40
  -5  -4  -2  100.49    3.60
  -5  -4  -2  103.09    4.40
  -5  -4  -2  104.79    4.10
  -5  -4  -2  101.49    4.00
  -5  -4  -2  100.89    4.30
   5  -4   2  107.29    3.20
  -5  -4  -2   92.89    4.10
   5  -4   2  106.89    4.70
   5   4   2  100.89    3.80
  -5   4  -2   98.19    4.20
   5   4   2  105.69    4.50
  -5   4  -2   96.99    4.40
   5   4   2  100.89    3.90
   5   4   2  100.99    4.10
  -5   4  -2   98.79    4.60
  -5   4  -2  101.09    4.00
   5   4   2  102.09    4.20
   5   4   2  102.69    3.50
   5   4   2  107.09    4.40
   6  -4   2   55.69    3.10
   6  -4   2   57.19    2.20
  -6  -4  -2   54.79    2.60
   6  -4   2   55.69    2.10
  -6  -4  -2   60.69    3.20
   6  -4   2   63.19    3.60
  -6  -4  -2   57.59    2.80
   6  -4   2   59.29    2.80
  -6  -4  -2   60.09    3.10
  -6  -4  -2   55.39    2.00
  -6   4  -2   52.89    2.90
  -6   4  -2   51.89    2.60
   6   4   2   53.89    2.60
   6   4   2   58.69    2.80
   6   4   2   57.19    3.00
  -6   4  -2   56.19    3.40
  -6   4  -2   54.59    2.10
   6   4   2   56.29    3.20
   6   4   2   53.09    2.10
   6   4   2   56.59    2.90
   6   4   2   51.39    3.00
   7  -4   2    5.00    0.80
  -7  -4  -2    5.20    1.30
   7  -4   2    4.80    1.00
   7  -4   2    4.90    1.30
  -7  -4  -2    4.40    0.70
  -7  -4  -2    4.00    0.90
   7  -4   2    5.30    0.60
  -7  -4  -2    5.40    1.10
   7  -4   2    5.60    1.50
  -7  -4  -2    4.70    0.90
  -7  -4  -2    2.40    1.10
  -7   4  -2    2.40    0.90
  -7   4  -2    4.10    0.70
  -7   4  -2    4.40    1.30
   7   4   2    4.60    1.00
   7   4   2    5.30    0.70
   7   4   2    4.90    1.20
   7   4   2    3.80    1.10
   7   4   2    4.20    1.00
   7   4   2    4.30    1.20
   7   4   2    5.80    1.20
  -7   4  -2    5.60    1.20
  -8  -4  -2    2.00    1.10
   8  -4   2    1.90    1.00
   8  -4   2    2.60    0.40
  -8  -4  -2    2.20    0.80
   8  -4   2    1.40    0.40
  -8  -4  -2    1.80    0.80
   8  -4   2    0.90    0.60
  -8  -4  -2    2.70    1.10
   8  -4   2    1.10    0.80
   8  -4   2    2.40    1.20
  -8  -4  -2    2.40    0.90
  -8  -4  -2    1.30    0.60
   8   4   2    4.30    1.20
   8   4   2    2.90    1.10
   8   4   2    1.20    0.90
   8   4   2    2.10    0.90
  -8   4  -2    1.10    0.90
  -8   4  -2    1.20    0.60
  -8   4  -2    1.50    0.80
   8   4   2    1.90    0.80
  -8   4  -2    2.70    1.10
   8   4   2    1.40    0.60
   8   4   2    2.50    0.50
  -9  -4  -2    7.30    1.10
  -9  -4  -2    7.50    1.50
  -9  -4  -2    8.20    1.40
   9  -4   2    9.10    2.00
   9  -4   2    5.60    1.20
   9  -4   2    8.10    0.60
  -9  -4  -2    7.80    1.80
   9  -4   2    9.20    1.20
  -9  -4  -2    9.10    1.40
   9  -4   2    5.60    1.40
   9   4   2    7.10    1.50
  -9   4  -2    5.20    1.50
  -9   4  -2    7.90    1.40
  -9   4  -2    5.20    1.00
   9   4   2    7.20    1.40
   9   4   2    9.90    1.80
   9   4   2    6.30    0.70
   9   4   2    6.80    1.50
   9   4   2    7.60    1.40
  -9   4  -2    8.80    1.20
   9   4   2    6.70    1.20
 -10  -4  -2   17.90    2.30
 -10  -4  -2   16.20    2.00
  10  -4   2   17.20    1.70
 -10  -4  -2   15.80    1.70
 -10  -4  -2   16.80    2.00
  10  -4   2   16.00    1.90
 -10  -4  -2   14.10    2.40
  10  -4   2   14.40    2.60
 -10   4  -2   15.70    1.60
 -10   4  -2   14.60    2.30
  10   4   2   14.60    1.00
  10   4   2   17.00    2.10
  10   4   2   14.80    2.10
  10   4   2   15.20    1.80
  10   4   2   20.50    2.40
 -10   4  -2   14.20    1.90
  10   4   2   14.20    2.00
 -11  -4  -2    0.60    0.90
  11  -4   2    0.90    0.90
  11  -4   2    1.30    0.90
 -11  -4  -2    0.70    1.10
 -11  -4  -2    2.30    1.20
 -11  -4  -2    2.50    1.20
  11   4   2    1.00    0.80
 -11   4  -2   -0.30    1.10
  11   4   2    0.80    0.50
  11   4   2    1.30    1.10
  11   4   2    0.30    0.80
  11   4   2    2.10    1.30
  11   4   2    0.40    0.80
 -11   4  -2    1.40    0.80
 -11   4  -2   -0.60    0.90
  12  -4   2   39.20    2.70
 -12  -4  -2   36.80    2.80
  12  -4   2   40.10    2.80
 -12  -4  -2   31.90    3.80
 -12  -4  -2   33.90    3.00
  12   4   2   37.70    3.00
  12   4   2   35.10    3.10
  12   4   2   41.40    3.30
 -12   4  -2   38.40    3.00
 -12   4  -2   40.30    3.70
 -12   4  -2   37.80    2.40
  12   4   2   34.30    3.10
 -13  -4  -2    5.00    1.50
 -13  -4  -2    8.60    2.00
  13  -4   2    4.40    1.40
  13  -4   2    6.00    1.50
 -13  -4  -2    4.60    1.90
  13   4   2    4.70    1.60
  13   4   2    5.20    1.60
  13   4   2    5.60    1.70
 -13   4  -2    5.00    1.90
  13   4   2    5.80    1.80
 -13   4  -2    5.20    1.50
  14  -4   2    7.10    1.60
 -14  -4  -2    8.00    1.80
 -14  -4  -2    8.70    2.10
 -14  -4  -2    7.00    2.40
  14  -4   2    6.40    1.60
 -14   4  -2    6.90    2.10
  14   4   2    8.70    1.90
  14   4   2    9.40    2.20
  14   4   2    8.70    1.90
 -14   4  -2    9.80    2.00
  14   4   2    9.50    2.00
 -15  -4  -2    1.10    2.00
  15  -4   2    1.80    1.30
  15  -4   2   -0.60    1.10
 -15  -4  -2   -0.70    1.30
 -15  -4  -2    0.20    1.30
  15  -4   2   -0.50    1.40
 -15   4  -2   -0.50    1.10
  15   4   2   -1.10    1.10
  15   4   2   -1.40    1.00
  15   4   2    0.00    1.10
 -15   4  -2   -1.70    1.40
  15   4   2    1.00    1.10
 -16  -4  -2   12.90    2.40
  16  -4   2    9.70    2.00
 -16  -4  -2    9.70    3.00
  16  -4   2   14.60    2.30
 -16   4  -2   14.30    2.70
  16   4   2   12.80    2.70
 -16  -5   2    2.20    1.80
 -16  -5   2    3.60    2.50
 -15  -5   2   -0.30    1.40
  15  -5  -2   -0.10    1.50
 -15  -5   2    1.40    1.70
  15  -5  -2    0.00    0.80
 -15  -5   2    3.20    2.10
  15   5  -2    1.30    1.20
 -15   5   2    0.10    1.30
 -15   5   2    0.10    1.70
  15   5  -2    2.30    1.50
  15   5  -2    2.80    1.60
  15   5  -2    2.10    1.50
  14  -5  -2    1.50    1.80
  14  -5  -2   -0.20    0.80
 -14  -5   2    1.00    1.80
 -14  -5   2    0.20    1.40
 -14  -5   2   -0.90    1.20
 -14   5   2    1.10    1.20
  14   5  -2   -0.70    0.90
 -14   5   2    0.20    1.30
  14   5  -2   -1.40    1.00
  14   5  -2    0.80    1.20
  14   5  -2    0.10    1.20
 -13  -5   2    9.30    2.40
 -13  -5   2   10.80    2.30
 -13  -5   2   10.10    2.10
  13  -5  -2   14.60    3.10
  13  -5  -2    8.70    1.40
 -13   5   2   12.00    1.60
  13   5  -2   10.60    2.10
  13   5  -2   10.40    2.20
  13   5  -2   13.00    2.30
  13   5  -2   15.00    2.30
 -13   5   2   12.50    1.90
 -13   5   2   13.90    2.40
  12  -5  -2    6.70    2.20
 -12  -5   2    7.50    2.20
 -12  -5   2    8.80    1.90
 -12  -5   2    9.90    2.10
  12  -5  -2    7.30    1.20
 -12   5   2    7.70    2.00
  12   5  -2   10.00    2.00
  12   5  -2    7.80    1.70
 -12   5   2    9.00    1.70
 -12   5   2    7.40    1.20
  12   5  -2    6.60    1.60
  12   5  -2    6.10    1.70
  11  -5  -2    9.70    2.30
 -11  -5   2   14.60    2.60
 -11  -5   2   16.50    2.30
  11  -5  -2   14.40    1.50
 -11  -5   2   11.90    2.30
 -11   5   2   17.70    1.60
  11   5  -2   20.10    2.50
  11   5  -2   17.40    2.30
 -11   5   2   16.70    2.40
 -11   5   2   15.20    1.90
  11   5  -2   21.60    2.70
  11   5  -2   16.30    2.30
 -10  -5   2    5.60    1.40
 -10  -5   2    9.40    1.80
  10  -5  -2    8.10    1.10
  10  -5  -2    9.50    2.40
 -10  -5   2    7.10    0.80
 -10  -5   2    7.00    0.80
 -10  -5   2    7.70    1.80
 -10  -5   2    6.50    1.80
  10   5  -2    5.50    1.50
  10   5  -2   10.50    1.90
  10   5  -2    9.00    1.70
 -10   5   2    7.10    1.40
 -10   5   2    6.20    1.00
 -10   5   2    6.50    1.10
  10   5  -2    9.30    1.60
  10   5  -2    8.40    1.60
 -10   5   2    6.90    1.60
   9  -5  -2   37.90    3.50
  -9  -5   2   37.20    3.00
   9  -5  -2   36.20    1.90
  -9  -5   2   37.30    2.90
  -9  -5   2   36.40    2.80
  -9  -5   2   39.20    2.80
  -9  -5   2   41.10    3.30
  -9   5   2   41.90    2.30
   9   5  -2   33.90    2.50
  -9   5   2   41.30    2.60
  -9   5   2   43.80    3.20
   9   5  -2   40.90    3.00
   9   5  -2   41.10    2.80
  -9   5   2   37.20    1.80
   9   5  -2   41.90    3.10
   9   5  -2   43.10    2.90
  -8  -5   2   15.20    2.20
   8  -5  -2   12.60    2.00
   8  -5  -2   11.20    2.30
   8  -5  -2   11.70    1.00
   8  -5  -2   13.60    1.00
  -8  -5   2   14.50    2.20
  -8  -5   2   14.40    2.00
  -8  -5   2   11.00    1.70
  -8  -5   2   11.00    1.70
   8   5  -2   10.30    1.60
   8   5  -2   10.80    1.60
  -8   5   2    9.60    1.40
   8   5  -2   12.80    1.60
   8   5  -2   12.10    1.80
  -8   5   2   10.40    0.90
   8   5  -2   11.70    2.00
  -8   5   2   14.00    1.90
  -8   5   2   12.50    1.40
   7  -5  -2    0.30    0.80
   7  -5  -2    0.10    0.30
  -7  -5   2    0.90    0.90
  -7  -5   2   -0.50    0.60
  -7  -5   2    0.80    0.80
   7  -5  -2   -0.50    1.10
  -7  -5   2    0.50    0.70
  -7  -5   2    0.30    0.70
  -7  -5   2   -0.10    0.80
   7  -5  -2    0.00    0.30
   7   5  -2   -0.40    0.60
  -7   5   2    1.30    0.90
   7   5  -2    0.80    0.90
   7   5  -2    0.00    0.70
  -7   5   2   -0.50    0.60
   7   5  -2    0.20    0.60
   7   5  -2   -0.10    0.70
  -7   5   2   -0.30    0.60
  -6  -5   2    0.60    0.60
   6  -5  -2    1.20    0.30
  -6  -5   2    1.30    0.80
   6  -5  -2    1.70    1.20
  -6  -5   2    0.10    0.80
   6  -5  -2    1.50    0.90
   6  -5  -2    1.00    0.30
  -6  -5   2    2.10    0.80
  -6  -5   2    0.70    1.00
  -6  -5   2    1.60    0.80
   6   5  -2    0.40    0.90
   6   5  -2    0.50    0.60
  -6   5   2    1.80    0.70
   6   5  -2    1.10    0.80
   6   5  -2    2.20    1.10
  -6   5   2    0.90    0.70
   6   5  -2    2.50    0.90
   6   5  -2    1.00    0.80
  -6   5   2    1.00    0.80
  -5  -5   2    0.60    0.80
  -5  -5   2   -0.20    0.50
  -5  -5   2    1.40    0.80
  -5  -5   2    1.20    0.60
  -5  -5   2    0.90    0.80
  -5  -5   2    0.60    0.70
  -5  -5   2    0.90    0.80
   5  -5  -2    0.80    1.10
   5  -5  -2    0.50    0.70
  -5   5   2    0.20    0.70
   5   5  -2    0.90    0.70
   5   5  -2    0.60    0.80
   5   5  -2    0.40    0.60
   5   5  -2    1.20    0.80
  -5   5   2    0.50    0.80
   5   5  -2    0.50    0.80
  -5   5   2    0.60    0.60
   5   5  -2    1.10    0.70
   4  -5  -2    0.50    1.00
   4  -5  -2    0.50    0.80
   4  -5  -2   -0.20    0.30
  -4  -5   2    0.20    0.50
  -4  -5   2   -0.30    0.40
  -4  -5   2   -0.70    0.50
  -4  -5   2    0.30    0.70
  -4  -5   2    0.80    0.90
  -4  -5   2    0.00    0.70
   4   5  -2   -0.10    0.50
  -4   5   2    0.20    0.60
  -4   5   2    0.20    0.60
  -4   5   2    0.00    0.50
   4   5  -2    0.80    0.80
   4   5  -2    0.00    0.60
   4   5  -2   -0.10    0.60
  -4   5   2    0.20    0.40
   4   5  -2    0.10    0.70
  -4   5   2   -0.10    0.50
   4   5  -2    0.20    0.60
  -4   5   2   -0.20    0.70
   4   5  -2    0.70    0.90
  -3  -5   2  312.87   10.20
   3  -5  -2  292.07    8.90
  -3  -5   2  305.47    9.10
  -3  -5   2  311.07    9.00
  -3  -5   2  303.37    9.60
  -3  -5   2  322.37   10.50
   3  -5  -2  300.77   10.00
  -3  -5   2  306.77    9.20
   3  -5  -2  304.87   10.50
   3   5  -2  314.37   10.30
   3   5  -2  284.87   10.00
   3   5  -2  325.57    9.70
  -3   5   2  301.07    9.00
  -3   5   2  287.47    9.60
   3   5  -2  303.77    9.90
  -3   5   2  313.97    9.50
   3   5  -2  302.67   10.00
   3   5  -2  309.97    9.20
   3   5  -2  297.77    9.70
  -3   5   2  294.67    9.80
   3   5  -2  310.47   10.40
  -3   5   2  311.37    9.80
  -3   5   2  313.67    9.80
   2  -5  -2   71.99    3.50
   2  -5  -2   70.59    3.70
  -2  -5   2   74.29    3.00
  -2  -5   2   75.49    3.80
  -2  -5   2   74.29    2.60
   2  -5  -2   64.79    2.70
  -2  -5   2   73.59    3.10
  -2  -5   2   64.79    3.50
  -2  -5   2   69.89    2.70
   2   5  -2   71.59    3.10
  -2   5   2   77.59    3.30
   2   5  -2   65.59    3.60
   2   5  -2   69.29    3.50
  -2   5   2   71.89    3.30
  -2   5   2   69.69    3.00
  -2   5   2   69.79    2.80
  -2   5   2   70.49    3.00
  -2   5   2   64.19    3.30
   2   5  -2   66.09    3.30
   2   5  -2   72.99    3.20
   2   5  -2   75.89    2.70
   2   5  -2   72.39    3.50
  -2   5   2   69.69    3.10
   2   5  -2   78.79    3.80
  -2   5   2   69.89    3.00
  -1  -5   2   28.00    1.70
   1  -5  -2   28.80    1.70
   1  -5  -2   28.90    2.20
   1  -5  -2   29.00    2.20
  -1  -5   2   29.00    1.10
  -1  -5   2   31.30    2.30
  -1  -5   2   32.00    2.30
   1  -5  -2   23.30    2.00
  -1  -5   2   28.50    1.90
  -1  -5   2   29.50    1.50
  -1   5   2   28.40    1.80
  -1   5   2   27.60    1.80
  -1   5   2   28.20    2.10
   1   5  -2   29.60    2.00
   1   5  -2   31.10    2.40
  -1   5   2   28.20    2.00
   1   5  -2   31.20    2.30
  -1   5   2   28.80    1.70
   1   5  -2   32.40    2.20
  -1   5   2   28.60    1.90
  -1   5   2   27.80    1.50
   1   5  -2   31.50    2.20
  -1   5   2   30.60    1.90
   1   5  -2   28.40    1.90
   0  -5  -2  183.48    6.60
   0  -5   2  176.28    6.60
   0  -5  -2  171.58    6.30
   0  -5   2  173.18    5.50
   0  -5  -2  173.98    5.90
   0  -5   2  173.08    6.60
   0  -5  -2  176.38    6.30
   0  -5   2  177.48    6.40
   0  -5   2  182.78    5.80
   0  -5   2  168.08    6.00
   0   5   2  183.28    6.60
   0   5   2  171.58    5.80
   0   5  -2  174.58    6.30
   0   5   2  182.08    6.00
   0   5   2  176.98    5.00
   0   5  -2  172.08    6.00
   0   5   2  173.68    6.60
   0   5   2  177.18    5.10
   0   5  -2  179.28    6.20
   0   5  -2  175.58    6.70
   0   5   2  158.28    6.00
   0   5   2  173.58    6.10
   0   5   2  178.88    5.70
   0   5   2  171.08    6.00
   0   5   2  181.98    6.10
   0   5  -2  169.08    5.30
   0   5  -2  181.88    6.60
   0   5  -2  178.08    6.50
   1  -5   2  221.78    6.90
   1  -5   2  228.08    8.10
   1  -5   2  225.38    8.00
   1  -5   2  236.18    7.20
  -1  -5  -2  233.48    7.80
   1  -5   2  214.98    7.90
  -1  -5  -2  216.48    7.90
  -1  -5  -2  236.48    7.60
  -1  -5  -2  217.98    7.40
   1  -5   2  218.68    7.30
   1   5   2  233.68    7.70
  -1   5  -2  226.98    7.60
   1   5   2  236.88    7.60
  -1   5  -2  238.98    7.80
  -1   5  -2  223.78    7.80
   1   5   2  224.98    7.20
  -1   5  -2  235.78    8.20
   1   5   2  235.88    7.40
  -1   5  -2  229.18    7.80
  -1   5  -2  223.78    7.00
   1   5   2  212.08    7.50
   1   5   2  227.78    6.70
  -1   5  -2  225.68    7.20
   1   5   2  222.98    7.40
   1   5   2  220.08    7.90
   1   5   2  225.98    7.10
   2  -5   2   58.59    2.80
   2  -5   2   57.39    3.30
  -2  -5  -2   52.59    3.10
   2  -5   2   57.19    2.30
  -2  -5  -2   57.79    2.30
  -2  -5  -2   59.09    2.70
   2  -5   2   57.79    2.60
   2  -5   2   58.19    2.50
  -2  -5  -2   55.49    2.90
   2  -5   2   60.09    3.30
   2   5   2   60.29    2.60
   2   5   2   58.39    2.80
  -2   5  -2   57.59    2.70
  -2   5  -2   54.19    3.20
   2   5   2   55.79    2.50
  -2   5  -2   60.19    3.00
  -2   5  -2   57.69    3.10
   2   5   2   52.69    3.10
   2   5   2   56.09    2.40
   2   5   2   52.49    2.70
  -2   5  -2   58.19    2.50
   2   5   2   57.09    2.90
   2   5   2   57.59    2.80
   2   5   2   59.79    3.00
  -2   5  -2   57.19    3.00
   3  -5   2    5.50    0.90
  -3  -5  -2    5.50    1.20
   3  -5   2    6.50    1.40
  -3  -5  -2    5.80    0.90
   3  -5   2    6.00    0.90
   3  -5   2    5.30    0.80
   3  -5   2    6.20    1.20
  -3  -5  -2    5.80    0.80
  -3  -5  -2    6.20    1.30
  -3   5  -2    5.60    1.30
   3   5   2    8.70    1.10
   3   5   2    7.50    1.50
   3   5   2    9.70    1.30
  -3   5  -2    7.00    1.20
   3   5   2    6.50    1.00
  -3   5  -2    5.60    1.00
  -3   5  -2    8.30    1.00
  -3   5  -2    6.20    1.20
   3   5   2    7.50    1.40
   3   5   2    6.90    1.20
   3   5   2    7.40    1.00
  -4  -5  -2   30.10    1.90
  -4  -5  -2   30.20    1.90
   4  -5   2   32.00    1.70
   4  -5   2   30.60    1.80
  -4  -5  -2   33.80    2.50
   4  -5   2   32.50    2.40
  -4  -5  -2   32.40    2.10
   4  -5   2   29.70    2.30
  -4  -5  -2   31.40    2.20
   4  -5   2   35.20    1.70
   4   5   2   35.80    2.00
  -4   5  -2   28.80    2.10
   4   5   2   34.10    1.90
   4   5   2   31.80    2.30
   4   5   2   35.60    2.60
   4   5   2   34.20    2.00
  -4   5  -2   32.50    2.60
  -4   5  -2   32.90    2.30
  -4   5  -2   33.60    1.60
  -4   5  -2   32.90    2.20
   4   5   2   31.80    2.10
  -5  -5  -2   98.39    4.00
   5  -5   2   97.49    3.50
  -5  -5  -2  102.59    3.30
   5  -5   2  100.59    3.80
  -5  -5  -2   98.69    4.40
  -5  -5  -2  107.19    4.40
   5  -5   2  100.39    4.70
  -5  -5  -2  101.49    3.20
   5  -5   2  101.99    4.70
  -5  -5  -2  103.79    4.80
   5  -5   2  103.59    4.00
   5   5   2  105.39    4.10
   5   5   2   98.39    4.70
   5   5   2   95.79    4.50
   5   5   2   98.99    3.90
   5   5   2  102.49    4.20
  -5   5  -2  100.49    4.90
   5   5   2  100.99    4.30
  -5   5  -2  103.09    4.40
  -5   5  -2  106.39    4.30
   6  -5   2    1.60    0.70
  -6  -5  -2    1.80    0.50
   6  -5   2    4.10    1.30
   6  -5   2    2.60    1.00
  -6  -5  -2    2.90    0.60
  -6  -5  -2    1.70    1.00
  -6  -5  -2    2.50    1.00
   6  -5   2    2.10    0.50
  -6  -5  -2    2.10    0.80
  -6  -5  -2    3.30    1.10
   6   5   2    1.60    1.00
  -6   5  -2    2.70    0.90
   6   5   2    1.30    0.70
   6   5   2    1.50    0.80
   6   5   2    1.80    0.90
   6   5   2    2.40    0.80
   6   5   2    2.10    1.00
  -6   5  -2    1.60    0.90
  -6   5  -2    5.60    1.40
   7  -5   2    5.80    1.50
  -7  -5  -2   10.50    1.30
   7  -5   2    8.60    1.60
   7  -5   2    8.40    0.70
   7  -5   2    8.60    1.30
  -7  -5  -2   10.70    1.80
  -7  -5  -2    9.00    1.50
  -7  -5  -2    9.80    1.10
  -7  -5  -2    7.80    1.60
   7   5   2    8.20    1.20
   7   5   2    8.00    1.60
   7   5   2    7.40    1.50
   7   5   2    7.50    1.50
  -7   5  -2    9.40    1.40
   7   5   2    7.30    1.40
  -7   5  -2    6.50    1.60
  -7   5  -2    7.80    1.40
   7   5   2    8.00    1.30
   8  -5   2    8.70    1.30
   8  -5   2   10.90    1.80
  -8  -5  -2    7.00    1.10
  -8  -5  -2   11.60    1.40
   8  -5   2    8.00    1.90
  -8  -5  -2   13.20    2.10
  -8  -5  -2   15.10    1.90
   8  -5   2    9.70    0.90
  -8  -5  -2   11.70    2.00
  -8   5  -2    9.60    1.50
   8   5   2    9.00    1.70
   8   5   2   10.50    1.50
  -8   5  -2   10.30    2.00
  -8   5  -2   10.00    1.40
   8   5   2   13.10    1.70
   8   5   2   11.80    1.80
   8   5   2   15.50    2.10
   8   5   2   11.10    1.90
  -9  -5  -2    0.10    0.70
  -9  -5  -2    0.70    0.80
  -9  -5  -2   -0.60    0.90
   9  -5   2   -0.50    0.80
   9  -5   2   -0.50    0.50
  -9  -5  -2    0.50    1.10
   9  -5   2   -0.50    0.60
  -9  -5  -2    0.40    0.70
  -9  -5  -2   -0.20    0.70
   9   5   2   -0.60    0.70
  -9   5  -2    0.00    0.80
  -9   5  -2    1.60    1.20
  -9   5  -2    0.80    0.80
   9   5   2   -0.80    0.60
   9   5   2   -0.30    0.90
   9   5   2    0.10    0.80
  -9   5  -2    0.10    0.50
   9   5   2    0.50    1.00
   9   5   2   -0.10    0.90
 -10  -5  -2    0.10    0.60
  10  -5   2    2.10    0.90
 -10  -5  -2    3.60    1.30
 -10  -5  -2    1.00    0.50
 -10  -5  -2    1.40    1.20
 -10  -5  -2    4.30    1.50
 -10  -5  -2    1.30    0.90
  10  -5   2    2.90    0.80
  10   5   2    1.60    1.10
  10   5   2    3.30    1.10
  10   5   2    2.10    1.20
 -10   5  -2    2.50    1.10
  10   5   2    2.40    1.20
 -10   5  -2    2.40    1.40
 -10   5  -2    1.60    0.90
  10   5   2    3.00    1.30
  11  -5   2   17.20    2.00
 -11  -5  -2   13.00    2.00
 -11  -5  -2   15.80    2.50
 -11  -5  -2   14.30    2.60
  11  -5   2   15.20    1.60
 -11   5  -2   16.20    1.80
 -11   5  -2   13.20    2.50
  11   5   2   14.50    2.10
  11   5   2   16.20    2.30
 -11   5  -2   21.20    2.40
  11   5   2   14.80    2.30
  11   5   2   17.30    2.40
 -12  -5  -2    4.00    1.40
 -12  -5  -2    1.30    1.50
  12  -5   2    1.70    0.90
  12  -5   2    2.60    1.10
 -12  -5  -2    3.00    1.50
 -12   5  -2    3.20    1.70
  12   5   2    2.00    1.40
  12   5   2    2.00    1.20
  12   5   2    2.60    1.20
 -12   5  -2    2.20    1.00
  12   5   2    2.10    1.40
 -12   5  -2    1.10    1.20
  13  -5   2    0.00    0.70
 -13  -5  -2    2.70    1.80
 -13  -5  -2    1.60    1.50
  13  -5   2    2.10    1.70
  13  -5   2    2.10    1.10
 -13  -5  -2    2.70    1.30
  13   5   2    0.40    1.20
 -13   5  -2    3.30    1.50
  13   5   2    5.30    1.80
 -13   5  -2    0.80    1.50
  13   5   2    3.90    1.60
 -13   5  -2    1.50    0.90
  13   5   2    1.20    1.10
  14  -5   2   -0.60    0.80
 -14  -5  -2   -0.40    1.60
 -14  -5  -2    1.40    1.30
  14  -5   2   -1.30    1.40
  14  -5   2    0.10    1.00
 -14  -5  -2    1.60    1.50
 -14   5  -2   -0.90    1.10
  14   5   2    0.70    1.10
 -14   5  -2   -1.90    1.50
  14   5   2   -0.30    1.20
  14   5   2    0.10    1.20
  14   5   2    0.60    1.20
 -15  -5  -2    4.00    2.40
 -15  -5  -2    4.20    1.80
  15  -5   2    6.00    1.60
 -14  -6   2    0.50    1.40
 -14  -6   2    2.10    2.00
 -14  -6   2    2.50    1.60
  14   6  -2    3.40    1.70
  14   6  -2    0.10    1.20
 -13  -6   2    0.30    1.50
 -13  -6   2   -0.30    1.20
 -13  -6   2   -0.20    1.50
 -13  -6   2    1.10    1.40
  13  -6  -2   -0.80    1.70
  13   6  -2    1.00    1.10
  13   6  -2    0.90    1.40
 -13   6   2    0.70    0.80
 -13   6   2   -0.40    1.20
  13   6  -2   -0.80    1.00
 -13   6   2    0.10    1.10
  13   6  -2   -1.80    1.10
  12  -6  -2   32.10    4.30
 -12  -6   2   26.00    2.90
 -12  -6   2   22.80    2.90
 -12  -6   2   25.50    3.60
 -12  -6   2   29.50    3.70
 -12   6   2   19.00    1.80
  12   6  -2   24.30    3.00
  12   6  -2   24.00    3.20
 -12   6   2   24.80    3.00
 -12   6   2   33.00    2.80
  12   6  -2   25.00    2.80
  12   6  -2   23.70    2.90
 -11  -6   2    2.70    1.60
 -11  -6   2    2.90    1.60
  11  -6  -2    1.40    1.80
 -11  -6   2    3.40    1.50
 -11  -6   2    2.00    1.20
 -11   6   2    2.40    1.00
  11   6  -2    1.90    1.20
 -11   6   2    1.60    1.10
  11   6  -2    4.20    1.70
  11   6  -2    4.50    1.50
  11   6  -2    4.00    1.60
 -11   6   2    2.10    1.50
 -10  -6   2   21.20    2.90
  10  -6  -2   16.40    2.90
 -10  -6   2   23.50    2.80
 -10  -6   2   20.90    2.40
 -10  -6   2   21.30    3.00
  10   6  -2   24.60    2.70
 -10   6   2   18.70    2.10
 -10   6   2   21.90    2.80
  10   6  -2   20.70    2.50
  10   6  -2   22.70    2.80
 -10   6   2   20.50    1.90
  10   6  -2   19.30    2.70
  -9  -6   2   10.80    2.30
   9  -6  -2    8.30    1.80
  -9  -6   2    8.00    1.80
  -9  -6   2    6.90    1.50
  -9  -6   2   10.30    2.10
   9  -6  -2    9.70    2.40
   9   6  -2    9.90    1.90
   9   6  -2   10.60    1.90
  -9   6   2    9.00    1.80
   9   6  -2    5.90    1.70
  -9   6   2    9.60    1.50
   9   6  -2    7.90    1.60
  -9   6   2   11.00    1.60
  -8  -6   2   14.30    2.10
  -8  -6   2   17.30    2.50
   8  -6  -2   11.80    1.90
  -8  -6   2   15.20    1.90
  -8  -6   2   14.60    2.30
   8  -6  -2    9.90    2.30
   8   6  -2   14.50    2.00
   8   6  -2   12.00    1.80
   8   6  -2   14.40    2.10
  -8   6   2   16.20    1.80
   8   6  -2   11.90    1.70
   8   6  -2   16.40    2.40
  -8   6   2   14.20    1.70
  -8   6   2   17.60    2.30
  -7  -6   2   33.00    2.30
  -7  -6   2   28.80    2.40
   7  -6  -2   35.50    3.90
  -7  -6   2   31.70    3.20
  -7  -6   2   31.10    2.70
  -7  -6   2   30.20    2.00
  -7  -6   2   38.10    3.10
   7  -6  -2   33.70    2.80
   7   6  -2   33.70    2.40
   7   6  -2   29.10    2.30
   7   6  -2   28.40    2.70
   7   6  -2   35.60    2.60
  -7   6   2   29.40    2.20
  -7   6   2   33.40    2.30
   7   6  -2   37.80    3.00
  -7   6   2   35.20    2.70
   7   6  -2   31.80    2.70
   6  -6  -2   -0.20    0.70
  -6  -6   2    0.10    0.80
   6  -6  -2   -0.90    1.10
  -6  -6   2   -0.30    0.50
  -6  -6   2   -0.20    0.90
  -6  -6   2   -0.10    0.60
  -6  -6   2    0.10    0.80
   6   6  -2   -0.60    0.80
   6   6  -2   -0.40    0.60
   6   6  -2   -0.30    0.80
   6   6  -2   -0.20    0.70
  -6   6   2   -0.30    0.80
   6   6  -2    0.10    0.70
   6   6  -2    0.30    0.90
  -6   6   2   -0.10    0.70
  -6   6   2    0.50    0.80
   6   6  -2    0.50    0.90
   5  -6  -2    2.30    1.40
  -5  -6   2    4.30    0.90
  -5  -6   2    4.50    1.50
  -5  -6   2    5.10    1.00
  -5  -6   2    3.20    1.20
  -5  -6   2    4.10    0.80
   5  -6  -2    5.30    1.40
  -5   6   2    5.40    1.10
  -5   6   2    5.80    1.20
   5   6  -2    2.90    1.10
  -5   6   2    4.20    0.60
   5   6  -2    5.40    1.20
   5   6  -2    4.90    1.00
   5   6  -2    5.30    1.40
  -5   6   2    6.10    1.30
   5   6  -2    4.70    1.40
   5   6  -2    3.60    1.20
   5   6  -2    6.10    1.50
  -4  -6   2    1.50    0.70
   4  -6  -2    0.90    0.80
   4  -6  -2    0.90    0.40
  -4  -6   2    0.80    1.00
   4  -6  -2    2.40    1.30
  -4  -6   2    2.40    1.10
  -4  -6   2    2.10    0.60
  -4  -6   2    1.40    0.50
   4   6  -2    0.90    1.00
  -4   6   2    1.10    0.90
   4   6  -2    3.60    1.20
   4   6  -2    0.40    0.80
  -4   6   2    0.90    0.50
  -4   6   2    1.10    0.80
  -4   6   2    2.00    0.90
   4   6  -2    1.80    1.00
   4   6  -2    0.80    0.70
   4   6  -2    1.70    1.10
  -4   6   2    1.90    0.90
  -4   6   2    1.60    0.70
   4   6  -2    1.30    0.70
   4   6  -2    2.70    0.90
   3  -6  -2    7.90    1.60
   3  -6  -2    5.40    0.80
   3  -6  -2    5.30    1.50
  -3  -6   2    7.20    1.60
  -3  -6   2    7.60    1.00
  -3  -6   2    6.70    0.90
  -3  -6   2    6.90    0.80
  -3  -6   2    7.70    1.70
  -3  -6   2    7.80    0.90
   3   6  -2    9.00    1.00
  -3   6   2    7.00    1.40
   3   6  -2   10.30    1.70
  -3   6   2    8.30    1.20
   3   6  -2   10.20    1.80
  -3   6   2    9.50    1.10
   3   6  -2    8.10    1.50
  -3   6   2    8.90    1.20
   3   6  -2    8.00    1.60
   3   6  -2    7.80    1.30
  -3   6   2    7.40    1.40
   3   6  -2    7.50    1.60
  -3   6   2    6.50    1.10
   3   6  -2    7.60    1.30
  -3   6   2    5.60    1.10
   2  -6  -2   48.70    3.20
  -2  -6   2   43.10    2.10
  -2  -6   2   42.40    3.10
  -2  -6   2   42.60    1.70
  -2  -6   2   44.90    3.10
   2  -6  -2   46.40    2.90
  -2  -6   2   45.10    2.40
   2  -6  -2   45.40    2.20
  -2  -6   2   45.10    1.90
   2   6  -2   48.90    3.20
   2   6  -2   47.90    3.10
  -2   6   2   38.90    2.50
  -2   6   2   50.19    2.50
   2   6  -2   46.50    2.70
  -2   6   2   44.40    2.40
  -2   6   2   40.10    2.10
  -2   6   2   45.60    2.90
  -2   6   2   44.50    2.30
   2   6  -2   42.60    2.60
   2   6  -2   41.90    2.90
  -2   6   2   45.60    2.70
   2   6  -2   43.00    2.80
   1  -6  -2   25.60    2.50
   1  -6  -2   22.70    1.80
  -1  -6   2   22.20    2.60
  -1  -6   2   21.60    1.20
   1  -6  -2   22.80    2.10
  -1  -6   2   20.90    1.30
  -1  -6   2   19.20    1.80
  -1  -6   2   27.30    2.70
   1  -6  -2   19.40    2.30
   1   6  -2   22.00    1.80
  -1   6   2   23.20    2.40
  -1   6   2   20.10    1.60
  -1   6   2   20.60    1.80
  -1   6   2   20.80    1.20
   1   6  -2   21.80    2.30
   1   6  -2   22.40    2.40
   1   6  -2   20.50    2.50
  -1   6   2   22.40    1.80
   1   6  -2   23.20    1.90
   1   6  -2   21.80    2.00
  -1   6   2   21.20    1.90
  -1   6   2   16.50    1.50
   0  -6   2   30.90    2.50
   0  -6   2   33.90    1.50
   0  -6  -2   31.70    2.40
   0  -6  -2   31.50    2.30
   0  -6   2   35.60    2.70
   0  -6   2   34.10    1.70
   0  -6  -2   39.50    2.80
   0  -6   2   31.50    2.40
   0   6  -2   33.60    2.40
   0   6  -2   28.30    2.50
   0   6   2   35.70    2.40
   0   6  -2   35.60    2.70
   0   6   2   30.60    2.10
   0   6   2   28.50    1.90
   0   6  -2   33.20    2.50
   0   6   2   30.90    2.10
   0   6  -2   32.60    1.40
   0   6   2   32.60    2.50
   0   6   2   33.70    2.20
   0   6  -2   34.20    2.30
   0   6  -2   32.80    2.20
  -1  -6  -2    3.00    1.20
   1  -6   2    2.80    1.20
   1  -6   2    2.60    1.10
   1  -6   2    5.50    1.30
   1  -6   2    3.40    0.60
   1  -6   2    2.90    0.60
  -1  -6  -2    3.60    1.10
  -1  -6  -2    1.80    0.90
  -1   6  -2    2.70    1.10
   1   6   2    3.50    1.00
   1   6   2    2.80    0.80
   1   6   2    3.60    1.00
   1   6   2    3.60    0.80
  -1   6  -2    1.80    0.90
  -1   6  -2    1.10    1.00
   1   6   2    4.30    1.40
   1   6   2    3.40    1.10
  -1   6  -2    2.30    0.60
  -1   6  -2    3.10    1.00
   1   6   2    1.80    0.80
   1   6   2    3.30    0.50
  -1   6  -2    4.40    1.30
  -1   6  -2    2.50    0.90
   2  -6   2    6.70    1.60
  -2  -6  -2    7.20    1.20
   2  -6   2    6.90    1.10
  -2  -6  -2    7.70    1.60
   2  -6   2    8.10    1.70
   2  -6   2    7.40    0.80
   2  -6   2    6.60    0.80
  -2  -6  -2    5.40    1.30
  -2   6  -2    6.50    1.50
   2   6   2    7.20    0.90
   2   6   2    6.50    1.00
  -2   6  -2    6.70    1.10
   2   6   2    6.90    1.20
   2   6   2    6.80    1.10
   2   6   2    7.50    1.40
   2   6   2    6.60    1.20
  -2   6  -2    5.10    1.10
  -2   6  -2    8.30    1.50
  -2   6  -2    8.90    1.10
   2   6   2    8.50    1.50
   2   6   2    7.90    1.50
  -2   6  -2    7.20    1.30
  -2   6  -2    7.00    1.40
   3  -6   2   43.60    1.90
  -3  -6  -2   42.30    2.10
   3  -6   2   50.39    3.40
  -3  -6  -2   42.70    3.00
  -3  -6  -2   47.90    2.90
   3  -6   2   44.80    3.10
  -3  -6  -2   43.40    2.20
   3  -6   2   41.20    2.20
   3  -6   2   43.90    2.00
  -3   6  -2   39.50    2.40
   3   6   2   43.60    2.20
   3   6   2   51.19    2.60
   3   6   2   41.40    2.60
   3   6   2   41.00    3.10
  -3   6  -2   43.20    2.80
   3   6   2   44.40    2.90
  -3   6  -2   44.40    2.90
  -3   6  -2   43.40    3.10
  -3   6  -2   45.90    2.20
   3   6   2   42.70    2.80
   3   6   2   44.20    2.30
  -3   6  -2   44.40    2.70
   3   6   2   46.50    2.70
  -4  -6  -2   30.40    1.90
   4  -6   2   32.80    1.80
   4  -6   2   32.10    1.70
  -4  -6  -2   32.80    2.70
   4  -6   2   31.30    1.70
  -4  -6  -2   36.60    2.60
   4  -6   2   31.50    2.70
   4  -6   2   39.00    3.10
  -4   6  -2   34.40    2.50
   4   6   2   33.80    2.40
   4   6   2   33.90    2.80
   4   6   2   33.50    2.40
   4   6   2   34.30    2.20
   4   6   2   31.90    2.50
  -4   6  -2   35.30    1.80
   4   6   2   32.40    2.00
   4   6   2   35.30    2.60
   4   6   2   31.80    2.00
  -4   6  -2   32.20    2.40
  -4   6  -2   37.30    2.90
   5  -6   2   18.30    1.30
   5  -6   2   21.20    2.80
   5  -6   2   17.20    1.30
  -5  -6  -2   15.30    2.20
   5  -6   2   19.10    2.40
   5  -6   2   18.50    1.40
  -5  -6  -2   18.30    2.10
  -5   6  -2   21.90    2.00
  -5   6  -2   23.10    2.70
   5   6   2   18.90    1.60
  -5   6  -2   21.30    2.20
   5   6   2   17.00    1.80
   5   6   2   19.10    1.70
   5   6   2   21.90    2.00
   5   6   2   23.00    2.70
   5   6   2   20.90    2.30
  -6  -6  -2    4.30    1.20
  -6  -6  -2    0.80    0.80
   6  -6   2    2.00    1.50
  -6  -6  -2    1.70    1.20
   6  -6   2    3.00    0.80
  -6  -6  -2    2.10    0.80
   6  -6   2    4.60    1.40
   6  -6   2    1.90    0.70
   6  -6   2    2.10    0.50
   6   6   2    2.70    0.80
   6   6   2    2.10    1.00
   6   6   2    2.60    1.20
   6   6   2    1.70    1.00
   6   6   2    3.80    1.10
   6   6   2    2.60    1.30
  -6   6  -2    1.60    1.20
  -6   6  -2    3.60    1.10
  -6   6  -2    1.90    0.90
   7  -6   2   -0.90    1.20
  -7  -6  -2   -0.30    0.90
  -7  -6  -2    0.00    0.90
  -7  -6  -2   -0.90    0.70
  -7  -6  -2    0.50    0.80
   7  -6   2   -0.10    0.60
   7  -6   2    0.40    0.60
   7  -6   2    0.40    1.10
   7   6   2    0.10    0.70
   7   6   2   -1.10    0.70
   7   6   2    0.30    0.90
  -7   6  -2    1.30    0.90
  -7   6  -2   -0.20    0.80
   7   6   2    0.40    0.60
   7   6   2   -0.20    0.80
   7   6   2    1.20    1.00
  -7   6  -2   -0.30    1.10
  -8  -6  -2    2.60    1.20
   8  -6   2    3.00    0.80
   8  -6   2    2.40    1.80
  -8  -6  -2    0.90    1.00
   8  -6   2    2.20    1.00
  -8  -6  -2    3.00    1.40
   8  -6   2    3.80    1.50
  -8   6  -2    2.90    1.10
   8   6   2    3.60    1.20
   8   6   2    2.40    1.10
  -8   6  -2    1.20    1.20
  -8   6  -2    2.50    1.00
   8   6   2    3.80    1.50
   8   6   2    4.10    1.40
   8   6   2    2.40    0.90
   9  -6   2   22.40    1.80
  -9  -6  -2   21.30    2.80
   9  -6   2   26.90    3.70
  -9  -6  -2   23.70    2.80
  -9  -6  -2   22.20    2.60
   9  -6   2   21.10    2.70
   9   6   2   22.50    2.60
   9   6   2   28.80    3.10
   9   6   2   23.00    2.90
   9   6   2   21.50    2.40
  -9   6  -2   24.70    2.10
  -9   6  -2   21.20    2.40
  -9   6  -2   21.00    2.80
  10  -6   2    9.80    2.00
  10  -6   2   15.40    1.70
 -10  -6  -2   17.70    2.30
 -10  -6  -2   18.90    2.90
  10  -6   2   15.50    3.10
  10   6   2   16.30    2.50
 -10   6  -2   17.70    2.00
 -10   6  -2   10.10    2.20
  10   6   2   14.80    2.30
  10   6   2   12.30    2.20
 -10   6  -2   12.00    1.90
  10   6   2   13.00    2.00
 -11  -6  -2    1.80    1.30
  11  -6   2    2.90    1.80
 -11  -6  -2    1.60    1.30
 -11  -6  -2   -0.10    0.60
 -11  -6  -2    4.00    1.50
  11  -6   2    0.90    0.90
 -11   6  -2    0.90    1.10
 -11   6  -2    1.60    1.50
  11   6   2    2.20    1.40
 -11   6  -2    1.20    0.90
  11   6   2    2.20    1.10
  11   6   2    0.20    1.00
  11   6   2    1.30    1.30
 -12  -6  -2   24.20    3.30
  12  -6   2   25.70    4.00
  12  -6   2   25.20    2.20
 -12  -6  -2   24.20    2.90
  12   6   2   22.50    3.10
  12   6   2   15.90    2.40
 -12   6  -2   18.20    2.10
 -12   6  -2   26.10    3.40
 -12   6  -2   23.90    2.80
  12   6   2   25.80    3.30
  12   6   2   17.00    2.40
 -13  -6  -2    0.60    1.40
 -13  -6  -2    1.10    1.30
  13  -6   2    0.60    2.70
  13  -6   2    0.70    1.00
 -13   6  -2    1.80    2.60
 -13   6  -2    0.60    0.80
  13   6   2    0.10    1.30
  13   6   2    0.20    1.20
  13   6   2    1.70    1.20
 -13   6  -2    2.10    1.40
 -14  -6  -2    9.70    2.30
 -13  -7   2    3.40    1.90
  13   7  -2    1.70    1.40
 -12  -7   2   11.10    2.40
 -12   7   2    5.90    1.80
  12   7  -2    5.50    3.30
  12   7  -2    6.60    1.80
  12   7  -2    8.00    1.80
 -12   7   2    5.60    1.30
  11  -7  -2   16.30    3.30
 -11  -7   2   15.40    2.60
 -11  -7   2   11.20    2.60
 -11   7   2    7.60    2.00
  11   7  -2   14.70    2.50
  11   7  -2   13.00    2.50
  11   7  -2   10.90    2.10
 -11   7   2   10.70    1.60
 -11   7   2   15.40    2.10
 -10  -7   2   11.00    2.20
 -10  -7   2   11.60    2.60
  10  -7  -2   12.00    2.90
 -10   7   2    9.10    2.00
 -10   7   2   10.50    1.60
  10   7  -2   11.80    2.30
  10   7  -2    7.40    1.70
 -10   7   2    8.50    1.60
  10   7  -2    6.40    1.60
  -9  -7   2    8.30    2.10
   9  -7  -2    4.60    1.60
  -9  -7   2    5.50    1.80
   9  -7  -2    8.00    2.30
  -9   7   2    5.40    1.30
   9   7  -2    7.50    1.60
   9   7  -2    7.30    1.90
   9   7  -2    8.20    1.70
  -9   7   2   11.90    1.70
  -9   7   2    9.70    2.00
   9   7  -2   10.30    2.10
  -8  -7   2   15.80    2.40
   8  -7  -2   13.50    2.70
  -8  -7   2   17.80    2.80
   8  -7  -2   15.00    2.40
  -8   7   2   10.30    1.70
   8   7  -2   11.50    2.00
  -8   7   2   11.20    1.60
   8   7  -2   17.60    2.60
  -8   7   2   15.60    2.20
   8   7  -2   11.50    1.80
   8   7  -2   13.80    2.40
   8   7  -2   10.40    2.10
  -7  -7   2    6.40    1.90
  -7  -7   2    5.80    1.60
   7  -7  -2    5.40    1.60
   7  -7  -2    7.40    2.10
   7   7  -2    5.60    1.30
   7   7  -2    5.00    1.60
   7   7  -2    4.10    1.30
  -7   7   2    6.40    1.30
  -7   7   2    6.40    1.40
   7   7  -2    7.60    2.00
   7   7  -2    6.80    1.90
   7   7  -2    2.20    1.30
  -7   7   2    6.50    1.60
   6  -7  -2   39.60    3.00
  -6  -7   2   39.20    3.40
   6  -7  -2   41.60    3.70
  -6  -7   2   41.60    3.30
  -6   7   2   40.30    3.00
   6   7  -2   44.90    3.50
   6   7  -2   38.00    2.50
   6   7  -2   40.90    3.20
  -6   7   2   41.30    2.60
   6   7  -2   40.10    2.90
  -6   7   2   40.80    2.80
   6   7  -2   42.90    3.60
   6   7  -2   47.60    3.40
  -5  -7   2    1.80    0.70
  -5  -7   2    3.40    1.40
  -5  -7   2    0.60    0.40
  -5  -7   2    0.60    1.10
   5  -7  -2    2.10    1.20
   5  -7  -2    2.70    1.60
  -5   7   2    1.40    1.00
  -5   7   2    1.60    0.90
  -5   7   2   -0.10    1.50
   5   7  -2    4.50    1.50
  -5   7   2    2.60    1.00
   5   7  -2    2.00    0.80
   5   7  -2    3.40    1.20
  -5   7   2    2.60    1.10
   5   7  -2    3.20    1.30
  -5   7   2    2.00    0.50
   5   7  -2    4.10    1.40
   5   7  -2    2.10    1.30
   5   7  -2    1.60    0.90
  -4  -7   2    4.40    1.50
  -4  -7   2    2.60    0.70
  -4  -7   2    2.90    1.30
   4  -7  -2    3.50    1.50
   4  -7  -2    3.20    1.30
   4   7  -2    2.60    1.20
   4   7  -2    4.20    1.30
   4   7  -2    3.50    1.10
  -4   7   2    1.40    1.00
   4   7  -2    1.60    1.30
  -4   7   2    2.70    1.00
   4   7  -2    3.80    1.40
   4   7  -2    2.90    1.30
   4   7  -2    2.30    0.90
  -4   7   2    2.00    0.70
  -4   7   2    2.70    1.10
  -4   7   2    3.80    1.10
  -4   7   2    3.10    1.20
   3  -7  -2    5.40    1.40
   3  -7  -2    5.20    1.60
  -3  -7   2    5.00    1.60
  -3  -7   2    3.00    1.30
  -3  -7   2    6.60    1.00
  -3  -7   2    5.80    0.70
   3  -7  -2    6.20    1.00
  -3   7   2    5.20    1.30
   3   7  -2    4.50    1.40
  -3   7   2    4.30    1.30
   3   7  -2    5.00    1.50
  -3   7   2    5.80    1.20
   3   7  -2    8.30    1.60
   3   7  -2    7.20    1.60
   3   7  -2    5.40    1.20
   3   7  -2    4.90    1.50
  -3   7   2    4.70    1.00
  -3   7   2    7.50    1.30
  -3   7   2    6.90    1.10
  -3   7   2    6.90    1.60
  -2  -7   2   25.40    1.90
  -2  -7   2   26.10    3.00
  -2  -7   2   21.50    2.70
   2  -7  -2   25.20    2.70
   2  -7  -2   29.90    2.70
   2   7  -2   21.70    2.30
   2   7  -2   26.20    2.10
  -2   7   2   26.30    2.00
  -2   7   2   25.20    1.80
  -2   7   2   24.70    2.20
   2   7  -2   24.70    2.70
   2   7  -2   23.40    2.50
   2   7  -2   21.50    2.70
  -2   7   2   25.70    2.00
  -2   7   2   22.60    1.50
  -2   7   2   25.00    2.60
  -2   7   2   25.10    2.20
   2   7  -2   21.70    2.70
   1  -7  -2    0.80    1.00
  -1  -7   2   -0.90    1.00
   1  -7  -2    2.40    1.20
  -1  -7   2    0.20    0.80
  -1  -7   2   -0.20    1.00
   1   7  -2    1.50    1.10
  -1   7   2    0.50    0.70
   1   7  -2    0.40    1.10
   1   7  -2    1.50    1.00
  -1   7   2    1.60    1.00
  -1   7   2    1.30    1.00
   1   7  -2    1.00    0.90
   1   7  -2    0.50    0.90
  -1   7   2    0.80    0.70
   1   7  -2    0.60    0.80
  -1   7   2    1.60    0.90
  -1   7   2    0.30    0.80
   0  -7   2   18.10    2.10
   0  -7  -2   17.80    2.10
   0  -7   2   15.80    2.30
   0  -7   2   20.40    2.70
   0  -7  -2   16.10    2.20
   0  -7  -2   12.00    2.00
   0   7  -2   15.00    2.30
   0   7   2   16.90    1.80
   0   7   2   16.40    1.80
   0   7  -2   18.20    2.40
   0   7   2   14.90    1.70
   0   7   2   13.90    1.80
   0   7  -2   16.80    1.90
   0   7  -2   16.20    2.00
   0   7  -2   17.40    2.10
   0   7   2   18.60    2.10
   0   7  -2   11.60    2.00
   0   7   2   16.90    2.20
  -1  -7  -2   17.40    2.40
  -1  -7  -2   21.40    2.50
  -1  -7  -2   20.10    2.10
   1  -7   2   21.30    2.60
   1  -7   2   20.80    2.50
  -1   7  -2   16.40    1.10
   1   7   2   14.90    1.90
   1   7   2   19.30    1.70
  -1   7  -2   20.80    2.20
   1   7   2   19.30    2.20
  -1   7  -2   17.40    2.30
  -1   7  -2   19.70    2.20
   1   7   2   16.70    2.00
   1   7   2   23.00    2.70
  -1   7  -2   18.70    1.90
   1   7   2   21.10    1.90
  -1   7  -2   20.20    2.50
  -1   7  -2   20.20    2.40
   2  -7   2    6.90    1.70
  -2  -7  -2    6.20    1.20
  -2  -7  -2    4.80    1.30
   2  -7   2    6.40    1.60
  -2  -7  -2    3.00    1.30
   2   7   2    7.10    0.70
   2   7   2    6.70    1.20
  -2   7  -2    8.10    1.60
   2   7   2    6.80    1.30
   2   7   2    4.40    1.30
   2   7   2    7.50    1.40
  -2   7  -2    5.60    1.00
   2   7   2    8.40    1.80
  -2   7  -2    6.00    1.20
  -2   7  -2    7.00    1.50
  -2   7  -2    8.10    1.80
  -2   7  -2    6.40    1.60
   2   7   2    7.50    1.40
  -2   7  -2    3.90    1.30
   2   7   2    5.50    1.40
  -3  -7  -2    6.70    1.10
   3  -7   2    6.50    1.60
  -3  -7  -2    8.20    1.80
   3  -7   2    6.10    1.80
  -3  -7  -2   10.80    1.80
  -3   7  -2    5.00    1.40
  -3   7  -2    5.50    1.60
  -3   7  -2    4.90    1.00
   3   7   2    7.30    1.00
   3   7   2    6.20    1.30
   3   7   2    8.20    1.40
   3   7   2    6.50    1.10
   3   7   2    7.80    1.60
   3   7   2    7.90    1.60
   3   7   2    6.60    1.40
  -3   7  -2    6.80    1.50
   3   7   2    9.10    1.90
  -3   7  -2    7.90    1.50
  -3   7  -2    5.00    1.40
  -3   7  -2    6.10    1.20
  -4  -7  -2   36.40    3.10
  -4  -7  -2   37.10    2.80
  -4  -7  -2   30.20    1.90
   4  -7   2   30.90    1.90
   4  -7   2   40.50    3.50
   4  -7   2   38.50    3.10
  -4   7  -2   32.90    2.60
   4   7   2   34.80    2.10
   4   7   2   34.60    2.80
  -4   7  -2   34.50    1.90
  -4   7  -2   32.90    2.70
   4   7   2   33.30    2.60
   4   7   2   31.50    2.30
   4   7   2   32.80    2.80
   4   7   2   34.00    3.50
  -4   7  -2   35.40    2.70
   4   7   2   31.50    2.20
   4   7   2   35.40    2.60
  -4   7  -2   32.50    3.00
  -5  -7  -2    5.30    1.60
  -5  -7  -2    8.60    1.70
   5  -7   2    4.90    1.70
   5  -7   2    4.00    1.70
   5   7   2    5.50    1.30
   5   7   2    7.00    1.30
  -5   7  -2    5.10    1.40
   5   7   2    5.00    1.50
   5   7   2    6.10    1.60
   5   7   2    5.50    1.40
  -5   7  -2    4.30    1.30
   5   7   2    5.60    1.10
   5   7   2    5.20    1.60
  -5   7  -2    5.40    1.70
  -6  -7  -2    0.20    1.20
   6  -7   2   -0.20    0.30
  -6  -7  -2    0.70    1.00
   6  -7   2    1.60    1.50
   6  -7   2    0.00    0.90
   6   7   2    1.50    1.00
   6   7   2    0.10    0.80
   6   7   2    0.90    1.20
  -6   7  -2    0.40    0.90
  -6   7  -2    2.80    1.20
   6   7   2    1.20    1.20
  -6   7  -2   -0.50    1.00
   6   7   2    0.30    0.80
   6   7   2    1.10    1.10
  -7  -7  -2    5.60    1.50
  -7  -7  -2    7.50    1.80
   7  -7   2    7.40    1.90
   7  -7   2    6.90    2.10
   7   7   2    5.60    1.70
  -7   7  -2    9.30    2.10
   7   7   2    4.70    1.60
  -7   7  -2    5.70    1.50
  -7   7  -2    4.40    1.40
   7   7   2    6.60    1.40
   7   7   2    4.90    1.30
   8  -7   2   32.20    4.00
  -8  -7  -2   37.20    3.00
   8  -7   2   43.30    3.60
  -8  -7  -2   35.60    3.90
   8   7   2   38.80    3.40
  -8   7  -2   32.70    3.50
   8   7   2   39.40    3.40
  -8   7  -2   35.30    2.70
   8   7   2   36.90    2.90
   8   7   2   34.80    2.80
  -8   7  -2   42.10    3.00
  -9  -7  -2   15.20    2.30
   9  -7   2   15.10    2.50
  -9  -7  -2   14.20    2.60
   9  -7   2   17.40    3.10
   9   7   2   11.50    2.20
   9   7   2    8.50    1.70
   9   7   2   11.60    2.20
  -9   7  -2    8.40    1.70
  -9   7  -2    9.30    1.60
   9   7   2    6.80    1.60
  -9   7  -2    8.20    2.10
  10  -7   2    7.90    2.00
  10  -7   2   11.40    2.90
 -10  -7  -2    6.50    1.70
 -10  -7  -2    8.10    2.10
  10   7   2    5.70    1.90
 -10   7  -2    8.40    1.70
  10   7   2    8.10    2.00
 -10   7  -2    9.10    2.20
  10   7   2    2.80    1.20
 -10   7  -2    4.30    1.20
 -11  -7  -2   11.30    2.50
  11  -7   2   14.50    3.20
 -11  -7  -2   11.60    2.20
  11   7   2    5.50    1.50
  11   7   2    9.60    2.10
 -11   7  -2   11.00    2.40
 -11   7  -2   11.20    2.00
  11   7   2    5.60    1.60
  11   7   2   16.30    2.80
 -11   7  -2    7.40    1.60
 -12  -7  -2    9.10    2.10
 -12   7  -2    7.30    1.50
  12   7   2    3.70    1.50
  12   7   2    6.90    1.70
 -10  -8   2    2.90    1.80
 -10   8   2    1.00    1.40
 -10   8   2    0.80    0.90
  10   8  -2    1.90    1.30
  10   8  -2    1.10    1.10
   9  -8  -2    7.60    2.50
  -9  -8   2    4.70    1.80
   9  -8  -2    4.50    1.70
  -9  -8   2   10.90    2.60
  -9   8   2    3.20    1.20
  -9   8   2    3.60    1.50
   9   8  -2    8.80    2.60
   9   8  -2    4.10    1.30
   9   8  -2    2.80    1.40
  -9   8   2    4.70    1.40
   9   8  -2    8.80    2.40
   9   8  -2    3.40    1.80
   9   8  -2    1.40    1.10
   8  -8  -2    0.80    1.70
   8  -8  -2   -0.50    1.20
  -8  -8   2    0.40    1.30
  -8  -8   2    1.10    1.50
   8   8  -2   -0.70    1.10
  -8   8   2   -0.10    0.90
   8   8  -2    0.90    1.20
   8   8  -2   -0.10    1.00
  -8   8   2   -1.00    0.70
   8   8  -2   -0.30    1.00
   8   8  -2    0.90    1.30
   8   8  -2   -0.50    0.80
  -8   8   2    0.60    1.10
  -7  -8   2   25.20    3.40
   7  -8  -2   25.30    3.00
   7  -8  -2   27.70    3.80
  -7  -8   2   27.30    3.30
   7   8  -2   16.00    2.80
   7   8  -2   21.60    2.70
  -7   8   2   20.90    2.50
  -7   8   2   23.40    2.20
   7   8  -2   31.00    3.40
   7   8  -2   18.20    2.40
   7   8  -2   24.30    3.20
  -6  -8   2    1.60    1.40
  -6  -8   2   -0.30    1.20
   6  -8  -2    0.20    1.30
   6  -8  -2    0.70    1.60
   6   8  -2   -0.40    0.80
  -6   8   2    1.90    1.00
   6   8  -2    0.50    1.30
  -6   8   2    1.00    1.00
  -6   8   2   -0.30    0.90
   6   8  -2    0.00    1.00
   6   8  -2    1.30    1.10
   6   8  -2    1.20    1.40
  -5  -8   2    1.60    1.40
   5  -8  -2    3.90    1.80
   5  -8  -2    5.10    1.60
  -5  -8   2    2.70    1.50
  -5   8   2    1.00    1.10
   5   8  -2    3.00    1.30
   5   8  -2    4.30    1.70
  -5   8   2    2.90    1.10
   5   8  -2    1.20    1.20
  -5   8   2    0.40    1.00
   5   8  -2    4.10    1.70
   4  -8  -2    1.60    1.40
  -4  -8   2   -0.90    1.00
   4  -8  -2   -0.40    1.00
  -4  -8   2    0.30    1.10
  -4   8   2   -0.60    1.00
  -4   8   2    0.00    0.80
   4   8  -2    0.10    1.30
  -4   8   2    0.10    1.00
   4   8  -2    1.00    1.20
  -4   8   2    0.30    0.60
   4   8  -2   -0.70    1.10
   4   8  -2    1.00    1.10
   3  -8  -2   57.49    4.10
   3  -8  -2   57.29    3.80
  -3  -8   2   53.69    4.10
  -3  -8   2   54.39    3.90
  -3   8   2   53.49    3.40
   3   8  -2   54.49    3.60
   3   8  -2   60.59    4.20
   3   8  -2   53.69    3.90
  -3   8   2   55.39    2.70
  -3   8   2   58.39    3.70
   3   8  -2   56.89    3.70
  -3   8   2   52.49    3.10
   2  -8  -2    7.60    1.80
  -2  -8   2    3.60    1.60
   2  -8  -2    4.30    1.50
  -2  -8   2    5.70    1.90
  -2   8   2    8.10    1.40
   2   8  -2    7.20    1.60
   2   8  -2    7.20    1.90
  -2   8   2    8.30    1.60
  -2   8   2    6.50    1.70
   2   8  -2    4.10    1.60
   2   8  -2   10.10    1.90
  -2   8   2    4.70    1.40
  -2   8   2    5.70    1.20
   1  -8  -2    9.30    1.90
  -1  -8   2    7.40    1.50
  -1  -8   2    7.20    1.80
  -1  -8   2   11.30    2.20
   1  -8  -2   10.00    2.00
   1   8  -2   12.20    2.20
  -1   8   2    9.90    1.50
  -1   8   2    7.90    1.90
   1   8  -2   10.60    1.90
  -1   8   2    8.00    1.70
   1   8  -2    8.50    2.00
  -1   8   2    7.60    1.50
  -1   8   2    7.90    1.40
   1   8  -2    9.40    1.70
   0  -8   2   11.30    1.90
   0  -8  -2   12.90    2.00
   0  -8   2    9.40    2.10
   0  -8  -2   16.70    2.50
   0  -8  -2   11.50    2.10
   0   8  -2   12.80    2.00
   0   8  -2   11.10    2.00
   0   8  -2   11.00    1.70
   0   8   2   13.30    1.70
   0   8   2   15.60    2.10
   0   8   2   12.50    2.20
   0   8   2   10.30    1.70
   0   8  -2    9.10    2.00
   0   8   2   14.00    1.80
   1  -8   2    1.10    1.30
  -1  -8  -2    0.00    1.10
  -1  -8  -2    0.00    1.00
   1  -8   2    1.10    1.10
  -1  -8  -2    0.10    0.80
   1   8   2   -0.70    0.90
  -1   8  -2    0.20    1.20
   1   8   2    1.30    1.00
  -1   8  -2   -1.30    0.80
  -1   8  -2    0.10    0.80
   1   8   2    0.60    0.80
  -1   8  -2    0.30    1.00
   1   8   2   -1.10    1.00
   1   8   2    0.90    1.00
   2  -8   2   27.50    3.20
  -2  -8  -2   30.10    3.50
   2  -8   2   23.80    3.00
  -2  -8  -2   23.10    2.00
  -2  -8  -2   30.00    3.10
  -2   8  -2   23.00    2.90
  -2   8  -2   25.00    2.90
  -2   8  -2   23.80    2.50
  -2   8  -2   23.90    2.00
   2   8   2   25.00    3.00
   2   8   2   27.50    2.30
   2   8   2   28.60    2.90
   2   8   2   26.00    2.70
  -3  -8  -2    2.70    1.50
   3  -8   2    1.40    1.40
  -3  -8  -2    0.80    1.10
   3  -8   2    0.20    1.20
   3   8   2    1.80    1.20
   3   8   2    1.40    1.20
  -3   8  -2    2.20    1.40
   3   8   2    2.90    1.20
   3   8   2    2.50    1.40
  -3   8  -2    1.40    0.80
  -3   8  -2    1.50    1.40
  -3   8  -2    0.20    0.90
  -4  -8  -2    0.20    1.20
   4  -8   2    0.50    1.40
  -4  -8  -2   -0.80    1.10
   4  -8   2   -1.20    1.10
  -4   8  -2   -0.50    1.20
  -4   8  -2    0.30    0.60
   4   8   2   -0.10    0.90
  -4   8  -2    0.90    1.20
   4   8   2    0.00    1.00
   4   8   2    0.20    0.90
   4   8   2    0.30    1.00
  -4   8  -2    0.00    1.00
   4   8   2   -1.30    1.00
  -5  -8  -2   39.90    3.30
   5  -8   2   42.10    3.50
   5  -8   2   38.60    3.70
  -5  -8  -2   42.40    3.70
   5   8   2   40.20    3.30
   5   8   2   33.30    3.00
  -5   8  -2   40.70    3.00
   5   8   2   39.60    3.60
  -5   8  -2   34.30    3.60
  -5   8  -2   41.40    3.10
   5   8   2   34.70    2.90
   5   8   2   34.10    2.70
  -6  -8  -2   -0.30    1.20
   6  -8   2   -0.60    1.40
   6  -8   2   -1.30    1.20
  -6  -8  -2    1.30    1.40
   6   8   2   -0.50    0.90
   6   8   2   -0.90    1.20
  -6   8  -2   -0.90    0.70
  -6   8  -2    0.10    1.00
   6   8   2    0.80    1.10
  -6   8  -2   -0.40    1.10
   6   8   2   -0.10    1.00
   6   8   2    0.30    1.10
   6   8   2   -0.70    0.80
  -7  -8  -2    2.40    1.60
  -7  -8  -2    4.40    1.60
   7  -8   2    1.30    1.40
   7  -8   2    2.60    1.80
  -7   8  -2    4.00    1.40
   7   8   2    4.20    1.90
  -7   8  -2    3.90    1.30
   7   8   2    4.70    1.50
   7   8   2    0.10    0.90
   7   8   2    4.00    1.30
  -7   8  -2    2.60    1.40
   7   8   2    1.50    1.10
   7   8   2    1.10    1.20
  -8  -8  -2   14.50    2.50
   8  -8   2   13.70    2.60
  -8  -8  -2    8.60    2.30
   8  -8   2    7.80    2.50
   8   8   2    5.50    1.50
   8   8   2    7.00    1.90
  -8   8  -2    6.20    1.90
  -8   8  -2    5.50    1.40
   8   8   2    8.20    2.10
   8   8   2   10.10    2.30
   8   8   2   12.10    1.90
   8   8   2   11.00    2.00
  -8   8  -2   11.90    2.00
   9  -8   2   32.30    4.40
  -9  -8  -2   30.50    3.30
  -9  -8  -2   29.80    3.80
   9   8   2   19.60    2.50
   9   8   2   26.50    3.40
  -9   8  -2   23.50    3.60
  -9   8  -2   14.00    2.10
   9   8   2   16.90    2.40
 -10  -8  -2    0.60    1.40
  10   8   2   -0.40    1.10
 -10   8  -2   -0.20    0.80
  10   8   2   -0.50    0.90
   7  -9  -2   -0.20    2.50
  -7  -9   2    2.10    1.60
  -7   9   2   -0.30    1.00
  -7   9   2   -0.10    1.20
   6  -9  -2   27.80    3.40
   6  -9  -2   26.70    3.60
  -6  -9   2   29.00    3.60
   6   9  -2   16.90    2.40
  -6   9   2   15.50    2.30
   6   9  -2   22.60    3.30
  -6   9   2   12.30    2.10
  -5  -9   2    8.10    2.20
   5  -9  -2    8.40    2.40
   5  -9  -2    4.60    1.80
  -5   9   2    3.20    1.30
   5   9  -2    6.20    1.70
  -5   9   2    3.50    1.30
  -5   9   2    4.30    1.40
   5   9  -2    4.40    1.80
  -4  -9   2    2.50    1.60
  -4  -9   2   -0.30    1.40
   4  -9  -2    1.20    1.40
   4  -9  -2    0.90    1.50
   4   9  -2   -0.30    1.20
   4   9  -2    0.30    1.00
   4   9  -2    0.50    1.10
  -4   9   2    0.20    1.00
   4   9  -2    0.30    0.90
  -4   9   2    0.70    0.90
  -4   9   2    0.20    1.00
   3  -9  -2    0.20    1.30
  -3  -9   2    1.70    1.60
  -3  -9   2    4.00    1.80
   3  -9  -2   -0.30    1.30
   3   9  -2    0.50    1.20
  -3   9   2    0.30    1.10
  -3   9   2    0.20    0.80
   3   9  -2    0.90    1.20
   3   9  -2    0.50    1.00
   3   9  -2    0.50    1.20
  -3   9   2    0.10    0.90
  -2  -9   2   15.80    2.60
   2  -9  -2   16.80    2.70
   2  -9  -2   20.80    2.80
  -2  -9   2   21.90    3.20
  -2   9   2   15.40    2.10
   2   9  -2   10.50    2.20
  -2   9   2   11.50    2.10
   2   9  -2   10.30    1.80
  -2   9   2   16.60    1.90
   2   9  -2   21.20    2.60
   2   9  -2   17.30    2.70
   1  -9  -2   -0.10    1.20
  -1  -9   2    1.50    1.60
   1  -9  -2    3.50    1.70
   1   9  -2    1.10    1.00
  -1   9   2    1.00    0.90
  -1   9   2    3.10    1.20
   1   9  -2    1.90    1.30
   1   9  -2    0.40    1.00
   1   9  -2    1.50    1.30
  -1   9   2    1.00    1.10
  -1   9   2    1.80    1.30
   0  -9  -2    5.40    1.80
   0  -9   2    0.00    0.90
   0  -9  -2    3.40    1.40
   0  -9   2    2.30    1.60
   0   9  -2    2.20    1.30
   0   9  -2    1.60    1.10
   0   9   2    2.90    1.20
   0   9   2    1.70    1.30
   0   9   2    1.50    0.90
   0   9   2    1.30    1.10
   0   9  -2    2.00    1.00
   0   9  -2    1.20    1.30
   1  -9   2    5.70    1.70
  -1  -9  -2    5.20    1.70
   1  -9   2    3.30    1.60
   1   9   2    2.30    1.20
  -1   9  -2    2.50    1.50
  -1   9  -2    3.70    1.60
   1   9   2    2.60    1.00
  -1   9  -2    4.10    1.40
  -1   9  -2    3.80    1.30
   1   9   2    4.10    1.60
   1   9   2    3.90    1.20
  -2  -9  -2    1.30    1.40
   2  -9   2    1.30    1.40
  -2  -9  -2    2.10    1.50
   2  -9   2    0.90    1.40
   2   9   2    0.30    1.20
  -2   9  -2   -0.30    1.20
  -2   9  -2    0.10    1.20
  -2   9  -2   -1.00    0.80
   2   9   2    0.30    0.80
   2   9   2   -0.20    0.90
  -2   9  -2    0.40    1.10
   2   9   2    0.20    0.90
  -3  -9  -2    1.90    1.50
   3  -9   2    1.30    1.50
  -3  -9  -2    0.80    1.50
   3  -9   2    0.10    1.30
   3   9   2    1.40    1.00
   3   9   2    1.80    1.50
  -3   9  -2    1.80    1.40
   3   9   2    1.80    1.20
  -3   9  -2    1.10    1.20
  -3   9  -2    2.20    1.10
  -4  -9  -2   27.30    3.50
   4  -9   2   26.00    3.30
   4  -9   2   24.50    3.40
  -4  -9  -2   27.70    3.20
  -4   9  -2   20.20    2.90
   4   9   2   16.90    2.40
   4   9   2   20.70    3.30
  -4   9  -2   21.60    2.70
   4   9   2   20.70    2.50
   4   9   2   20.50    2.70
  -5  -9  -2    2.90    1.90
   5  -9   2    1.80    2.60
  -5  -9  -2    3.70    1.80
   5  -9   2    4.40    2.10
  -5   9  -2    2.80    1.40
  -5   9  -2    1.50    1.40
   5   9   2    1.50    1.20
   5   9   2    2.80    1.40
   6  -9   2   -1.70    1.40
  -6  -9  -2   -0.60    1.40
   6   9   2    1.40    1.30
   6   9   2    0.10    0.90
   6   9   2    0.00    1.10
  -6   9  -2    1.20    1.20
 -18   0   3    0.70    2.00
  18   0  -3   -1.00    1.10
  18   0  -3   -0.90    1.00
 -18   0   3    1.10    1.70
  18   0  -3   -0.10    1.70
  18   0  -3    0.50    1.10
  17   0  -3   -0.30    1.00
  17   0  -3    1.40    1.50
 -17   0   3    0.60    1.20
 -17   0   3   -0.80    1.20
  17   0  -3   -0.90    1.00
 -17   0   3   -1.00    1.60
  17   0  -3    0.60    1.00
  16   0  -3   -0.30    1.10
  16   0  -3    0.30    1.00
  16   0  -3    1.60    1.40
 -16   0   3    0.20    1.20
 -16   0   3   -1.20    1.40
 -16   0   3   -0.50    1.00
  16   0  -3   -0.50    0.80
  15   0  -3    0.60    1.30
 -15   0   3    0.10    0.80
 -15   0   3    0.30    1.20
  15   0  -3    0.40    0.80
  15   0  -3    0.50    1.10
 -15   0   3    1.50    1.50
  15   0  -3    1.70    1.20
  14   0  -3   -0.50    0.90
 -14   0   3    0.00    0.80
 -14   0   3   -1.00    1.10
 -14   0   3    1.80    1.20
  14   0  -3   -0.20    1.00
  14   0  -3    0.10    0.80
  14   0  -3    0.40    0.90
 -13   0   3   -0.20    1.00
  13   0  -3   -0.40    0.70
 -13   0   3    0.90    1.20
  13   0  -3    0.30    0.90
 -13   0   3    0.20    0.70
  13   0  -3   -0.20    0.90
  13   0  -3   -0.60    0.90
 -12   0   3    0.20    0.90
  12   0  -3   -0.10    0.70
 -12   0   3    0.00    0.60
  12   0  -3   -0.50    0.70
  12   0  -3   -0.10    0.80
  12   0  -3   -1.00    0.70
 -12   0   3   -2.00    0.80
 -11   0   3    0.60    0.90
  11   0  -3    0.20    0.80
  11   0  -3   -0.90    0.70
 -11   0   3   -0.70    0.50
  11   0  -3   -0.30    0.40
  11   0  -3    0.50    0.80
 -11   0   3    1.80    0.90
  11   0  -3    0.20    0.60
 -11   0   3   -0.50    0.50
 -10   0   3    0.50    0.60
  10   0  -3    0.00    0.60
  10   0  -3   -0.60    0.50
  10   0  -3   -0.10    0.40
 -10   0   3    0.60    0.90
 -10   0   3   -1.20    0.50
  10   0  -3   -0.10    0.70
 -10   0   3    0.40    0.50
   9   0  -3    0.50    0.60
   9   0  -3    0.10    0.40
   9   0  -3   -0.80    0.70
  -9   0   3    0.20    0.60
   9   0  -3    0.10    0.50
  -9   0   3    0.90    0.60
  -9   0   3    0.00    0.50
  -9   0   3   -0.70    0.60
   9   0  -3    0.10    0.60
  -8   0   3   -0.20    0.50
  -8   0   3   -0.10    0.40
   8   0  -3   -0.40    0.50
   8   0  -3   -0.10    0.40
  -8   0   3    0.10    0.60
  -8   0   3   -0.60    0.60
  -8   0   3    0.20    0.50
   8   0  -3   -1.20    0.40
  -8   0   3    0.10    0.50
   8   0  -3    0.00    0.70
   8   0  -3   -0.30    0.40
  -8   0   3    0.40    0.70
   8   0  -3   -0.30    0.30
  -7   0   3    0.20    0.50
   7   0  -3    0.10    0.40
  -7   0   3    0.20    0.60
  -7   0   3    0.20    0.50
   7   0  -3    0.60    0.50
  -7   0   3    0.00    0.40
  -7   0   3   -0.20    0.40
  -7   0   3    0.10    0.40
   7   0  -3   -0.30    0.40
   7   0  -3   -0.30    0.40
   7   0  -3    0.10    0.30
   7   0  -3    0.00    0.50
  -7   0   3   -0.10    0.60
  -6   0   3   -0.20    0.40
   6   0  -3    0.10    0.40
   6   0  -3    0.00    0.40
  -6   0   3    0.10    0.50
   6   0  -3   -0.20    0.20
   6   0  -3    0.00    0.30
  -6   0   3   -0.30    0.40
  -6   0   3    0.00    0.50
  -6   0   3    0.00    0.40
   6   0  -3   -0.20    0.40
  -6   0   3    1.00    0.40
  -6   0   3    0.20    0.40
   6   0  -3   -0.10    0.50
  -5   0   3    0.30    0.30
  -5   0   3    0.40    0.40
   5   0  -3   -0.30    0.40
  -5   0   3    0.40    0.50
  -5   0   3    0.00    0.50
  -5   0   3    0.00    0.50
   5   0  -3   -0.70    0.40
  -5   0   3   -0.30    0.30
   5   0  -3    0.20    0.30
   5   0  -3   -0.40    0.40
  -5   0   3    0.30    0.40
   5   0  -3    0.30    0.40
   5   0  -3    0.10    0.40
  -4   0   3    0.40    0.50
  -4   0   3    1.00    0.50
   4   0  -3    0.00    0.50
  -4   0   3    0.00    0.30
  -4   0   3   -0.20    0.30
   4   0  -3    0.10    0.30
   4   0  -3   -0.40    0.30
  -4   0   3   -0.20    0.30
   4   0  -3   -0.10    0.40
  -4   0   3    0.00    0.30
   4   0  -3    0.50    0.30
   4   0  -3    0.10    0.30
  -3   0   3    0.20    0.30
   3   0  -3    0.30    0.40
   3   0  -3    0.00    0.50
   3   0  -3    0.00    0.30
  -3   0   3    0.20    0.40
   3   0  -3    0.30    0.30
  -3   0   3    0.20    0.40
   3   0  -3   -0.50    0.40
  -3   0   3   -0.10    0.30
   3   0  -3    0.30    0.30
  -3   0   3    0.00    0.40
  -3   0   3   -0.10    0.30
  -3   0   3    0.10    0.30
  -2   0   3    0.00    0.30
  -2   0   3    0.20    0.30
  -2   0   3    0.10    0.30
  -2   0   3    0.70    0.40
  -2   0   3   -0.20    0.30
   2   0  -3    0.00    0.20
   2   0  -3    0.00    0.20
  -2   0   3   -0.10    0.20
   2   0  -3    0.00    0.30
   2   0  -3   -0.30    0.20
   2   0  -3    0.00    0.20
   2   0  -3    0.10    0.30
  -2   0   3   -0.10    0.20
   2   0  -3    0.00    0.10
   2   0  -3    0.20    0.30
  -1   0   3    0.20    0.20
  -1   0   3    0.00    0.30
   1   0  -3    0.10    0.10
  -1   0   3    0.10    0.30
  -1   0   3    0.00    0.10
   1   0  -3    0.00    0.20
  -1   0   3    0.00    0.20
   1   0  -3    0.10    0.30
   1   0  -3   -0.10    0.10
   1   0  -3   -0.10    0.20
   1   0  -3    0.20    0.30
  -1   0   3    0.10    0.30
   0   0   3    0.00    0.20
   0   0  -3    0.20    0.20
   0   0   3    0.20    0.20
   0   0  -3    0.20    0.20
   0   0  -3    0.20    0.20
   0   0   3   -0.20    0.30
   0   0   3   -0.10    0.30
   0   0   3    0.10    0.20
   0   0  -3   -0.20    0.20
   0   0  -3   -0.10    0.20
   0   0   3   -0.20    0.20
  -1   0  -3    0.00    0.30
  -1   0  -3    0.00    0.10
   1   0   3    0.20    0.20
   1   0   3   -0.10    0.30
   1   0   3    0.10    0.30
  -1   0  -3   -0.30    0.30
   1   0   3    0.00    0.30
   1   0   3    0.30    0.30
  -1   0  -3    0.00    0.20
   1   0   3    0.10    0.20
   1   0   3   -0.20    0.30
  -1   0  -3   -0.20    0.20
  -1   0  -3    0.20    0.30
  -1   0  -3    0.10    0.30
  -2   0  -3    0.10    0.30
   2   0   3   -0.10    0.40
  -2   0  -3    0.00    0.30
   2   0   3   -0.20    0.30
   2   0   3    0.00    0.40
  -2   0  -3    0.20    0.40
  -2   0  -3   -0.40    0.40
  -2   0  -3   -0.30    0.30
   2   0   3    0.10    0.30
   2   0   3    0.50    0.50
   2   0   3   -0.30    0.40
  -2   0  -3    0.20    0.40
  -2   0  -3    0.10    0.30
   2   0   3   -0.30    0.30
   3   0   3   -0.20    0.40
   3   0   3   -0.30    0.30
  -3   0  -3   -0.60    0.30
  -3   0  -3   -0.20    0.30
  -3   0  -3    0.40    0.50
   3   0   3    0.00    0.40
  -3   0  -3   -0.10    0.40
   3   0   3    0.00    0.40
   3   0   3    0.00    0.30
   3   0   3    0.20    0.50
  -3   0  -3   -0.10    0.40
  -3   0  -3    0.40    0.30
  -4   0  -3    0.10    0.40
   4   0   3   -0.60    0.20
   4   0   3    0.40    0.40
   4   0   3    0.60    0.50
   4   0   3    0.00    0.40
  -4   0  -3   -0.50    0.40
   4   0   3   -0.30    0.40
  -4   0  -3    0.10    0.40
  -4   0  -3   -0.10    0.40
  -4   0  -3   -0.30    0.30
  -4   0  -3    0.20    0.50
   4   0   3    0.00    0.30
   4   0   3    0.30    0.50
  -5   0  -3    0.00    0.40
   5   0   3   -0.60    0.50
   5   0   3   -0.20    0.30
  -5   0  -3    0.50    0.60
   5   0   3    0.50    0.40
  -5   0  -3    0.10    0.40
  -5   0  -3   -0.20    0.40
   5   0   3    0.20    0.40
   5   0   3    0.00    0.50
  -5   0  -3   -0.10    0.40
   5   0   3    0.20    0.30
  -5   0  -3    0.20    0.40
   5   0   3    0.40    0.50
   6   0   3    0.10    0.50
  -6   0  -3   -0.50    0.40
  -6   0  -3    0.20    0.60
  -6   0  -3    0.00    0.40
   6   0   3   -0.20    0.40
  -6   0  -3    0.20    0.50
   6   0   3    0.30    0.40
   6   0   3   -0.10    0.60
  -6   0  -3   -0.10    0.40
  -6   0  -3    0.70    0.60
   6   0   3    0.30    0.50
   6   0   3   -0.20    0.40
   6   0   3   -0.30    0.50
  -7   0  -3    1.00    0.70
   7   0   3    0.00    0.60
  -7   0  -3   -0.50    0.50
  -7   0  -3    0.50    0.40
   7   0   3    0.20    0.50
  -7   0  -3    0.10    0.60
   7   0   3    0.30    0.50
   7   0   3    0.10    0.40
  -7   0  -3   -0.40    0.50
   7   0   3    0.70    0.60
  -7   0  -3    0.30    0.50
  -7   0  -3    0.00    0.50
   7   0   3    0.10    0.50
   7   0   3   -0.60    0.50
  -8   0  -3    0.20    0.70
   8   0   3    0.10    0.50
  -8   0  -3   -0.80    0.50
  -8   0  -3   -0.30    0.50
   8   0   3    0.20    0.80
   8   0   3    0.00    0.50
  -8   0  -3    0.60    0.60
   8   0   3    0.50    0.60
   8   0   3   -0.40    0.50
   8   0   3   -0.60    0.60
   8   0   3    0.10    0.70
   9   0   3    0.00    0.70
   9   0   3   -0.70    0.60
  -9   0  -3   -0.10    0.50
   9   0   3   -0.40    0.60
  -9   0  -3   -0.80    0.70
  -9   0  -3    0.30    0.80
   9   0   3   -0.40    0.80
   9   0   3   -0.70    0.50
  10   0   3    1.40    0.90
  10   0   3    0.90    1.00
 -10   0  -3   -0.10    0.80
  10   0   3   -0.50    0.50
  10   0   3    0.40    0.60
 -10   0  -3    0.20    0.50
  10   0   3    0.40    0.80
 -10   0  -3    0.60    0.80
 -11   0  -3    0.60    1.10
  11   0   3   -1.20    0.50
  11   0   3   -1.00    0.90
 -11   0  -3   -0.20    0.60
  11   0   3    0.00    0.80
  11   0   3   -0.30    0.60
 -11   0  -3    0.40    0.80
 -12   0  -3   -0.70    0.60
  12   0   3   -0.20    0.80
  12   0   3   -1.70    0.80
 -12   0  -3    0.30    1.20
  12   0   3   -0.40    1.00
 -12   0  -3    0.00    0.90
  12   0   3    0.40    0.80
 -13   0  -3    0.10    1.20
 -13   0  -3   -0.10    0.70
  13   0   3   -1.20    1.10
  13   0   3    0.40    1.10
  13   0   3   -1.30    0.60
 -13   0  -3    0.90    1.00
  13   0   3   -0.30    0.70
  14   0   3   -1.60    0.80
 -14   0  -3    0.00    0.80
 -14   0  -3   -1.00    1.00
  14   0   3    0.10    1.10
  14   0   3    0.30    0.80
 -14   0  -3   -0.80    1.30
  15   0   3   -1.20    1.00
 -15   0  -3   -0.30    1.50
  15   0   3   -0.10    0.90
 -15   0  -3    0.60    1.30
  15   0   3   -0.20    1.20
 -15   0  -3    0.40    0.90
 -16   0  -3   -0.50    1.40
  16   0   3   -0.10    1.10
  16   0   3    0.80    1.10
 -16   0  -3    1.00    1.80
  16   0   3    0.10    1.30
 -16   0  -3    0.00    0.90
  17   0   3   -0.70    1.00
 -17   0  -3    2.10    2.00
 -17   0  -3   -0.20    1.50
  17   0   3   -1.10    1.50
  17   0   3    1.00    2.10
 -17   0  -3   -1.20    1.70
 -18   0  -3    0.70    1.80
  18  -1  -3    1.40    1.60
 -18  -1   3   -0.10    1.90
 -18  -1   3    1.90    1.70
  18  -1  -3    1.20    1.40
  18  -1  -3    1.70    1.40
  18   1  -3    3.40    1.40
  18   1  -3    2.50    1.40
 -18   1   3    4.80    2.00
  17  -1  -3    0.10    0.70
 -17  -1   3    1.30    1.50
 -17  -1   3    0.90    1.20
  17  -1  -3    0.30    1.10
  17  -1  -3    0.70    1.20
  17  -1  -3   -0.40    1.30
 -17  -1   3    1.20    1.70
  17   1  -3    1.30    1.10
  17   1  -3   -0.30    1.10
  17   1  -3    1.60    1.30
  17   1  -3    0.20    1.50
 -17   1   3    0.70    1.70
 -17   1   3    0.30    1.10
 -17   1   3    1.70    1.70
  16  -1  -3    1.60    0.90
 -16  -1   3    1.00    1.40
 -16  -1   3    1.80    1.20
  16  -1  -3    0.40    1.30
 -16  -1   3    0.50    1.60
  16  -1  -3    1.40    1.20
  16  -1  -3    0.70    1.50
 -16   1   3    1.90    1.50
 -16   1   3    4.00    1.90
 -16   1   3    1.30    1.00
  16   1  -3    2.80    1.60
  16   1  -3    1.30    1.20
  16   1  -3    2.70    1.30
  16   1  -3    0.70    1.10
 -15  -1   3   29.70    3.10
  15  -1  -3   34.60    2.80
 -15  -1   3   30.90    3.90
  15  -1  -3   31.30    2.20
 -15  -1   3   29.60    3.20
  15  -1  -3   28.70    3.20
  15  -1  -3   32.40    3.60
  15   1  -3   27.90    3.10
  15   1  -3   28.90    2.70
  15   1  -3   34.10    2.70
 -15   1   3   29.50    3.60
 -15   1   3   32.70    3.00
 -15   1   3   30.50    2.60
  15   1  -3   26.80    2.90
  14  -1  -3    9.30    2.10
 -14  -1   3    8.40    2.10
  14  -1  -3    5.50    1.60
 -14  -1   3    9.10    1.80
 -14  -1   3    8.30    1.60
  14  -1  -3    8.70    1.30
  14  -1  -3    6.60    1.50
 -14   1   3    7.30    1.70
  14   1  -3    7.00    1.40
  14   1  -3    6.80    1.50
  14   1  -3    6.10    1.40
 -14   1   3    5.80    1.90
  14   1  -3    8.20    1.90
 -14   1   3    5.00    1.20
  13  -1  -3    0.60    1.10
 -13  -1   3    0.50    0.80
  13  -1  -3    0.50    0.70
  13  -1  -3   -0.60    0.70
 -13  -1   3    0.00    0.90
 -13  -1   3    1.70    1.30
  13  -1  -3    1.00    1.10
 -13   1   3    0.70    1.20
  13   1  -3    1.80    1.20
  13   1  -3    0.60    0.90
 -13   1   3   -0.60    0.90
  13   1  -3    0.20    0.90
 -13   1   3   -0.50    0.70
  13   1  -3   -0.40    0.80
 -12  -1   3   10.20    1.70
  12  -1  -3   10.80    1.30
  12  -1  -3   10.70    1.70
  12  -1  -3    9.90    1.60
  12  -1  -3   13.10    2.20
 -12  -1   3   11.70    2.30
 -12  -1   3   11.10    1.60
 -12   1   3    7.90    1.20
  12   1  -3    9.40    1.60
 -12   1   3    9.80    1.60
 -12   1   3    8.10    1.80
  12   1  -3    8.50    1.60
  12   1  -3    8.70    1.50
  12   1  -3   13.00    1.80
  11  -1  -3    7.80    1.40
  11  -1  -3    7.00    1.00
  11  -1  -3    6.60    1.50
  11  -1  -3    8.40    1.50
 -11  -1   3    8.90    1.80
  11  -1  -3    7.90    1.00
 -11  -1   3    8.70    1.40
 -11  -1   3    7.80    1.50
 -11   1   3    5.50    1.50
 -11   1   3    9.30    1.30
 -11   1   3    7.90    1.30
  11   1  -3    9.90    1.50
  11   1  -3    8.40    1.40
  11   1  -3    6.90    1.20
  11   1  -3    7.80    1.50
 -10  -1   3    0.60    0.70
  10  -1  -3    0.70    0.50
  10  -1  -3    0.60    0.70
 -10  -1   3    2.40    1.10
 -10  -1   3    0.40    0.80
  10  -1  -3    0.80    0.60
  10  -1  -3    0.70    0.80
  10   1  -3    1.00    0.80
  10   1  -3    0.70    0.80
  10   1  -3    1.60    0.70
  10   1  -3    0.30    0.70
 -10   1   3    1.40    0.90
 -10   1   3    1.60    0.80
 -10   1   3    0.10    0.60
  10   1  -3    2.40    0.80
  -9  -1   3    0.50    0.80
  -9  -1   3    0.60    0.80
  -9  -1   3    0.30    0.70
   9  -1  -3   -0.50    0.70
   9  -1  -3    0.40    0.50
  -9  -1   3    0.20    0.60
   9  -1  -3    0.70    0.50
   9  -1  -3    0.70    0.60
  -9  -1   3    0.70    0.60
   9   1  -3    0.90    0.80
   9   1  -3    0.70    0.70
   9   1  -3   -0.20    0.70
   9   1  -3    1.40    0.70
   9   1  -3    0.90    0.60
  -9   1   3    1.10    0.70
  -9   1   3    0.50    0.80
   8  -1  -3   17.00    1.10
  -8  -1   3   18.90    1.90
  -8  -1   3   17.90    1.90
  -8  -1   3   16.00    1.60
   8  -1  -3   17.10    1.50
  -8  -1   3   15.60    1.80
   8  -1  -3   15.80    1.00
  -8  -1   3   15.50    1.40
  -8  -1   3   18.90    1.40
   8  -1  -3   18.80    1.40
   8  -1  -3   17.10    1.40
  -8   1   3   18.70    1.50
  -8   1   3   13.70    1.50
   8   1  -3   20.10    1.70
   8   1  -3   18.70    2.00
   8   1  -3   17.80    1.40
   8   1  -3   16.00    1.40
   8   1  -3   17.00    1.40
   8   1  -3   17.80    1.50
  -8   1   3   19.80    1.70
  -8   1   3   15.60    1.40
  -7  -1   3   66.39    3.00
  -7  -1   3   69.79    3.20
   7  -1  -3   71.59    2.50
  -7  -1   3   71.69    2.90
  -7  -1   3   67.59    3.00
  -7  -1   3   69.49    3.10
   7  -1  -3   72.29    2.50
  -7  -1   3   72.09    2.90
   7  -1  -3   70.39    2.90
  -7  -1   3   71.59    3.50
   7  -1  -3   67.79    2.90
   7  -1  -3   74.59    3.10
   7  -1  -3   71.09    3.20
  -7   1   3   71.29    2.40
  -7   1   3   71.79    3.10
   7   1  -3   75.39    2.90
  -7   1   3   73.79    3.10
  -7   1   3   72.29    3.00
   7   1  -3   71.69    3.00
   7   1  -3   72.69    2.90
   7   1  -3   67.59    3.20
   7   1  -3   75.79    3.20
  -7   1   3   71.49    3.30
   7   1  -3   71.29    3.00
  -7   1   3   69.59    3.40
  -7   1   3   73.49    3.00
   6  -1  -3   65.09    2.20
  -6  -1   3   65.79    2.80
  -6  -1   3   62.69    2.60
  -6  -1   3   66.79    2.80
   6  -1  -3   65.89    2.60
   6  -1  -3   63.69    2.70
  -6  -1   3   64.29    2.90
   6  -1  -3   66.59    2.90
  -6  -1   3   63.79    2.60
  -6  -1   3   66.49    3.10
   6  -1  -3   63.59    2.60
  -6  -1   3   64.09    2.80
  -6   1   3   66.59    2.70
  -6   1   3   64.89    2.70
  -6   1   3   64.59    2.90
   6   1  -3   69.29    2.70
   6   1  -3   68.99    2.70
  -6   1   3   65.59    2.80
   6   1  -3   62.89    2.80
  -6   1   3   64.79    2.60
   6   1  -3   66.49    2.70
   6   1  -3   65.49    2.50
   6   1  -3   64.49    2.40
  -6   1   3   67.89    2.20
  -6   1   3   67.19    3.20
   6   1  -3   63.09    2.90
   5  -1  -3   42.90    2.30
   5  -1  -3   42.20    2.00
   5  -1  -3   43.20    1.50
   5  -1  -3   43.80    1.80
  -5  -1   3   40.50    1.90
   5  -1  -3   41.00    1.80
   5  -1  -3   40.70    1.90
  -5  -1   3   41.90    2.00
   5  -1  -3   40.10    1.50
  -5  -1   3   42.50    1.90
  -5  -1   3   44.10    2.00
  -5  -1   3   44.40    2.00
  -5  -1   3   40.60    1.80
  -5  -1   3   41.90    2.20
   5   1  -3   44.90    1.70
  -5   1   3   40.20    2.20
  -5   1   3   41.30    1.40
   5   1  -3   43.40    1.90
   5   1  -3   48.40    2.00
   5   1  -3   40.60    1.90
  -5   1   3   37.20    2.00
   5   1  -3   38.50    2.00
   5   1  -3   40.90    1.70
   5   1  -3   39.20    2.10
  -5   1   3   43.20    2.00
  -5   1   3   43.10    1.90
  -5   1   3   43.10    1.80
  -5   1   3   40.50    1.90
   4  -1  -3    0.40    0.30
  -4  -1   3    0.60    0.50
   4  -1  -3    0.30    0.40
  -4  -1   3    0.80    0.50
  -4  -1   3   -0.60    0.30
   4  -1  -3    0.30    0.20
   4  -1  -3   -0.10    0.20
   4  -1  -3    0.10    0.50
  -4  -1   3   -0.10    0.50
  -4  -1   3   -0.50    0.30
   4  -1  -3   -0.10    0.40
   4  -1  -3   -0.40    0.20
  -4  -1   3   -0.30    0.30
   4   1  -3   -0.30    0.30
  -4   1   3    0.60    0.40
  -4   1   3    0.10    0.30
   4   1  -3    0.40    0.50
  -4   1   3   -0.20    0.30
   4   1  -3    0.30    0.30
  -4   1   3    0.20    0.30
   4   1  -3   -0.20    0.30
   4   1  -3   -0.10    0.30
  -4   1   3   -0.30    0.40
  -4   1   3   -0.30    0.40
   4   1  -3    0.50    0.40
   4   1  -3   -0.50    0.30
  -4   1   3    0.00    0.20
  -4   1   3    0.00    0.20
   4   1  -3   -0.10    0.40
  -3  -1   3  164.58    5.20
  -3  -1   3  154.28    4.80
  -3  -1   3  162.98    4.90
  -3  -1   3  154.58    4.90
  -3  -1   3  161.08    4.50
   3  -1  -3  153.18    4.60
   3  -1  -3  156.08    4.80
   3  -1  -3  163.58    5.20
   3  -1  -3  148.39    4.80
   3  -1  -3  154.58    4.50
  -3  -1   3  159.38    4.90
   3  -1  -3  157.38    4.60
  -3  -1   3  162.18    4.90
  -3   1   3  159.18    4.40
   3   1  -3  153.48    4.80
  -3   1   3  157.88    4.60
  -3   1   3  159.88    4.70
   3   1  -3  159.18    5.10
   3   1  -3  162.28    4.90
  -3   1   3  156.48    4.40
  -3   1   3  152.88    4.80
   3   1  -3  158.58    4.90
   3   1  -3  157.08    4.90
   3   1  -3  159.88    4.80
   3   1  -3  159.18    4.50
  -3   1   3  154.58    4.80
   3   1  -3  157.28    4.90
  -2  -1   3    3.70    0.60
   2  -1  -3    4.20    0.50
  -2  -1   3    4.30    0.60
  -2  -1   3    4.30    0.60
  -2  -1   3    4.10    0.60
   2  -1  -3    4.90    0.80
  -2  -1   3    3.70    0.40
  -2  -1   3    3.00    0.50
   2  -1  -3    3.90    0.40
   2  -1  -3    3.80    0.40
  -2  -1   3    2.90    0.50
  -2  -1   3    5.00    0.70
  -2  -1   3    4.30    0.60
  -2   1   3    4.10    0.40
   2   1  -3    4.10    0.70
  -2   1   3    4.40    0.70
  -2   1   3    3.60    0.30
   2   1  -3    3.60    0.50
  -2   1   3    3.50    0.50
  -2   1   3    4.40    0.40
   2   1  -3    4.60    0.70
   2   1  -3    4.00    0.60
   2   1  -3    2.80    0.50
  -2   1   3    4.60    0.60
  -2   1   3    3.80    0.40
   2   1  -3    3.90    0.60
   2   1  -3    3.70    0.60
  -2   1   3    3.30    0.40
  -1  -1   3   42.40    1.60
  -1  -1   3   41.60    1.60
   1  -1  -3   42.30    1.50
  -1  -1   3   42.40    1.60
  -1  -1   3   42.40    1.60
  -1  -1   3   42.60    1.70
  -1  -1   3   44.70    1.60
  -1  -1   3   42.50    1.70
   1  -1  -3   43.80    1.80
   1  -1  -3   43.50    1.30
  -1  -1   3   43.80    1.80
  -1  -1   3   40.20    1.70
  -1  -1   3   42.90    1.60
  -1   1   3   41.80    1.50
   1   1  -3   41.80    1.60
   1   1  -3   40.40    1.70
   1   1  -3   41.90    1.70
   1   1  -3   42.80    1.60
   1   1  -3   45.20    1.80
   1   1  -3   43.00    1.50
  -1   1   3   43.70    1.50
  -1   1   3   43.00    1.20
   1   1  -3   43.40    1.60
  -1   1   3   41.70    1.80
  -1   1   3   41.70    1.50
   1   1  -3   43.70    1.70
  -1   1   3   44.00    1.30
   0  -1   3  444.66   13.00
   0  -1  -3  453.15   12.60
   0  -1  -3  445.66   12.80
   0  -1   3  465.45   12.80
   0  -1   3  455.15   12.80
   0  -1   3  448.56   12.80
   0  -1   3  452.15   12.90
   0  -1   3  475.55   12.70
   0  -1   3  463.45   12.90
   0  -1   3  477.75   12.80
   0   1  -3  465.15   12.70
   0   1  -3  461.65   12.90
   0   1   3  457.25   12.60
   0   1   3  454.25   12.60
   0   1   3  456.15   12.50
   0   1   3  471.55   12.50
   0   1  -3  457.35   12.80
   0   1  -3  452.65   12.90
   0   1   3  456.45   12.80
   0   1  -3  455.35   12.80
   0   1  -3  462.35   12.70
  -1  -1  -3  612.64   16.90
   1  -1   3  622.54   17.30
   1  -1   3  623.14   17.20
   1  -1   3  620.04   17.30
   1  -1   3  617.74   16.90
  -1  -1  -3  641.54   17.10
   1  -1   3  614.74   17.20
   1  -1   3  633.64   17.40
  -1  -1  -3  616.94   17.00
   1   1   3  624.24   16.90
   1   1   3  622.94   17.00
  -1   1  -3  549.45   17.10
  -1   1  -3  623.64   17.20
  -1   1  -3  632.54   17.40
   1   1   3  622.64   17.10
   1   1   3  607.64   16.90
  -1   1  -3  634.54   17.40
   1   1   3  629.64   17.10
   2  -1   3 1225.48   39.70
   2  -1   3 1128.99   96.29
  -2  -1  -3 1302.87   83.09
  -2   1  -3 1216.08   39.70
  -2   1  -3 1258.97   96.59
   2   1   3 1367.66   84.79
   2   1   3 1203.38   37.90
  -3  -1  -3  238.28    7.00
  -3  -1  -3  240.18    7.20
  -3  -1  -3  237.58    7.30
   3  -1   3  246.68    7.10
   3  -1   3  237.08    7.30
   3  -1   3  239.88    7.60
   3  -1   3  243.38    7.10
  -3  -1  -3  235.58    7.20
  -3  -1  -3  245.48    7.20
   3  -1   3  246.38    7.60
   3  -1   3  247.28    7.30
   3  -1   3  242.78    7.40
  -3   1  -3  236.28    7.30
   3   1   3  235.48    7.30
  -3   1  -3  238.08    7.60
   3   1   3  243.38    6.90
  -3   1  -3  245.38    7.50
  -3   1  -3  232.58    7.00
  -3   1  -3  242.08    7.30
   3   1   3  243.28    7.20
   3   1   3  251.87    7.20
   3   1   3  240.78    7.00
   3   1   3  240.38    7.30
  -3   1  -3  241.28    7.10
  -3   1  -3  246.28    7.50
   3   1   3  236.58    7.30
  -4  -1  -3    3.40    0.70
   4  -1   3    4.20    0.70
   4  -1   3    6.10    0.90
   4  -1   3    6.40    0.90
   4  -1   3    6.40    0.90
  -4  -1  -3    3.70    0.70
   4  -1   3    5.60    0.70
   4  -1   3    4.90    0.90
  -4  -1  -3    5.40    0.80
   4  -1   3    3.90    0.90
  -4  -1  -3    5.90    0.70
  -4  -1  -3    4.20    0.70
  -4  -1  -3    6.40    0.70
  -4   1  -3    4.50    0.70
   4   1   3    5.50    0.90
   4   1   3    5.80    0.80
   4   1   3    6.70    0.90
   4   1   3    3.80    0.70
   4   1   3    6.10    0.70
   4   1   3    4.70    0.70
  -4   1  -3    6.30    1.00
  -4   1  -3    6.10    0.90
  -4   1  -3    4.80    0.70
  -4   1  -3    5.30    0.80
  -4   1  -3    4.90    0.70
  -4   1  -3    6.00    1.00
   5  -1   3    1.70    0.70
   5  -1   3    2.30    0.80
  -5  -1  -3    2.00    0.50
  -5  -1  -3    1.30    0.50
   5  -1   3    1.40    0.50
   5  -1   3    1.50    0.50
   5  -1   3    1.20    0.60
  -5  -1  -3    2.20    0.70
   5  -1   3    1.80    0.60
   5  -1   3    1.50    0.50
  -5  -1  -3    0.80    0.50
  -5  -1  -3    1.90    0.50
  -5  -1  -3    2.50    0.70
  -5   1  -3    1.10    0.60
  -5   1  -3    1.90    0.60
   5   1   3    1.80    0.60
  -5   1  -3    1.50    0.50
  -5   1  -3    0.50    0.60
  -5   1  -3    0.80    0.60
   5   1   3    1.20    0.60
  -5   1  -3    2.10    0.50
  -5   1  -3    1.30    0.60
   5   1   3    1.20    0.50
   5   1   3    2.00    0.70
   5   1   3    1.80    0.50
   5   1   3    1.70    0.60
  -6  -1  -3   35.50    1.70
  -6  -1  -3   30.20    2.00
  -6  -1  -3   30.10    1.90
  -6  -1  -3   36.70    2.00
  -6  -1  -3   34.90    2.00
   6  -1   3   32.00    1.80
  -6  -1  -3   33.20    1.80
   6  -1   3   30.80    2.20
   6  -1   3   34.60    1.60
   6  -1   3   33.10    1.70
   6  -1   3   33.80    2.30
   6  -1   3   32.60    1.90
   6  -1   3   34.30    1.90
   6   1   3   32.90    1.90
  -6   1  -3   36.40    2.20
  -6   1  -3   31.80    1.60
   6   1   3   31.70    1.70
  -6   1  -3   30.40    1.80
   6   1   3   33.00    2.00
   6   1   3   31.90    1.80
   6   1   3   35.00    2.10
  -6   1  -3   29.60    2.00
  -6   1  -3   31.50    1.90
  -6   1  -3   32.80    2.20
   6   1   3   38.10    2.20
  -6   1  -3   32.70    1.90
  -7  -1  -3    6.80    1.20
   7  -1   3    5.60    1.00
  -7  -1  -3    5.40    0.90
  -7  -1  -3    5.10    0.80
   7  -1   3    6.10    1.00
  -7  -1  -3    4.70    1.00
   7  -1   3    7.10    1.30
   7  -1   3    4.80    1.20
  -7  -1  -3    6.10    1.10
   7  -1   3    5.30    0.80
   7  -1   3    5.90    1.10
   7  -1   3    6.50    0.80
  -7  -1  -3    6.10    1.10
   7   1   3    6.70    1.20
   7   1   3    6.40    1.00
   7   1   3    5.90    1.10
  -7   1  -3    5.80    0.90
   7   1   3    4.80    0.80
  -7   1  -3    5.80    1.00
  -7   1  -3    5.50    1.20
  -7   1  -3    5.80    1.10
   7   1   3    4.90    0.90
  -7   1  -3    3.60    1.00
   7   1   3    6.30    1.20
   7   1   3    6.40    1.10
  -7   1  -3    4.40    0.90
  -8  -1  -3    0.10    0.50
  -8  -1  -3    1.00    0.70
  -8  -1  -3    0.70    0.70
  -8  -1  -3    0.10    0.70
   8  -1   3   -0.30    0.80
   8  -1   3    0.70    0.70
   8  -1   3   -0.20    0.60
  -8  -1  -3    1.10    0.80
   8  -1   3    0.00    0.50
   8  -1   3    0.00    0.50
   8  -1   3    0.70    0.70
   8   1   3    1.60    0.80
   8   1   3    0.90    0.70
   8   1   3    0.60    0.60
   8   1   3   -0.30    0.60
  -8   1  -3    0.30    0.70
   8   1   3    0.00    0.70
   8   1   3    0.00    0.60
  -8   1  -3    0.30    0.80
   9  -1   3   15.80    1.90
  -9  -1  -3   16.90    2.10
   9  -1   3   18.80    1.40
   9  -1   3   15.90    1.80
   9  -1   3   19.10    2.50
  -9  -1  -3   21.10    1.80
  -9  -1  -3   17.40    1.50
   9   1   3   18.10    2.20
   9   1   3   17.60    2.00
   9   1   3   15.70    1.80
   9   1   3   18.70    1.80
   9   1   3   17.00    1.60
  -9   1  -3   19.10    2.30
  -9   1  -3   21.80    1.90
 -10  -1  -3    4.70    1.10
  10  -1   3    3.40    1.20
 -10  -1  -3    6.20    1.50
  10  -1   3    5.80    1.30
  10  -1   3    6.30    1.10
  10  -1   3    3.10    1.00
 -10  -1  -3    6.40    1.10
  10   1   3    4.90    1.30
  10   1   3    4.60    1.00
 -10   1  -3    3.60    1.20
  10   1   3    6.40    1.20
  10   1   3    5.20    1.50
  10   1   3    6.10    1.30
 -10   1  -3    4.20    1.00
 -11  -1  -3    6.60    1.70
  11  -1   3    5.70    1.40
 -11  -1  -3    4.80    1.10
  11  -1   3    5.10    1.00
  11  -1   3    4.80    1.60
  11  -1   3    5.10    1.30
 -11  -1  -3    4.20    1.20
  11   1   3    4.70    1.50
  11   1   3    5.40    1.30
 -11   1  -3    3.10    0.90
  11   1   3    4.80    1.40
 -11   1  -3    5.10    1.30
 -11   1  -3    5.20    1.50
  11   1   3    4.80    1.20
  11   1   3    5.60    1.30
 -12  -1  -3   30.20    2.30
  12  -1   3   32.70    3.70
  12  -1   3   29.10    2.90
  12  -1   3   27.70    2.00
 -12  -1  -3   24.80    3.00
 -12  -1  -3   31.40    2.60
  12  -1   3   32.00    2.60
 -12   1  -3   28.10    2.20
  12   1   3   31.50    3.40
 -12   1  -3   29.20    2.60
  12   1   3   28.70    3.00
  12   1   3   25.00    2.20
 -12   1  -3   30.10    3.50
  12   1   3   31.20    2.60
  13  -1   3   21.00    1.90
 -13  -1  -3   21.00    3.10
  13  -1   3   19.50    2.40
  13  -1   3   21.00    3.10
  13  -1   3   21.80    2.70
 -13  -1  -3   20.60    2.30
 -13  -1  -3   18.40    2.20
 -13   1  -3   23.40    3.10
 -13   1  -3   21.80    2.20
 -13   1  -3   23.90    2.60
  13   1   3   22.20    2.40
  13   1   3   18.60    2.40
  13   1   3   23.10    2.80
  14  -1   3    1.10    1.30
  14  -1   3    1.30    0.90
  14  -1   3    2.60    1.30
 -14  -1  -3    2.50    1.40
 -14  -1  -3    2.20    1.20
 -14  -1  -3   -0.90    1.30
  14   1   3    0.40    1.20
 -14   1  -3    0.80    1.10
  14   1   3    2.20    1.20
 -14   1  -3    3.80    1.80
 -14   1  -3    1.80    1.10
  14   1   3    2.60    1.30
 -15  -1  -3    0.40    1.10
 -15  -1  -3   -0.70    1.40
  15  -1   3   -0.80    0.90
  15  -1   3    0.20    1.30
 -15  -1  -3    1.20    1.30
  15  -1   3    0.80    0.90
  15   1   3   -1.90    1.00
 -15   1  -3    0.20    1.20
  15   1   3   -0.90    0.80
  15   1   3   -2.60    0.70
 -15   1  -3   -1.40    1.30
 -15   1  -3   -0.60    0.90
  16  -1   3    0.10    1.30
  16  -1   3   -0.30    1.10
 -16  -1  -3   -0.40    1.20
 -16  -1  -3    0.40    1.80
  16  -1   3    1.00    1.00
 -16  -1  -3    1.50    1.40
 -16   1  -3   -1.40    1.20
  16   1   3    1.00    1.30
  16   1   3   -1.30    1.00
 -16   1  -3   -0.90    0.90
 -16   1  -3    0.80    1.80
  16   1   3   -1.30    1.10
 -17  -1  -3    0.40    1.50
  17  -1   3    1.60    1.00
  17  -1   3   -1.00    1.50
  17  -1   3    1.20    1.60
 -17  -1  -3    1.60    2.20
  17   1   3    0.30    1.20
 -17   1  -3    0.10    1.90
 -17   1  -3   -0.40    1.60
  18  -2  -3    0.90    1.40
  18  -2  -3    2.00    1.70
 -18  -2   3    2.00    2.20
 -18  -2   3    3.00    1.90
  18  -2  -3    0.90    1.30
  18   2  -3    1.80    1.40
 -18   2   3    2.10    1.80
  18   2  -3    2.00    1.50
  17  -2  -3    1.50    1.30
  17  -2  -3    6.80    2.00
 -17  -2   3    4.60    1.80
  17  -2  -3    0.10    1.20
 -17  -2   3   11.00    2.90
 -17  -2   3    3.90    1.70
  17   2  -3    2.90    1.50
  17   2  -3    3.40    1.40
 -17   2   3    3.60    1.70
 -17   2   3    1.40    1.80
 -17   2   3    2.10    1.20
  17   2  -3    4.70    1.70
  17   2  -3    6.20    2.10
 -16  -2   3    1.00    1.70
 -16  -2   3    1.30    1.40
 -16  -2   3    0.30    1.20
  16  -2  -3   -1.80    1.00
  16  -2  -3    0.10    1.00
  16  -2  -3   -0.40    1.20
 -16   2   3    1.50    1.10
 -16   2   3   -0.40    1.20
  16   2  -3   -0.40    1.00
 -16   2   3    1.00    1.60
  16   2  -3    1.10    1.20
  16   2  -3    1.20    1.50
  16   2  -3   -0.60    1.00
  16   2  -3   -0.20    0.90
 -15  -2   3    0.20    1.10
  15  -2  -3    0.60    1.20
  15  -2  -3    1.80    1.50
  15  -2  -3    2.40    1.10
 -15  -2   3    0.80    1.20
 -15  -2   3    0.30    1.50
  15  -2  -3    0.40    0.40
 -15   2   3    3.00    1.10
  15   2  -3    1.70    1.00
  15   2  -3    2.30    1.30
  15   2  -3    2.70    1.50
  15   2  -3    1.50    1.00
 -15   2   3   -0.90    1.30
  15   2  -3    2.40    1.30
 -15   2   3    1.80    1.20
 -14  -2   3    3.60    1.20
 -14  -2   3    2.80    1.30
  14  -2  -3    3.40    1.70
  14  -2  -3    4.20    1.50
  14  -2  -3    3.20    1.20
  14  -2  -3    3.50    0.70
 -14  -2   3    5.30    2.00
 -14   2   3    1.50    0.90
  14   2  -3    1.20    0.90
  14   2  -3    1.40    0.90
  14   2  -3    1.60    1.30
 -14   2   3    2.80    1.20
 -14   2   3    4.30    1.70
  14   2  -3    3.50    1.30
  14   2  -3    2.20    1.10
 -13  -2   3   24.40    3.10
  13  -2  -3   31.80    2.40
 -13  -2   3   22.00    2.40
  13  -2  -3   26.50    2.70
[truncated: 2,030,825 more chars]
