# Supplementary material for: Synthesis and crystal structure of (Z)-2-(6-chloroimidazo[1,2-a]pyridin-2-yl)-3-[4-(di­methyl­amino)phen­yl]acrylo­nitrile
Source: Acta Crystallogr E Crystallogr Commun. 2025 Aug 19;81(Pt 9):853–6. doi: 10.1107/S2056989025007248 (PMC12412701; doi:10.1107/S2056989025007248)
Supplement: Supplementary file 2 [file e-81-00853-Isup2.hkl]

data_I                                                                          
_shelx_title ' mo_ll06_1_2_0m_a.res in P2(1)/c'                                 
_shelx_refln_list_code          4                                               
_shelx_F_calc_maximum      361.57                                               
_exptl_crystal_F_000       672.00                                               
_reflns_d_resolution_high  0.6378                                               
                                                                                
loop_                                                                           
 _space_group_symop_operation_xyz                                               
 'x, y, z'                                                                      
 '-x, y+1/2, -z+1/2'                                                            
 '-x, -y, -z'                                                                   
 'x, -y-1/2, z-1/2'                                                             
                                                                                
_cell_length_a    12.1985                                                       
_cell_length_b     6.2726                                                       
_cell_length_c    20.3813                                                       
_cell_angle_alpha  90.000                                                       
_cell_angle_beta  104.379                                                       
_cell_angle_gamma  90.000                                                       
                                                                                
_shelx_F_squared_multiplier     1.000                                           
                                                                                
loop_                                                                           
 _refln_index_h                                                                 
 _refln_index_k                                                                 
 _refln_index_l                                                                 
 _refln_F_squared_calc                                                          
 _refln_F_squared_meas                                                          
 _refln_F_squared_sigma                                                         
 _refln_observed_status                                                         
   2   0   0        193.19        172.57         2.90 o                         
   3   0   0       2191.27       2040.23        17.71 o                         
   4   0   0        987.78        906.85         9.37 o                         
   5   0   0        788.32        699.33         7.87 o                         
   6   0   0       1062.71       1057.28        10.66 o                         
   7   0   0       1295.95       1184.60        12.72 o                         
   8   0   0         73.08         97.85         3.88 o                         
   9   0   0        513.16        505.03         9.52 o                         
  10   0   0       1360.95       1346.73        21.50 o                         
  11   0   0         82.74         90.08         6.63 o                         
  12   0   0         55.24         60.35         6.17 o                         
  13   0   0         14.58         19.09         4.93 o                         
  14   0   0        170.98        202.74        15.26 o                         
  15   0   0         74.85         80.68         9.72 o                         
  16   0   0         96.11        109.31         8.79 o                         
  17   0   0         10.66          7.49         5.94 o                         
  18   0   0          2.44         -1.16         8.85 o                         
   1   1   0       7682.90       7171.68        98.19 o                         
   2   1   0       2300.73       2245.16        12.39 o                         
   3   1   0       1145.49       1017.83         6.66 o                         
   4   1   0       1858.48       1761.49        10.45 o                         
   5   1   0         20.68         16.05         1.11 o                         
   6   1   0       1511.47       1390.51         9.61 o                         
   7   1   0         25.13         33.69         1.72 o                         
   8   1   0       2851.53       2856.02        20.54 o                         
   9   1   0         11.19          5.78         2.08 o                         
  10   1   0          0.07         -2.16         2.16 o                         
  11   1   0       1170.72       1214.58        15.62 o                         
  12   1   0        153.53        179.17         6.63 o                         
  13   1   0         70.03         81.78         5.09 o                         
  14   1   0        327.41        384.32         9.68 o                         
  15   1   0        501.72        581.37        11.72 o                         
  16   1   0        205.63        217.87         8.12 o                         
  17   1   0         76.54         73.88         6.29 o                         
  18   1   0          4.03          0.78         7.88 o                         
   0   2   0       2751.00       2726.10        17.32 o                         
   2   2   0        438.90        353.60         2.86 o                         
   3   2   0       2460.52       2375.53        13.66 o                         
   4   2   0         87.86         55.26         1.45 o                         
   5   2   0        941.34        852.07         6.25 o                         
   6   2   0         52.12         58.95         1.87 o                         
   7   2   0       1714.36       1666.60        12.07 o                         
   8   2   0         75.25         71.80         2.83 o                         
   9   2   0        165.76        154.63         5.03 o                         
  10   2   0       1046.93       1057.89        13.45 o                         
  11   2   0        105.63        116.28         5.16 o                         
  12   2   0        804.56        843.62        13.73 o                         
  13   2   0         64.50         70.96         5.20 o                         
  14   2   0         83.25         87.17         5.20 o                         
  15   2   0         45.53         46.61         4.89 o                         
  16   2   0         52.37         47.36         5.18 o                         
  17   2   0        392.91        424.10        21.65 o                         
  18   2   0         90.97         77.43        11.36 o                         
   1   3   0        976.65        893.59         5.61 o                         
   2   3   0       1744.33       1752.11        10.18 o                         
   3   3   0       1461.17       1319.66         8.74 o                         
   4   3   0       2560.37       2613.69        14.85 o                         
   5   3   0         57.98         62.12         1.74 o                         
   6   3   0        611.63        589.08         5.50 o                         
   7   3   0          5.10          3.67         1.23 o                         
   8   3   0        170.06        168.06         3.87 o                         
   9   3   0        484.37        483.16         6.33 o                         
  10   3   0        269.12        284.83         7.88 o                         
  11   3   0        384.44        395.05         7.23 o                         
  12   3   0        804.97        867.20        11.46 o                         
  13   3   0         13.75         11.35         2.56 o                         
  14   3   0         22.33         23.57         4.04 o                         
  15   3   0         34.74         27.77         4.94 o                         
  16   3   0         87.38         82.81         6.37 o                         
  17   3   0         33.67         16.25         6.88 o                         
   0   4   0         72.92        100.94         3.37 o                         
   1   4   0        499.22        543.49         4.31 o                         
   2   4   0         43.24         41.84         1.53 o                         
   3   4   0       2675.55       2703.69        15.87 o                         
   4   4   0         16.48         17.49         1.52 o                         
   5   4   0       3597.34       3526.69        23.21 o                         
   6   4   0        764.27        759.03         8.07 o                         
   7   4   0        233.21        219.73         4.44 o                         
   8   4   0         10.05          8.65         1.88 o                         
   9   4   0          0.35         -1.31         1.98 o                         
  10   4   0        181.60        175.26         5.41 o                         
  11   4   0        172.78        181.92         6.15 o                         
  12   4   0        418.43        457.93         9.58 o                         
  13   4   0         12.09          6.60         3.59 o                         
  14   4   0         25.57         24.52         4.38 o                         
  15   4   0         44.89         50.88         5.71 o                         
  16   4   0         73.26         65.44         7.97 o                         
   1   5   0        236.79        211.71         3.37 o                         
   2   5   0         23.66         16.41         1.35 o                         
   3   5   0        357.11        356.60         4.45 o                         
   4   5   0         37.11         33.14         1.95 o                         
   5   5   0          4.42          6.82         1.59 o                         
   6   5   0        442.55        410.45         6.42 o                         
   7   5   0        485.25        464.80         7.54 o                         
   8   5   0         60.47         65.32         3.36 o                         
   9   5   0        270.74        277.29         6.38 o                         
  10   5   0        187.91        187.83         6.42 o                         
  11   5   0        600.58        699.72        11.99 o                         
  12   5   0         82.65         91.92         6.01 o                         
  13   5   0        199.31        191.55         9.07 o                         
  14   5   0          1.24          1.48         3.95 o                         
  15   5   0          2.96         -3.37         6.17 o                         
   0   6   0          1.65          6.42         3.01 o                         
   1   6   0         32.51         25.97         2.44 o                         
   2   6   0       1168.98       1142.91        10.41 o                         
   3   6   0         21.92         17.40         1.92 o                         
   4   6   0         21.94         16.29         2.14 o                         
   5   6   0        740.96        756.79         9.07 o                         
   6   6   0         64.88         61.56         2.96 o                         
   7   6   0         48.73         40.57         2.69 o                         
   8   6   0         19.02         14.39         2.68 o                         
   9   6   0         46.34         42.66         3.87 o                         
  10   6   0          9.98          8.11         3.34 o                         
  11   6   0          4.51          3.00         3.25 o                         
  12   6   0         93.94         86.25         6.45 o                         
  13   6   0         47.70         30.70         5.19 o                         
  14   6   0         79.92         38.56        24.40 o                         
   1   7   0        292.47        320.40         6.97 o                         
   2   7   0          9.52          7.57         2.41 o                         
   3   7   0         75.56         93.42         3.92 o                         
   4   7   0         75.95         65.48         3.26 o                         
   5   7   0         15.53         13.25         3.40 o                         
   6   7   0        398.23        450.38         9.82 o                         
   7   7   0         97.91        113.29         6.36 o                         
   8   7   0          1.93         -3.50         3.50 o                         
   9   7   0         11.15         11.49         3.91 o                         
  10   7   0          7.22          5.33         4.09 o                         
  11   7   0         18.05         19.29         4.77 o                         
  12   7   0          6.56          2.24         6.12 o                         
   0   8   0        147.48        173.65         9.70 o                         
   1   8   0         32.71         29.92         4.10 o                         
   2   8   0         65.87         67.53         4.92 o                         
   3   8   0        147.93        180.57         7.56 o                         
   4   8   0         12.30         11.33         3.98 o                         
   5   8   0         99.66        101.34         6.68 o                         
   6   8   0         32.14         39.81         4.53 o                         
   7   8   0         22.73         15.28         3.81 o                         
   8   8   0         36.84         39.06         4.83 o                         
   9   8   0         57.09         52.23         6.86 o                         
  10   8   0         43.03         14.91         7.03 o                         
   1   9   0         16.59          6.42         3.85 o                         
   2   9   0          0.41         -2.35         3.70 o                         
   3   9   0          2.31         -0.17         3.69 o                         
   4   9   0         11.56          8.21         4.04 o                         
   5   9   0         11.29          7.74         5.41 o                         
   6   9   0        118.39         76.00        18.43 o                         
   7   9   0         15.98         11.41        11.67 o                         
 -18   1   1        100.17         72.27        11.57 o                         
 -17   1   1         39.47         38.14         5.24 o                         
 -16   1   1         39.08         28.98         4.45 o                         
 -15   1   1          5.84          6.99         3.44 o                         
 -14   1   1         19.43         17.89         3.65 o                         
 -13   1   1         11.01         11.51         3.33 o                         
 -12   1   1        106.15        112.21         5.35 o                         
 -11   1   1        473.57        480.73         9.02 o                         
 -10   1   1         99.11         92.53         4.14 o                         
  -9   1   1         73.75         85.17         3.59 o                         
  -8   1   1        173.85        177.82         4.67 o                         
  -7   1   1        172.07        165.60         3.11 o                         
  -6   1   1        184.22        182.65         2.80 o                         
  -5   1   1         22.30         25.17         1.22 o                         
  -4   1   1         42.15         47.16         1.37 o                         
  -3   1   1        461.43        424.84         3.49 o                         
  -2   1   1        695.46        647.08         4.47 o                         
  -1   1   1       2616.02       2395.10        12.43 o                         
   0   1   1        364.34        328.30         2.12 o                         
   1   1   1       5834.71       5495.50        33.78 o                         
   2   1   1       3252.54       3257.80        18.22 o                         
   3   1   1        492.19        509.54         4.06 o                         
   4   1   1        208.17        205.68         2.62 o                         
   5   1   1        645.85        637.97         5.28 o                         
   6   1   1        318.82        299.19         3.70 o                         
   7   1   1        593.80        615.44         5.94 o                         
   8   1   1        951.73        950.49         9.06 o                         
   9   1   1        273.51        295.00         5.97 o                         
  10   1   1        230.23        239.99         6.21 o                         
  11   1   1         20.85         22.52         3.20 o                         
  12   1   1        116.13        116.80         5.55 o                         
  13   1   1         23.12         14.64         3.46 o                         
  14   1   1        133.33        130.14         6.44 o                         
  15   1   1         22.06         24.21         4.33 o                         
  16   1   1         17.74         12.90         4.28 o                         
  17   1   1         71.64         72.90         6.32 o                         
  18   1   1          0.00         -2.11         8.07 o                         
 -18   2   1         45.21         47.99         9.22 o                         
 -17   2   1          0.06         -4.10         4.10 o                         
 -16   2   1          0.63          2.32         3.95 o                         
 -15   2   1          8.56          6.96         3.20 o                         
 -14   2   1         41.29         43.83         4.67 o                         
 -13   2   1        107.27        112.77         5.91 o                         
 -12   2   1        127.47        136.15         6.97 o                         
 -11   2   1        177.12        173.37         5.91 o                         
 -10   2   1        231.11        247.26         7.55 o                         
  -9   2   1          0.42         -0.16         1.87 o                         
  -8   2   1         90.54         96.85         3.50 o                         
  -7   2   1        103.34         92.36         2.42 o                         
  -6   2   1          2.96          0.05         0.96 o                         
  -5   2   1        141.06        129.77         2.46 o                         
  -4   2   1        133.64        162.14         2.34 o                         
  -3   2   1       3055.86       3146.87        16.98 o                         
  -2   2   1        492.88        456.24         3.35 o                         
  -1   2   1       1926.44       1914.75         9.84 o                         
   0   2   1         74.09         46.69         0.97 o                         
   1   2   1          0.20          0.82         0.63 o                         
   2   2   1        413.75        383.48         2.95 o                         
   3   2   1        631.48        646.11         4.76 o                         
   4   2   1         55.15         49.14         1.41 o                         
   5   2   1        907.34        938.57         6.94 o                         
   6   2   1        139.22        151.94         2.87 o                         
   7   2   1        229.67        236.46         3.95 o                         
   8   2   1         88.88         86.78         3.05 o                         
   9   2   1        107.78        115.38         4.16 o                         
  10   2   1         15.36         17.02         2.77 o                         
  11   2   1        347.24        346.48         9.75 o                         
  12   2   1         17.38         19.28         5.23 o                         
  13   2   1         13.88         11.83         3.58 o                         
  14   2   1         15.87         13.47         3.75 o                         
  15   2   1         39.65         28.82         4.01 o                         
  16   2   1         15.81          8.47         4.25 o                         
  17   2   1         15.25         15.54         6.59 o                         
 -17   3   1          2.45         -2.42         6.08 o                         
 -16   3   1          2.22         -0.49         4.01 o                         
 -15   3   1        115.66        118.46         7.16 o                         
 -14   3   1         46.29         41.81         4.44 o                         
 -13   3   1          0.28         -2.20         2.91 o                         
 -12   3   1         34.76         36.38         3.93 o                         
 -11   3   1          8.52          4.27         2.60 o                         
 -10   3   1       1168.05       1210.27        13.59 o                         
  -9   3   1        606.74        602.20         7.48 o                         
  -8   3   1        201.68        207.44         3.88 o                         
  -7   3   1          0.02          0.99         1.47 o                         
  -6   3   1         48.48         58.92         2.24 o                         
  -5   3   1        556.10        561.85         5.12 o                         
  -4   3   1         14.34         21.15         1.22 o                         
  -3   3   1       1266.57       1250.00         7.71 o                         
  -2   3   1       1586.73       1752.61         9.98 o                         
  -1   3   1        286.75        276.64         2.66 o                         
   0   3   1          9.72         12.36         0.72 o                         
   1   3   1        436.66        362.33         3.14 o                         
   2   3   1          0.07          0.33         0.76 o                         
   3   3   1        244.37        274.90         3.09 o                         
   4   3   1        345.40        396.03         3.71 o                         
   5   3   1        541.76        555.81         4.80 o                         
   6   3   1         23.65         36.07         1.72 o                         
   7   3   1         42.16         46.37         1.95 o                         
   8   3   1        242.60        232.45         4.03 o                         
   9   3   1          1.74         -0.92         1.55 o                         
  10   3   1          0.00          0.93         1.91 o                         
  11   3   1          5.85          5.01         2.22 o                         
  12   3   1         50.09         44.19         3.47 o                         
  13   3   1        180.59        192.77         8.62 o                         
  14   3   1          1.03         -0.26         2.97 o                         
  15   3   1         86.31         86.36         6.71 o                         
  16   3   1          0.00         -1.68         4.18 o                         
  17   3   1          3.65          3.23         7.19 o                         
 -17   4   1          2.08          0.56         9.08 o                         
 -16   4   1        128.75        130.39         8.84 o                         
 -15   4   1          4.32          5.34         4.44 o                         
 -14   4   1         26.72         24.75         4.34 o                         
 -13   4   1         93.96         94.54         6.05 o                         
 -12   4   1         52.56         55.10         4.44 o                         
 -11   4   1         12.55          8.10         2.74 o                         
 -10   4   1         69.62         71.76         3.68 o                         
  -9   4   1         39.65         38.41         2.81 o                         
  -8   4   1        229.07        206.33         4.66 o                         
  -7   4   1        146.19        141.89         4.08 o                         
  -6   4   1        126.80        130.77         3.67 o                         
  -5   4   1        231.36        240.06         3.92 o                         
  -4   4   1        374.20        381.23         4.36 o                         
  -3   4   1          1.17         -0.18         0.85 o                         
  -2   4   1         11.50          6.91         0.94 o                         
  -1   4   1          0.09          1.35         0.91 o                         
   0   4   1        108.80        110.53         2.14 o                         
   1   4   1         86.58         88.45         2.05 o                         
   2   4   1         12.83          9.37         1.11 o                         
   3   4   1        224.11        225.15         3.22 o                         
   4   4   1          0.01          1.24         1.20 o                         
   5   4   1         22.52         11.39         1.41 o                         
   6   4   1        219.53        190.76         4.79 o                         
   7   4   1         21.12         15.03         1.84 o                         
   8   4   1         53.56         54.13         2.73 o                         
   9   4   1         77.69         83.87         3.62 o                         
  10   4   1        223.88        237.65         6.43 o                         
  11   4   1        198.54        201.16         6.43 o                         
  12   4   1        219.56        237.29         8.16 o                         
  13   4   1        358.93        418.67        11.35 o                         
  14   4   1         55.57         59.32         5.71 o                         
  15   4   1          0.05          0.20         4.24 o                         
  16   4   1          3.58         -1.05         6.29 o                         
 -16   5   1          5.80         -9.35        14.28 o                         
 -15   5   1          5.98          2.40         5.42 o                         
 -14   5   1          5.24          4.31         4.03 o                         
 -13   5   1          3.58          2.42         3.38 o                         
 -12   5   1        140.45        139.44         6.38 o                         
 -11   5   1          0.24          4.87         3.22 o                         
 -10   5   1          6.64          4.74         2.35 o                         
  -9   5   1         31.02         33.89         3.12 o                         
  -8   5   1         13.74         15.34         2.33 o                         
  -7   5   1        285.91        269.08         6.47 o                         
  -6   5   1        151.52        149.47         4.09 o                         
  -5   5   1         83.09         93.64         2.82 o                         
  -4   5   1         91.83         80.57         3.17 o                         
  -3   5   1        388.56        382.43         4.97 o                         
  -2   5   1         52.36         50.72         2.11 o                         
  -1   5   1        220.64        213.88         3.51 o                         
   0   5   1        147.20        151.89         3.09 o                         
   1   5   1        278.69        271.25         3.73 o                         
   2   5   1        216.45        234.22         3.90 o                         
   3   5   1         23.77         33.17         1.97 o                         
   4   5   1         13.42         10.53         1.43 o                         
   5   5   1        123.15        120.22         3.35 o                         
   6   5   1         75.16         82.69         3.07 o                         
   7   5   1          0.39          0.30         1.96 o                         
   8   5   1        178.26        176.43         4.91 o                         
   9   5   1         41.62         40.93         3.07 o                         
  10   5   1         18.79          7.31         2.20 o                         
  11   5   1          1.93          3.82         3.01 o                         
  12   5   1        164.90        174.51         7.15 o                         
  13   5   1         12.08          7.16         3.63 o                         
  14   5   1         52.77         25.05         4.96 o                         
  15   5   1        105.41        106.13        12.83 o                         
 -14   6   1         37.14         27.44        16.85 o                         
 -13   6   1          1.61          0.68         3.89 o                         
 -12   6   1          2.07         -1.31         3.32 o                         
 -11   6   1        432.69        503.21        11.51 o                         
 -10   6   1        141.93        157.42         7.21 o                         
  -9   6   1         13.78          9.76         2.88 o                         
  -8   6   1        116.40        102.40         4.10 o                         
  -7   6   1         11.30          7.39         2.42 o                         
  -6   6   1         19.02         26.68         2.95 o                         
  -5   6   1          8.50          7.71         1.96 o                         
  -4   6   1          1.24          1.00         1.60 o                         
  -3   6   1          2.82          3.70         1.42 o                         
  -2   6   1          1.26          1.02         1.32 o                         
  -1   6   1        327.47        335.89         5.67 o                         
   0   6   1       1317.61       1307.27        13.21 o                         
   1   6   1         45.73         47.13         2.85 o                         
   2   6   1        541.31        551.75         6.63 o                         
   3   6   1        146.59        129.53         3.13 o                         
   4   6   1         31.95         32.07         2.14 o                         
   5   6   1         26.60         27.64         2.52 o                         
   6   6   1         64.80         63.75         3.09 o                         
   7   6   1          0.05         -1.81         1.82 o                         
   8   6   1         83.53         69.86         3.79 o                         
   9   6   1         55.95         52.87         4.16 o                         
  10   6   1        102.17        117.47         5.86 o                         
  11   6   1         20.67          8.24         3.43 o                         
  12   6   1        126.10        115.26         9.18 o                         
  13   6   1          0.08         -3.46         3.46 o                         
  14   6   1          3.92          2.16         6.88 o                         
 -13   7   1          1.77         -0.44         8.49 o                         
 -12   7   1        126.29         93.35        20.05 o                         
 -11   7   1          9.39          3.65         4.23 o                         
 -10   7   1         58.75         57.39         8.20 o                         
  -9   7   1         39.09         31.87         4.72 o                         
  -8   7   1         52.82         57.64         5.25 o                         
  -7   7   1         82.06         82.28         5.66 o                         
  -6   7   1         16.93         14.50         3.57 o                         
  -5   7   1         49.62         51.36         3.83 o                         
  -4   7   1          1.12          1.07         2.02 o                         
  -3   7   1         42.28         38.36         2.66 o                         
  -2   7   1         82.78         99.19         4.16 o                         
  -1   7   1         62.50         70.05         3.87 o                         
   0   7   1          9.29          7.95         2.46 o                         
   1   7   1         20.83         15.49         2.79 o                         
   2   7   1         44.41         49.53         3.37 o                         
   3   7   1         31.85         31.29         2.78 o                         
   4   7   1        163.47        195.21         5.09 o                         
   5   7   1          7.61          3.85         2.64 o                         
   6   7   1          2.67          2.41         3.23 o                         
   7   7   1          1.64          3.09         3.40 o                         
   8   7   1         21.57         11.39         4.00 o                         
   9   7   1          0.02         -0.17         3.51 o                         
  10   7   1         54.82         32.58         5.03 o                         
  11   7   1         30.40         22.27         4.94 o                         
  12   7   1         66.20         51.64         8.70 o                         
 -10   8   1         26.25         10.40         6.28 o                         
  -9   8   1          7.41          3.16         4.29 o                         
  -8   8   1          0.01         -2.59         3.48 o                         
  -7   8   1         24.01         22.14         4.20 o                         
  -6   8   1         20.43         18.43         4.12 o                         
  -5   8   1         12.76         14.36         4.01 o                         
  -4   8   1         45.60         51.14         4.92 o                         
  -3   8   1          0.13         -0.99         2.73 o                         
  -2   8   1          2.53          5.96         3.26 o                         
  -1   8   1         99.52        130.22         6.18 o                         
   0   8   1        125.43        136.83         6.27 o                         
   1   8   1          3.81         -0.01         3.15 o                         
   2   8   1          4.04          3.84         3.27 o                         
   3   8   1          6.33         10.83         3.75 o                         
   4   8   1          4.59         10.34         3.53 o                         
   5   8   1          6.46         -0.37         4.03 o                         
   6   8   1        167.24        166.93        10.58 o                         
   7   8   1         19.31         12.33         3.87 o                         
   8   8   1         21.88         21.09         4.25 o                         
   9   8   1          5.98          3.99         4.66 o                         
  10   8   1         67.21         47.91        15.12 o                         
  -7   9   1         19.61          6.97         8.55 o                         
  -6   9   1         46.62         32.23         6.79 o                         
  -5   9   1          1.82         -2.12         4.68 o                         
  -4   9   1         49.93         50.82         5.48 o                         
  -3   9   1         31.45         21.12         5.18 o                         
  -2   9   1          2.00         -0.26         3.61 o                         
  -1   9   1         16.41          7.32         4.56 o                         
   0   9   1         50.91         35.20         5.11 o                         
   1   9   1         22.86         13.13         3.86 o                         
   2   9   1         20.03         16.23         4.58 o                         
   3   9   1         36.67         26.06         4.72 o                         
   4   9   1         21.14         16.84         4.56 o                         
   5   9   1        132.08        128.86        12.06 o                         
   6   9   1          4.55          0.18         5.88 o                         
   7   9   1         13.34          2.16         7.81 o                         
 -18   0   2          2.85         -1.58         7.56 o                         
 -17   0   2        105.66         99.19        10.25 o                         
 -16   0   2          7.17         -2.01         4.86 o                         
 -15   0   2        105.46        112.48         8.78 o                         
 -14   0   2        258.76        316.21        11.91 o                         
 -13   0   2          1.81          2.33         3.70 o                         
 -12   0   2        663.07        708.38        16.33 o                         
 -11   0   2         82.90         81.16         7.19 o                         
 -10   0   2       1095.20       1065.35        22.41 o                         
  -9   0   2        439.12        416.24         8.84 o                         
  -8   0   2       1533.15       1540.19        15.67 o                         
  -7   0   2        297.25        355.37         5.65 o                         
  -6   0   2       1890.22       1875.67        17.14 o                         
  -5   0   2       1021.36        908.45         9.65 o                         
  -4   0   2       6781.74       6686.88        56.47 o                         
  -3   0   2        108.12        101.77         2.45 o                         
  -2   0   2       1043.68        963.95         8.32 o                         
   0   0   2          1.91          1.12         0.43 o                         
   1   0   2        241.91        236.47         3.58 o                         
   2   0   2        179.64        243.11         4.50 o                         
   3   0   2        934.18        947.72         9.95 o                         
   4   0   2        566.67        543.91         6.54 o                         
   5   0   2       1559.16       1427.71        13.85 o                         
   6   0   2        518.79        493.31         7.22 o                         
   7   0   2       1156.06       1053.18        11.45 o                         
   8   0   2        822.10        821.70        12.64 o                         
   9   0   2          2.70         -1.12         2.52 o                         
  10   0   2        920.60        942.80        16.04 o                         
  11   0   2       1124.77       1193.74        20.84 o                         
  12   0   2        206.10        205.79         9.58 o                         
  13   0   2        123.92        142.75         9.05 o                         
  14   0   2        380.72        427.94        14.45 o                         
  15   0   2          8.96          9.53         5.59 o                         
  16   0   2          8.25         12.83         6.17 o                         
  17   0   2         54.63         46.66         8.24 o                         
  18   0   2          9.69          2.67         9.89 o                         
 -18   1   2          0.29          0.45         6.36 o                         
 -17   1   2         16.31         10.07         4.00 o                         
 -16   1   2         18.78         20.41         4.20 o                         
 -15   1   2        303.59        343.99         9.88 o                         
 -14   1   2         51.84         54.66         4.37 o                         
 -13   1   2        186.01        196.44         8.91 o                         
 -12   1   2         88.65         98.04         5.11 o                         
 -11   1   2        142.87        140.54         5.22 o                         
 -10   1   2        316.97        300.76         6.51 o                         
  -9   1   2         33.55         47.93         2.88 o                         
  -8   1   2       1330.88       1266.98        11.30 o                         
  -7   1   2       1254.94       1224.44         9.53 o                         
  -6   1   2        837.30        730.56         6.15 o                         
  -5   1   2         65.29         76.92         1.81 o                         
  -4   1   2       1130.48       1074.66         7.15 o                         
  -3   1   2        193.85        166.15         2.05 o                         
  -2   1   2        729.59        598.02         4.14 o                         
  -1   1   2       6969.00       6448.73        47.41 o                         
   0   1   2         36.66         39.67         0.94 o                         
   2   1   2       4701.37       4595.83        25.92 o                         
   3   1   2      17897.27      16724.96       563.25 o                         
   4   1   2        159.29        136.04         2.24 o                         
   5   1   2        950.24        895.82         6.66 o                         
   6   1   2        488.55        432.98         4.51 o                         
   7   1   2        193.14        191.60         3.56 o                         
   8   1   2         62.39         54.31         2.51 o                         
   9   1   2        830.35        820.03        10.86 o                         
  10   1   2        368.44        368.09         7.43 o                         
  11   1   2          0.14          1.43         2.44 o                         
  12   1   2         50.17         52.49         4.15 o                         
  13   1   2        167.42        177.80         7.08 o                         
  14   1   2         12.89         12.78         3.74 o                         
  15   1   2        118.39        129.76         6.78 o                         
  16   1   2          9.01          4.57         4.23 o                         
  17   1   2         81.50         79.72         7.01 o                         
  18   1   2          0.57         -4.01         9.89 o                         
 -18   2   2          0.37          1.88         6.01 o                         
 -17   2   2        253.09        279.38        11.44 o                         
 -16   2   2         15.07         12.87         4.09 o                         
 -15   2   2          1.96          2.19         3.10 o                         
 -14   2   2         99.18        101.63         5.22 o                         
 -13   2   2        102.14        100.53         5.20 o                         
 -12   2   2       1077.09       1108.10        15.08 o                         
 -11   2   2         23.19         20.14         2.83 o                         
 -10   2   2        249.01        253.30         5.57 o                         
  -9   2   2        414.83        386.77         6.38 o                         
  -8   2   2         12.36         19.84         1.97 o                         
  -7   2   2       1609.66       1576.04        11.12 o                         
  -6   2   2          0.00         -0.90         0.96 o                         
  -5   2   2       3446.36       3430.34        20.03 o                         
  -4   2   2        172.65        196.40         2.52 o                         
  -3   2   2        325.10        300.56         3.07 o                         
  -2   2   2       2286.93       2198.88        11.35 o                         
  -1   2   2         25.59         32.88         1.04 o                         
   0   2   2       3433.10       3176.95        15.60 o                         
   1   2   2       1037.51       1004.85         5.97 o                         
   2   2   2       1344.23       1215.50         6.90 o                         
   3   2   2       1214.23       1107.27         7.63 o                         
   4   2   2       2096.94       2045.22        12.24 o                         
   5   2   2        182.74        154.36         3.12 o                         
   6   2   2         25.04         30.14         1.60 o                         
   7   2   2       1469.38       1450.04        12.22 o                         
   8   2   2        110.94        111.69         3.48 o                         
   9   2   2        275.60        263.26         5.54 o                         
  10   2   2         68.74         56.90         3.69 o                         
  11   2   2        201.09        191.73         6.50 o                         
  12   2   2        227.29        245.56         7.96 o                         
  13   2   2         57.67         56.52         5.01 o                         
  14   2   2        354.99        410.91        12.40 o                         
  15   2   2          2.37          4.21         3.58 o                         
  16   2   2          4.64          2.40         4.26 o                         
  17   2   2         12.29          9.28         7.18 o                         
 -17   3   2          0.53         -2.40         5.92 o                         
 -16   3   2         31.75         20.48         4.66 o                         
 -15   3   2        126.47        132.50         6.99 o                         
 -14   3   2        100.92        106.48         5.74 o                         
 -13   3   2        288.33        324.50         9.94 o                         
 -12   3   2         91.25         89.10         4.85 o                         
 -11   3   2         83.31         87.49         4.34 o                         
 -10   3   2         55.24         60.73         3.10 o                         
  -9   3   2        112.58        122.30         4.12 o                         
  -8   3   2        639.48        569.27         7.21 o                         
  -7   3   2         89.00         77.73         2.81 o                         
  -6   3   2       1031.96        933.49         8.43 o                         
  -5   3   2        194.16        183.50         2.85 o                         
  -4   3   2        304.28        248.77         2.93 o                         
  -3   3   2       1373.15       1480.90         8.48 o                         
  -2   3   2         74.90         76.00         1.72 o                         
  -1   3   2       1307.72       1133.09         6.66 o                         
   0   3   2        647.55        668.56         4.66 o                         
   2   3   2       1129.03       1150.35         7.30 o                         
   3   3   2        481.05        425.88         3.79 o                         
   4   3   2         32.34         20.00         1.16 o                         
   5   3   2          0.18          0.75         0.89 o                         
   6   3   2        427.09        383.55         4.58 o                         
   7   3   2         69.93         78.55         2.75 o                         
   8   3   2       1476.47       1395.95        11.64 o                         
   9   3   2         46.04         47.06         2.67 o                         
  10   3   2        521.32        521.00         8.08 o                         
  11   3   2         24.49         21.97         2.78 o                         
  12   3   2         16.12         14.34         2.96 o                         
  13   3   2         67.40         73.85         6.11 o                         
  14   3   2        133.92        133.89         8.76 o                         
  15   3   2        225.65        249.48        11.34 o                         
  16   3   2         73.24         73.49         6.56 o                         
  17   3   2         63.09         48.83         9.69 o                         
 -17   4   2        144.53        133.85        12.71 o                         
 -16   4   2          5.50         -1.09         4.31 o                         
 -15   4   2         73.77         90.53         6.65 o                         
 -14   4   2        373.69        437.41        11.42 o                         
 -13   4   2         55.25         53.81         4.84 o                         
 -12   4   2          1.85          1.86         2.98 o                         
 -11   4   2         61.54         54.86         3.78 o                         
 -10   4   2         79.74         82.09         3.97 o                         
  -9   4   2        214.91        208.44         5.21 o                         
  -8   4   2        109.05        105.53         3.57 o                         
  -7   4   2        845.31        801.61         8.51 o                         
  -6   4   2          1.22         -1.21         1.21 o                         
  -5   4   2        317.45        304.55         4.13 o                         
  -4   4   2        523.42        513.66         4.91 o                         
  -3   4   2        409.47        373.19         3.98 o                         
  -2   4   2         44.68         32.69         1.55 o                         
  -1   4   2         32.62         17.13         1.14 o                         
   0   4   2       1794.94       1650.66         9.73 o                         
   1   4   2        164.47        147.55         2.52 o                         
   2   4   2       1291.27       1158.89         8.59 o                         
   3   4   2        101.97         74.62         1.99 o                         
   4   4   2          9.20          2.63         1.27 o                         
   5   4   2       1275.09       1216.63         9.96 o                         
   6   4   2        714.70        666.72         6.88 o                         
   7   4   2         43.33         56.13         2.40 o                         
   8   4   2         29.78         23.55         1.75 o                         
   9   4   2         93.94         89.42         3.06 o                         
  10   4   2        176.86        187.57         5.31 o                         
  11   4   2          9.58         10.81         2.69 o                         
  12   4   2        402.73        447.00        10.28 o                         
  13   4   2         63.45         65.54         5.89 o                         
  14   4   2         94.13         98.17         6.90 o                         
  15   4   2          0.47         -3.06         4.16 o                         
  16   4   2        150.00        149.70        11.91 o                         
 -16   5   2         37.46         33.16        17.39 o                         
 -15   5   2         22.53         12.09         4.86 o                         
 -14   5   2          3.15          0.22         4.13 o                         
 -13   5   2        121.66        138.64         7.04 o                         
 -12   5   2         80.12         93.91         5.78 o                         
 -11   5   2        166.32        194.16         8.34 o                         
 -10   5   2         95.80         88.86         3.74 o                         
  -9   5   2        439.19        465.91         7.85 o                         
  -8   5   2        159.72        143.73         4.19 o                         
  -7   5   2          3.39          1.23         1.63 o                         
  -6   5   2          7.88         13.87         1.70 o                         
  -5   5   2          7.25          8.06         1.99 o                         
  -4   5   2          0.85          0.81         1.40 o                         
  -3   5   2       3848.47       3639.91        24.05 o                         
  -2   5   2        933.60        847.38         7.50 o                         
  -1   5   2        342.31        346.20         4.49 o                         
   0   5   2       2121.31       2089.63        13.58 o                         
   1   5   2       2846.92       2700.00        17.53 o                         
   2   5   2        664.34        682.07         6.57 o                         
   3   5   2         62.83         79.36         2.78 o                         
   4   5   2        439.38        387.95         5.32 o                         
   5   5   2       1245.51       1207.46        10.95 o                         
   6   5   2         26.13         27.34         2.17 o                         
   7   5   2         93.12        101.39         3.67 o                         
   8   5   2        120.36        127.75         5.00 o                         
   9   5   2          0.21         -0.40         1.99 o                         
  10   5   2         31.27         23.87         2.75 o                         
  11   5   2        181.68        189.57         7.35 o                         
  12   5   2         31.76         26.99         4.23 o                         
  13   5   2         27.25         21.98         3.99 o                         
  14   5   2          0.63         -0.95         4.04 o                         
  15   5   2         55.45         58.97        12.74 o                         
 -14   6   2         23.37         18.44         8.04 o                         
 -13   6   2          3.15         -0.14         4.04 o                         
 -12   6   2        285.26        300.97         9.90 o                         
 -11   6   2         24.48         31.88         4.71 o                         
 -10   6   2        218.74        250.22         8.77 o                         
  -9   6   2         90.02        109.02         5.89 o                         
  -8   6   2        149.51        171.45         6.39 o                         
  -7   6   2        363.70        386.96         7.52 o                         
  -6   6   2          0.49         -1.45         2.12 o                         
  -5   6   2         49.66         55.37         3.02 o                         
  -4   6   2         26.87         17.37         1.86 o                         
  -3   6   2         99.65         91.02         2.88 o                         
  -2   6   2        549.70        529.85         6.31 o                         
  -1   6   2        273.18        255.40         4.59 o                         
   0   6   2        382.05        391.64         5.57 o                         
   1   6   2         35.14         36.25         2.13 o                         
   2   6   2         74.43         84.80         2.91 o                         
   3   6   2        517.52        524.87         6.24 o                         
   4   6   2        380.80        396.69         5.91 o                         
   5   6   2        238.13        229.57         5.80 o                         
   6   6   2         28.20         29.11         2.57 o                         
   7   6   2          0.09          0.32         2.27 o                         
   8   6   2         29.34         31.67         3.47 o                         
   9   6   2        239.37        273.90         8.43 o                         
  10   6   2        162.68        174.97         8.88 o                         
  11   6   2         22.08         16.10         3.53 o                         
  12   6   2        246.98        266.26        11.86 o                         
  13   6   2         14.30         10.59         4.69 o                         
  14   6   2         86.22        115.45        27.38 o                         
 -13   7   2         53.64         28.82        13.42 o                         
 -12   7   2        111.18         84.80         8.91 o                         
 -11   7   2        132.42        151.87        10.12 o                         
 -10   7   2        121.53        114.38         7.63 o                         
  -9   7   2        102.66         97.38         6.32 o                         
  -8   7   2        148.62        159.48         8.20 o                         
  -7   7   2         61.18         68.87         5.09 o                         
  -6   7   2        450.19        491.03        10.17 o                         
  -5   7   2         26.50         23.84         2.54 o                         
  -4   7   2         37.77         34.11         3.02 o                         
  -3   7   2         76.87         70.14         3.24 o                         
  -2   7   2        296.06        293.84         6.27 o                         
  -1   7   2         10.65          9.29         2.61 o                         
   0   7   2        183.45        194.48         5.73 o                         
   1   7   2        203.84        226.12         5.67 o                         
   2   7   2         77.39         77.19         3.41 o                         
   3   7   2         68.06         82.79         3.65 o                         
   4   7   2        397.49        402.06         6.83 o                         
   5   7   2         69.10         67.78         4.63 o                         
   6   7   2          7.92          6.18         2.44 o                         
   7   7   2         60.66         73.75         5.76 o                         
   8   7   2        392.17        445.53        11.53 o                         
   9   7   2        132.91        133.25        11.16 o                         
  10   7   2         82.94         82.35         7.88 o                         
  11   7   2        138.25        120.05        10.96 o                         
  12   7   2        113.37         81.44        10.16 o                         
 -10   8   2         35.86         16.64         6.39 o                         
  -9   8   2         65.87         56.96         7.30 o                         
  -8   8   2          0.17         -0.12         3.46 o                         
  -7   8   2        272.60        280.29        12.71 o                         
  -6   8   2          5.23          6.65         3.78 o                         
  -5   8   2         35.19         30.04         4.87 o                         
  -4   8   2          1.00          1.29         3.35 o                         
  -3   8   2        534.26        661.17        12.36 o                         
  -2   8   2         70.55         79.29         5.43 o                         
  -1   8   2         99.62        107.71         5.56 o                         
   0   8   2        136.17        147.83         6.21 o                         
   1   8   2          3.76          1.65         3.03 o                         
   2   8   2        256.91        305.87         8.75 o                         
   3   8   2         22.27         17.84         3.99 o                         
   4   8   2          1.50         -1.24         3.24 o                         
   5   8   2        391.88        456.97        11.11 o                         
   6   8   2          0.46         -3.38         3.38 o                         
   7   8   2         41.83         31.51         4.41 o                         
   8   8   2        117.94        114.60         9.02 o                         
   9   8   2        288.25        275.17        25.79 o                         
  10   8   2          0.09         -2.21         5.85 o                         
  -7   9   2          1.12          3.54         7.94 o                         
  -6   9   2        266.13        247.84        28.17 o                         
  -5   9   2         71.57         60.98         7.28 o                         
  -4   9   2          6.75          5.92         4.00 o                         
  -3   9   2         12.61          7.43         4.06 o                         
  -2   9   2        182.01        192.36        11.96 o                         
  -1   9   2         26.06         16.83         4.22 o                         
   0   9   2         23.22         23.04         4.01 o                         
   1   9   2         56.13         43.58         4.94 o                         
   2   9   2          4.93          3.78         3.68 o                         
   3   9   2         24.60         17.02         4.82 o                         
   4   9   2        261.67        266.76        11.79 o                         
   5   9   2         40.47         30.71         6.67 o                         
   6   9   2          3.36          1.28         5.70 o                         
 -18   1   3         33.97         24.81         6.55 o                         
 -17   1   3         12.42          7.30         3.79 o                         
 -16   1   3         13.24         18.01         4.02 o                         
 -15   1   3        334.46        366.78         9.38 o                         
 -14   1   3         82.00         87.25         5.01 o                         
 -13   1   3          1.92          3.33         2.82 o                         
 -12   1   3        120.04        120.75         5.13 o                         
 -11   1   3         85.49         94.93         4.11 o                         
 -10   1   3         12.24         11.32         2.20 o                         
  -9   1   3          9.27          6.63         1.94 o                         
  -8   1   3        218.72        205.49         3.79 o                         
  -7   1   3        842.45        850.19         6.94 o                         
  -6   1   3        737.57        779.32         6.25 o                         
  -5   1   3        475.45        500.39         4.18 o                         
  -4   1   3          0.38         -0.20         0.67 o                         
  -3   1   3       1894.64       1877.84        10.92 o                         
  -2   1   3         42.07         46.41         1.12 o                         
  -1   1   3        526.27        509.10         3.60 o                         
   0   1   3       5510.48       5461.64        33.13 o                         
   1   1   3       7556.18       7378.62        48.06 o                         
   2   1   3      14927.13      14620.31       266.50 o                         
   3   1   3       3019.31       2872.97        16.93 o                         
   4   1   3         64.40         63.42         1.99 o                         
   5   1   3         21.77         18.86         1.32 o                         
   6   1   3        421.31        394.02         4.43 o                         
   7   1   3         74.69         67.81         2.32 o                         
   8   1   3          7.63          4.10         1.76 o                         
   9   1   3        218.60        216.50         5.83 o                         
  10   1   3         57.92         62.05         3.72 o                         
  11   1   3         46.67         58.98         3.87 o                         
  12   1   3        312.85        348.10         8.36 o                         
  13   1   3        234.56        252.25         8.17 o                         
  14   1   3         21.47         19.31         4.17 o                         
  15   1   3          0.22         -3.42         3.42 o                         
  16   1   3          1.08         -2.00         4.06 o                         
  17   1   3          6.84          6.02         6.07 o                         
 -18   2   3         27.84         20.96         6.66 o                         
 -17   2   3         52.45         42.91         6.82 o                         
 -16   2   3          1.21          1.88         3.67 o                         
 -15   2   3         22.38         15.33         3.04 o                         
 -14   2   3         33.18         33.65         3.46 o                         
 -13   2   3        294.07        302.85         7.13 o                         
 -12   2   3        456.36        482.08         9.30 o                         
 -11   2   3         15.25         13.31         2.55 o                         
 -10   2   3        423.01        437.25         7.03 o                         
  -9   2   3        359.67        329.90         5.32 o                         
  -8   2   3        291.27        290.64         4.39 o                         
  -7   2   3        876.42        903.01         7.18 o                         
  -6   2   3       2389.11       2344.55        14.39 o                         
  -5   2   3         92.16        126.98         2.39 o                         
  -4   2   3        404.61        453.80         4.03 o                         
  -3   2   3       3743.86       3855.08        20.86 o                         
  -2   2   3        586.39        588.66         4.23 o                         
  -1   2   3       1654.68       1686.45         9.40 o                         
   0   2   3       1272.47       1310.16         7.71 o                         
   1   2   3         30.36         24.87         0.94 o                         
   2   2   3        115.78        140.61         1.82 o                         
   3   2   3        213.44        230.09         2.60 o                         
   4   2   3         48.27         44.54         1.52 o                         
   5   2   3       1419.86       1462.96         9.73 o                         
   6   2   3        104.37         97.04         2.52 o                         
   7   2   3          0.20          0.65         1.38 o                         
   8   2   3         11.93         12.82         2.07 o                         
   9   2   3         99.82        100.44         4.24 o                         
  10   2   3         12.78         11.29         2.61 o                         
  11   2   3          0.43          2.21         2.59 o                         
  12   2   3         99.31        107.02         5.68 o                         
  13   2   3         23.20         17.32         3.79 o                         
  14   2   3         11.68         12.52         3.90 o                         
  15   2   3         77.92         78.95         6.28 o                         
  16   2   3         50.97         40.44         5.75 o                         
  17   2   3          2.34         -3.30         8.81 o                         
 -18   3   3          1.71         -5.95        15.47 o                         
 -17   3   3         16.30          8.40         5.80 o                         
 -16   3   3          3.95         -1.65         3.94 o                         
 -15   3   3          8.65          5.97         3.91 o                         
 -14   3   3          6.00          7.83         3.27 o                         
 -13   3   3        154.82        165.48         6.74 o                         
 -12   3   3          3.68          4.52         2.57 o                         
 -11   3   3        493.03        522.42         9.74 o                         
 -10   3   3        617.67        588.06         8.47 o                         
  -9   3   3         61.85         63.32         3.37 o                         
  -8   3   3        106.10        103.66         3.45 o                         
  -7   3   3        157.21        157.12         3.68 o                         
  -6   3   3        229.34        218.94         3.49 o                         
  -5   3   3         21.24         27.34         1.47 o                         
  -4   3   3          2.50          4.18         0.85 o                         
  -3   3   3       1134.09       1229.11         7.60 o                         
  -2   3   3        506.39        597.33         4.29 o                         
  -1   3   3         95.83        126.29         1.88 o                         
   0   3   3         56.96         60.64         1.46 o                         
   1   3   3        263.26        240.27         2.49 o                         
   2   3   3        191.16        173.92         2.26 o                         
   3   3   3         32.35         37.13         1.24 o                         
   4   3   3        958.52        970.77         6.76 o                         
   5   3   3        568.27        559.40         5.27 o                         
   6   3   3          2.35          4.94         1.39 o                         
   7   3   3         34.26         28.45         2.03 o                         
   8   3   3        306.90        321.33         5.31 o                         
   9   3   3        123.68        116.22         3.89 o                         
  10   3   3        187.65        199.47         6.08 o                         
  11   3   3        288.16        292.94         7.51 o                         
  12   3   3        351.14        372.50         8.18 o                         
  13   3   3          0.82          0.61         3.21 o                         
  14   3   3         13.80         10.15         3.58 o                         
  15   3   3         24.01         14.40         5.70 o                         
  16   3   3         23.34         18.05         5.98 o                         
  17   3   3         53.10         32.78        11.99 o                         
 -17   4   3         13.51         17.54         7.97 o                         
 -16   4   3         26.67         19.36         5.00 o                         
 -15   4   3         81.53         83.65         6.42 o                         
 -14   4   3          1.07          3.80         3.68 o                         
 -13   4   3          4.31          0.73         3.39 o                         
 -12   4   3         42.01         36.64         4.15 o                         
 -11   4   3        527.06        548.56         8.92 o                         
 -10   4   3        135.14        141.92         4.78 o                         
  -9   4   3        178.75        178.79         4.92 o                         
  -8   4   3        229.13        223.57         5.00 o                         
  -7   4   3        232.07        252.89         4.78 o                         
  -6   4   3        196.07        200.47         3.62 o                         
  -5   4   3         68.62         63.54         2.44 o                         
  -4   4   3         54.95         49.17         2.08 o                         
  -3   4   3         46.90         58.75         1.88 o                         
  -2   4   3        311.70        350.55         3.93 o                         
  -1   4   3        239.02        249.61         2.78 o                         
   0   4   3         83.27         81.02         1.82 o                         
   1   4   3         68.25         63.82         1.92 o                         
   2   4   3        234.90        247.62         3.40 o                         
   3   4   3          0.08         -0.94         1.18 o                         
   4   4   3        169.14        161.18         3.01 o                         
   5   4   3         89.94         87.86         2.68 o                         
   6   4   3        533.98        566.49         6.18 o                         
   7   4   3         53.37         51.05         2.43 o                         
   8   4   3          6.91          7.11         1.70 o                         
   9   4   3        345.71        350.22         6.27 o                         
  10   4   3          4.92          2.82         1.86 o                         
  11   4   3          0.41          0.06         1.86 o                         
  12   4   3        111.66        121.10         6.39 o                         
  13   4   3          1.37         -3.53         3.53 o                         
  14   4   3         53.65         43.37         5.51 o                         
  15   4   3          0.68          1.48         4.53 o                         
  16   4   3          8.33          5.77         8.74 o                         
 -16   5   3          7.29         17.75        13.95 o                         
 -15   5   3          7.33          9.24         5.02 o                         
 -14   5   3         24.05         11.07         4.25 o                         
 -13   5   3        268.57        313.51        10.19 o                         
 -12   5   3        115.01        125.20         6.39 o                         
 -11   5   3         30.66         30.99         3.53 o                         
 -10   5   3        191.52        198.74         7.70 o                         
  -9   5   3         57.25         54.16         3.05 o                         
  -8   5   3        279.45        269.47         6.71 o                         
  -7   5   3          1.67         -0.89         1.82 o                         
  -6   5   3         11.93          5.40         2.03 o                         
  -5   5   3          1.88         -1.41         1.69 o                         
  -4   5   3        127.75        136.98         3.51 o                         
  -3   5   3        281.42        270.41         4.23 o                         
  -2   5   3          0.56          0.86         1.37 o                         
  -1   5   3        447.52        457.37         5.01 o                         
   0   5   3        770.49        760.81         6.19 o                         
   1   5   3        125.43        119.48         2.97 o                         
   2   5   3        201.88        206.60         3.80 o                         
   3   5   3         80.47         85.04         2.89 o                         
   4   5   3        185.87        173.80         3.91 o                         
   5   5   3        534.04        527.30         8.72 o                         
   6   5   3         20.61         14.82         1.86 o                         
   7   5   3         56.60         63.33         2.76 o                         
   8   5   3         64.43         62.46         3.01 o                         
   9   5   3         57.78         49.99         3.04 o                         
  10   5   3          1.76          0.35         2.17 o                         
  11   5   3         12.03         10.03         3.16 o                         
  12   5   3          4.50          4.43         3.63 o                         
  13   5   3         27.12         21.31         4.43 o                         
  14   5   3        170.72        156.90        10.22 o                         
  15   5   3          0.31         11.95        11.34 o                         
 -15   6   3         36.68         23.80        21.42 o                         
 -14   6   3          6.13         -2.31         6.61 o                         
 -13   6   3         11.47          9.63         4.18 o                         
 -12   6   3          0.58          2.63         3.83 o                         
 -11   6   3         17.30         11.97         3.99 o                         
 -10   6   3        140.93        155.10         7.13 o                         
  -9   6   3        170.56        190.30         7.58 o                         
  -8   6   3         16.06         17.64         3.24 o                         
  -7   6   3        215.66        196.24         6.46 o                         
  -6   6   3        345.54        334.05         6.96 o                         
  -5   6   3        221.51        242.88         5.21 o                         
  -4   6   3        403.90        399.57         5.76 o                         
  -3   6   3         18.33         22.22         1.94 o                         
  -2   6   3         46.05         41.45         2.29 o                         
  -1   6   3        289.86        254.00         4.63 o                         
   0   6   3        389.04        393.05         5.70 o                         
   1   6   3         21.06         20.65         1.95 o                         
   2   6   3       1431.03       1429.69        12.24 o                         
   3   6   3         97.32        107.42         3.34 o                         
   4   6   3         24.06         22.43         2.34 o                         
   5   6   3        154.80        178.28         5.07 o                         
   6   6   3          4.37          3.87         2.12 o                         
   7   6   3         28.70         26.76         2.87 o                         
   8   6   3         13.52         13.00         3.02 o                         
   9   6   3          8.76         11.85         3.39 o                         
  10   6   3         30.31         21.84         3.93 o                         
  11   6   3         27.38         23.49         4.35 o                         
  12   6   3         12.30         10.36         4.17 o                         
  13   6   3        308.15        247.89        23.24 o                         
  14   6   3          0.76          2.81         8.27 o                         
 -13   7   3         11.62          2.87        10.79 o                         
 -12   7   3         13.56          3.37         5.14 o                         
 -11   7   3          1.25          2.72         3.57 o                         
 -10   7   3        139.75        159.95        10.09 o                         
  -9   7   3         19.26         17.85         3.83 o                         
  -8   7   3         88.97         93.90         5.57 o                         
  -7   7   3          1.53         -2.89         2.89 o                         
  -6   7   3          0.79          1.51         2.84 o                         
  -5   7   3          0.41          1.82         2.01 o                         
  -4   7   3         40.76         35.71         2.65 o                         
  -3   7   3        188.42        203.51         4.46 o                         
  -2   7   3         44.89         46.00         3.23 o                         
  -1   7   3         20.71         14.04         2.12 o                         
   0   7   3          4.41          8.07         1.98 o                         
   1   7   3         59.27         51.14         2.67 o                         
   2   7   3          0.34          0.74         1.67 o                         
   3   7   3        175.84        194.69         5.48 o                         
   4   7   3         59.01         60.74         3.31 o                         
   5   7   3         76.58         86.20         4.91 o                         
   6   7   3          2.32          0.79         2.90 o                         
   7   7   3         14.64          9.91         3.50 o                         
   8   7   3          0.11         -0.86         3.12 o                         
   9   7   3         17.65         10.34         3.69 o                         
  10   7   3          5.41          6.89         3.96 o                         
  11   7   3          4.97          2.45         5.11 o                         
  12   7   3         14.54          7.07         6.51 o                         
 -10   8   3          4.37          1.20         5.42 o                         
  -9   8   3          3.68          1.72         3.79 o                         
  -8   8   3         17.94         10.46         3.89 o                         
  -7   8   3          1.62         -3.13         3.36 o                         
  -6   8   3         24.05         29.43         4.73 o                         
  -5   8   3          2.48         -0.45         3.62 o                         
  -4   8   3        129.65        142.80         7.24 o                         
  -3   8   3          3.13          1.03         2.70 o                         
  -2   8   3          9.37         11.67         3.19 o                         
  -1   8   3         12.56         13.40         3.36 o                         
   0   8   3          6.49          0.74         3.11 o                         
   1   8   3         19.04         12.15         3.40 o                         
   2   8   3         63.53         70.74         4.67 o                         
   3   8   3         78.08         94.94         5.87 o                         
   4   8   3          0.05         -3.39         3.39 o                         
   5   8   3          9.79          7.09         3.63 o                         
   6   8   3          3.84          1.53         3.54 o                         
   7   8   3          6.27          4.44         3.72 o                         
   8   8   3         12.91         11.27         3.89 o                         
   9   8   3          1.70         -1.43         5.20 o                         
  10   8   3          7.16         -1.12         6.95 o                         
  -7   9   3          0.30         -1.79         7.35 o                         
  -6   9   3          0.02          5.22         5.56 o                         
  -5   9   3          8.16          4.96         4.63 o                         
  -4   9   3         24.09         12.57         4.20 o                         
  -3   9   3         92.29         75.99         6.43 o                         
  -2   9   3         65.50         62.69         9.01 o                         
  -1   9   3          1.42          0.40         3.58 o                         
   0   9   3         36.28         25.62         4.02 o                         
   1   9   3        125.74        140.27         7.62 o                         
   2   9   3         14.18         12.56         3.88 o                         
   3   9   3         21.40         16.87         4.48 o                         
   4   9   3          0.47         -0.78         4.33 o                         
   5   9   3          2.20         -2.27         5.40 o                         
   6   9   3          9.61          2.03         6.73 o                         
 -18   0   4         31.44         27.21         7.41 o                         
 -17   0   4        212.57        240.57        12.21 o                         
 -16   0   4         71.69         83.59         7.87 o                         
 -15   0   4          0.22          2.15         4.61 o                         
 -14   0   4        650.79        697.64        17.41 o                         
 -13   0   4          2.09          1.10         3.86 o                         
 -12   0   4       1553.39       1667.51        25.87 o                         
 -11   0   4        168.26        171.10         6.24 o                         
 -10   0   4        237.90        237.62         8.26 o                         
  -9   0   4        491.03        428.42         7.74 o                         
  -8   0   4        826.03        837.82         9.74 o                         
  -7   0   4       2500.10       2387.99        20.71 o                         
  -6   0   4       4543.88       4840.29        39.39 o                         
  -5   0   4       5525.56       5557.85        45.83 o                         
  -4   0   4       1150.23       1196.50        11.57 o                         
  -3   0   4       5411.40       5052.17        39.27 o                         
  -2   0   4       2486.43       2326.21        27.36 o                         
  -1   0   4        359.47        294.32         3.21 o                         
   0   0   4          3.53          5.03         0.88 o                         
   1   0   4        144.41        187.27         3.10 o                         
   2   0   4     130733.57     109233.05     10433.22 o                         
   3   0   4        631.33        693.28         7.61 o                         
   4   0   4          1.73          1.23         1.43 o                         
   5   0   4         15.33          5.86         1.49 o                         
   6   0   4        444.02        406.54         6.47 o                         
   7   0   4        405.37        355.32         6.31 o                         
   8   0   4         95.86        106.09         4.96 o                         
   9   0   4         52.19         55.68         4.53 o                         
  10   0   4        273.77        256.91         8.52 o                         
  11   0   4         51.83         58.56         5.69 o                         
  12   0   4       1103.63       1185.92        21.98 o                         
  13   0   4         65.17         68.46         6.82 o                         
  14   0   4          4.47          1.11         4.56 o                         
  15   0   4         25.47         21.96         6.30 o                         
  16   0   4          2.07          2.43         6.00 o                         
  17   0   4        171.42        202.34        26.65 o                         
 -18   1   4        122.02        132.90        11.53 o                         
 -17   1   4          0.11          1.41         3.44 o                         
 -16   1   4         10.62          8.08         3.71 o                         
 -15   1   4        206.79        238.68         9.13 o                         
 -14   1   4        643.32        689.38        13.67 o                         
 -13   1   4        429.12        424.64         9.14 o                         
 -12   1   4         76.29         75.57         4.00 o                         
 -11   1   4        220.24        226.69         5.71 o                         
 -10   1   4          0.05         -0.23         1.87 o                         
  -9   1   4       1635.93       1621.40        14.45 o                         
  -8   1   4        150.16        129.57         3.06 o                         
  -7   1   4         48.67         30.23         1.54 o                         
  -6   1   4       2662.79       2545.30        15.20 o                         
  -5   1   4        680.35        662.14         5.05 o                         
  -4   1   4       2807.11       2703.49        15.18 o                         
  -3   1   4        483.17        470.09         3.47 o                         
  -2   1   4       1044.56       1020.66         6.95 o                         
  -1   1   4       2224.02       2143.36        12.97 o                         
   0   1   4       1175.30       1175.87         7.15 o                         
   1   1   4      10095.87       9941.97        75.92 o                         
   2   1   4       7957.47       7613.43        43.31 o                         
   3   1   4       7206.62       7090.17        40.89 o                         
   4   1   4        172.17        146.63         2.51 o                         
   5   1   4         89.04         76.06         2.19 o                         
   6   1   4        420.05        351.61         4.18 o                         
   7   1   4         74.37         84.32         2.70 o                         
   8   1   4        450.87        406.04         6.36 o                         
   9   1   4         64.66         58.69         3.54 o                         
  10   1   4       1176.91       1249.14        14.99 o                         
  11   1   4         76.67         72.26         4.17 o                         
  12   1   4         49.69         45.64         4.93 o                         
  13   1   4        915.54        990.37        14.54 o                         
  14   1   4         52.11         63.73         5.19 o                         
  15   1   4          4.79          0.10         3.87 o                         
  16   1   4        145.69        151.16         7.91 o                         
  17   1   4        168.32        168.02        12.58 o                         
 -18   2   4          5.18         -0.85         5.79 o                         
 -17   2   4        144.64        139.98         7.58 o                         
 -16   2   4        142.47        152.11         7.03 o                         
 -15   2   4        387.65        416.42         9.76 o                         
 -14   2   4          3.24          2.39         2.65 o                         
 -13   2   4        111.28        109.37         4.69 o                         
 -12   2   4        119.56        115.05         4.47 o                         
 -11   2   4         25.17         21.40         2.61 o                         
 -10   2   4        933.26        905.79        10.33 o                         
  -9   2   4        103.65        109.54         3.51 o                         
  -8   2   4        499.72        468.42         6.56 o                         
  -7   2   4        704.97        629.54         5.63 o                         
  -6   2   4          2.49          0.85         0.93 o                         
  -5   2   4       2261.19       2180.85        13.56 o                         
  -4   2   4        272.51        266.05         3.01 o                         
  -3   2   4       1876.71       1868.08        10.88 o                         
  -2   2   4        697.23        624.26         4.37 o                         
  -1   2   4        134.72        102.22         2.10 o                         
   0   2   4       4318.80       4262.11        22.87 o                         
   1   2   4         31.78         30.72         1.03 o                         
   2   2   4       2000.50       1930.88        11.84 o                         
   3   2   4        112.97         90.51         1.84 o                         
   4   2   4        321.95        414.45         4.08 o                         
   5   2   4       4257.18       4233.46        24.24 o                         
   6   2   4         29.00         21.58         1.62 o                         
   7   2   4        400.74        373.68         5.51 o                         
   8   2   4          5.82          8.66         1.89 o                         
   9   2   4       1008.24       1037.81        12.01 o                         
  10   2   4        141.43        150.28         5.55 o                         
  11   2   4         49.19         50.12         3.91 o                         
  12   2   4        598.41        662.90        11.82 o                         
  13   2   4         64.22         72.80         5.39 o                         
  14   2   4        269.56        288.51         9.16 o                         
  15   2   4         48.35         41.38         4.98 o                         
  16   2   4         32.54         36.54         6.12 o                         
  17   2   4         23.38         39.54        13.40 o                         
 -18   3   4         16.48         10.51         9.96 o                         
 -17   3   4         19.59         15.12         5.10 o                         
 -16   3   4        112.06        127.62         7.12 o                         
 -15   3   4        313.67        351.63        10.95 o                         
 -14   3   4        276.91        287.62         8.18 o                         
 -13   3   4          7.78          1.36         3.25 o                         
 -12   3   4         11.99         10.41         3.46 o                         
 -11   3   4        264.11        279.65         8.06 o                         
 -10   3   4       1898.73       1884.72        17.54 o                         
  -9   3   4        628.38        598.41         7.70 o                         
  -8   3   4        802.66        766.64         8.42 o                         
  -7   3   4        325.47        328.66         4.99 o                         
  -6   3   4        569.57        486.32         5.33 o                         
  -5   3   4        113.28        133.04         2.47 o                         
  -4   3   4        840.07        806.51         6.14 o                         
  -3   3   4        100.77         76.37         1.76 o                         
  -2   3   4       5106.80       5326.28        28.73 o                         
  -1   3   4        927.31        892.95         5.78 o                         
   0   3   4        603.68        658.20         4.61 o                         
   1   3   4         13.55          4.01         0.80 o                         
   2   3   4         51.42         60.99         1.60 o                         
   3   3   4        893.86        866.49         6.28 o                         
   4   3   4       1130.06       1109.16         7.39 o                         
   5   3   4        427.20        397.32         4.46 o                         
   6   3   4       1406.55       1387.43        11.49 o                         
   7   3   4          0.69         -0.48         1.46 o                         
   8   3   4        855.16        841.11         8.55 o                         
   9   3   4          5.78          5.57         1.94 o                         
  10   3   4         46.32         54.36         3.51 o                         
  11   3   4        130.21        132.01         5.28 o                         
  12   3   4          0.66          0.18         2.85 o                         
  13   3   4        213.36        219.34         8.63 o                         
  14   3   4         65.82         56.29         6.61 o                         
  15   3   4          0.07         -4.98         4.98 o                         
  16   3   4         52.82         48.97        10.05 o                         
 -17   4   4         92.91         83.45        10.84 o                         
 -16   4   4          0.17         -1.86         4.17 o                         
 -15   4   4         12.98         10.86         4.12 o                         
 -14   4   4         80.65         90.46         6.01 o                         
 -13   4   4          1.12         -0.11         3.24 o                         
 -12   4   4        204.24        200.64         7.39 o                         
 -11   4   4         60.05         57.44         3.72 o                         
 -10   4   4        613.37        638.49         9.29 o                         
  -9   4   4        872.16        875.97        10.32 o                         
  -8   4   4        462.33        466.14         6.84 o                         
  -7   4   4          8.11         18.48         1.85 o                         
  -6   4   4         55.58         52.28         2.22 o                         
  -5   4   4        391.09        364.17         4.45 o                         
  -4   4   4        785.73        762.34         6.69 o                         
  -3   4   4       1530.09       1518.53         9.85 o                         
  -2   4   4          9.93          3.91         1.08 o                         
  -1   4   4       1260.28       1350.61         8.62 o                         
   0   4   4        432.56        402.05         3.71 o                         
   1   4   4        655.26        665.19         5.38 o                         
   2   4   4        239.20        266.02         3.70 o                         
   3   4   4        161.08        174.69         3.21 o                         
   4   4   4         43.62         36.64         1.99 o                         
   5   4   4       1248.68       1299.73        10.22 o                         
   6   4   4         20.74         17.22         1.72 o                         
   7   4   4       2046.10       2062.59        16.20 o                         
   8   4   4        130.64        140.41         3.92 o                         
   9   4   4         25.86         22.11         2.08 o                         
  10   4   4        159.89        161.34         4.60 o                         
  11   4   4         12.07         11.41         2.52 o                         
  12   4   4        100.06        113.29         6.13 o                         
  13   4   4         72.85         69.72         5.96 o                         
  14   4   4        138.72        149.69         8.72 o                         
  15   4   4          1.14         -2.73         4.58 o                         
  16   4   4          5.12         -0.55         8.92 o                         
 -16   5   4         16.96         33.19        12.96 o                         
 -15   5   4         55.82         47.83         6.37 o                         
 -14   5   4          6.50         -2.12         3.89 o                         
 -13   5   4          8.73          5.65         3.48 o                         
 -12   5   4          1.30         -0.64         2.92 o                         
 -11   5   4        143.79        131.06         5.05 o                         
 -10   5   4        100.02        103.70         3.83 o                         
  -9   5   4        956.06       1039.79        14.67 o                         
  -8   5   4         27.85         28.76         2.93 o                         
  -7   5   4         74.36         67.20         3.46 o                         
  -6   5   4         16.30         20.25         2.65 o                         
  -5   5   4        111.99         97.54         3.55 o                         
  -4   5   4        601.78        585.88         6.54 o                         
  -3   5   4        304.51        313.50         4.87 o                         
  -2   5   4         13.74         15.51         1.67 o                         
  -1   5   4        330.43        333.49         3.92 o                         
   0   5   4        320.84        276.67         3.56 o                         
   1   5   4        122.27        101.79         2.85 o                         
   2   5   4        297.04        290.94         4.35 o                         
   3   5   4        196.34        173.87         4.09 o                         
   4   5   4        178.56        186.80         5.13 o                         
   5   5   4        127.54        131.40         4.03 o                         
   6   5   4         10.74         11.35         2.13 o                         
   7   5   4         38.89         33.88         2.51 o                         
   8   5   4        516.69        494.04         6.59 o                         
   9   5   4        147.61        143.62         3.60 o                         
  10   5   4         36.17         35.10         3.61 o                         
  11   5   4        111.22        111.66         5.72 o                         
  12   5   4        136.84        134.56         6.91 o                         
  13   5   4        181.01        197.89        12.07 o                         
  14   5   4         35.29         25.71         6.18 o                         
  15   5   4        163.07        115.94        25.00 o                         
 -15   6   4         41.05         16.20        12.83 o                         
 -14   6   4         39.70         34.60         7.93 o                         
 -13   6   4          3.32         -1.40         3.85 o                         
 -12   6   4        120.83        130.76         7.03 o                         
 -11   6   4        149.32        169.75         7.65 o                         
 -10   6   4        124.80        121.63         6.54 o                         
  -9   6   4          4.11          4.44         3.09 o                         
  -8   6   4          1.67          1.42         2.73 o                         
  -7   6   4        206.97        218.51         6.62 o                         
  -6   6   4         49.62         40.98         3.62 o                         
  -5   6   4        152.70        139.30         4.10 o                         
  -4   6   4        111.50        110.69         3.48 o                         
  -3   6   4        384.55        391.78         5.70 o                         
  -2   6   4         38.06         40.72         2.33 o                         
  -1   6   4        146.63        160.31         4.23 o                         
   0   6   4       1409.32       1417.85        12.27 o                         
   1   6   4         47.00         49.59         2.48 o                         
   2   6   4          3.98          3.74         1.72 o                         
   3   6   4          0.97         -0.08         1.64 o                         
   4   6   4        464.77        471.40         7.00 o                         
   5   6   4         23.26         24.62         2.68 o                         
   6   6   4          3.17          4.03         2.24 o                         
   7   6   4        455.32        466.51         8.51 o                         
   8   6   4          1.39         -0.70         2.74 o                         
   9   6   4          0.94          0.94         3.20 o                         
  10   6   4         14.01         18.05         4.11 o                         
  11   6   4          1.26         -1.17         3.63 o                         
  12   6   4         28.19         24.33         4.78 o                         
  13   6   4          4.04         -0.58         5.02 o                         
 -13   7   4         72.25         33.68        29.16 o                         
 -12   7   4          1.86          0.44         4.72 o                         
 -11   7   4          3.36          3.80         3.74 o                         
 -10   7   4         63.00         58.35         5.21 o                         
  -9   7   4          2.29          1.07         3.48 o                         
  -8   7   4        101.54        111.72         6.02 o                         
  -7   7   4         20.05         18.90         3.52 o                         
  -6   7   4         42.72         45.99         4.41 o                         
  -5   7   4         51.84         48.42         3.05 o                         
  -4   7   4        172.29        167.34         4.63 o                         
  -3   7   4        105.11        108.75         3.65 o                         
  -2   7   4         44.54         35.50         2.45 o                         
  -1   7   4         70.30         78.71         3.61 o                         
   0   7   4          0.04         -1.79         1.79 o                         
   1   7   4        300.72        320.08         5.78 o                         
   2   7   4        198.77        213.44         4.76 o                         
   3   7   4        242.07        253.49         5.44 o                         
   4   7   4          0.15         -2.05         2.05 o                         
   5   7   4         23.57         29.92         3.43 o                         
   6   7   4         16.59         10.46         3.40 o                         
   7   7   4         27.97         32.53         4.39 o                         
   8   7   4        384.51        449.55        11.56 o                         
   9   7   4         62.65         52.24         6.32 o                         
  10   7   4         31.75         24.90         4.32 o                         
  11   7   4         31.94         25.38         7.58 o                         
  12   7   4          2.17         -5.47         6.64 o                         
 -11   8   4          2.42         13.09        20.23 o                         
 -10   8   4         70.17         39.62         7.41 o                         
  -9   8   4          8.65          2.36         3.88 o                         
  -8   8   4         15.39          6.58         3.78 o                         
  -7   8   4         42.03         45.77         4.98 o                         
  -6   8   4          0.00         -2.15         3.71 o                         
  -5   8   4        127.88        140.22         7.35 o                         
  -4   8   4         82.65        108.81         5.73 o                         
  -3   8   4        103.94        118.63         5.86 o                         
  -2   8   4          2.69          3.51         2.92 o                         
  -1   8   4         90.63         99.00         5.26 o                         
   0   8   4         36.92         39.54         4.04 o                         
   1   8   4         50.85         51.32         4.19 o                         
   2   8   4         87.56         94.74         5.50 o                         
   3   8   4          7.69          7.00         3.51 o                         
   4   8   4         37.27         32.03         4.48 o                         
   5   8   4         22.05         23.86         4.03 o                         
   6   8   4         39.41         38.38         4.70 o                         
   7   8   4        182.39        183.88         7.73 o                         
   8   8   4         48.71         38.85         6.86 o                         
   9   8   4          0.35         -4.16         6.22 o                         
  -7   9   4         14.83         -1.46         7.35 o                         
  -6   9   4         30.98         16.38         5.86 o                         
  -5   9   4         45.21         25.84         5.36 o                         
  -4   9   4        193.75        163.98        16.72 o                         
  -3   9   4         23.13         16.15         4.20 o                         
  -2   9   4          0.25          2.84         3.49 o                         
  -1   9   4          0.05         -1.62         3.45 o                         
   0   9   4          0.61          1.07         3.32 o                         
   1   9   4         32.91         23.42         4.00 o                         
   2   9   4          4.84          0.58         3.56 o                         
   3   9   4         29.96         20.95         4.63 o                         
   4   9   4          0.59          1.23         4.69 o                         
   5   9   4         16.27          8.50         5.69 o                         
   6   9   4          3.60          5.33         8.21 o                         
 -18   1   5          8.47         10.78         5.33 o                         
 -17   1   5          0.51          1.00         3.32 o                         
 -16   1   5        118.90        126.55         6.35 o                         
 -15   1   5         48.43         53.14         4.26 o                         
 -14   1   5          2.13          0.83         2.86 o                         
 -13   1   5          2.05          0.75         2.47 o                         
 -12   1   5        123.77        120.53         4.85 o                         
 -11   1   5         19.51         15.52         2.22 o                         
 -10   1   5        249.49        251.82         5.47 o                         
  -9   1   5        355.17        354.48         5.17 o                         
  -8   1   5        168.66        183.86         3.34 o                         
  -7   1   5         34.37         35.14         1.56 o                         
  -6   1   5        811.05        869.82         6.55 o                         
  -5   1   5        620.47        632.51         5.06 o                         
  -4   1   5       1592.40       1547.13         9.59 o                         
  -3   1   5          0.06          0.76         0.66 o                         
  -2   1   5       1239.10       1178.87         8.14 o                         
  -1   1   5        994.74        933.26         6.11 o                         
   0   1   5        221.68        212.84         2.21 o                         
   1   1   5        353.08        308.33         2.99 o                         
   2   1   5       3976.32       3897.57        22.22 o                         
   3   1   5        928.41        946.26         7.00 o                         
   4   1   5         92.69         79.87         2.04 o                         
   5   1   5        271.10        268.29         3.41 o                         
   6   1   5        940.69        900.86         7.48 o                         
   7   1   5          4.15          3.73         1.53 o                         
   8   1   5        118.59        124.13         4.23 o                         
   9   1   5         74.00         80.43         4.09 o                         
  10   1   5        378.93        400.46         8.32 o                         
  11   1   5         40.29         39.74         3.53 o                         
  12   1   5        139.68        148.74         6.07 o                         
  13   1   5          0.09         -2.09         2.98 o                         
  14   1   5        121.26        122.63         6.35 o                         
  15   1   5          0.63         -2.60         3.94 o                         
  16   1   5         50.91         37.73         5.30 o                         
  17   1   5         13.12         16.63         9.54 o                         
 -18   2   5          2.55          0.42         5.75 o                         
 -17   2   5          8.40          4.57         4.24 o                         
 -16   2   5          2.04          1.84         3.50 o                         
 -15   2   5          1.43          1.15         2.61 o                         
 -14   2   5          4.44          3.53         2.58 o                         
 -13   2   5         75.27         77.92         3.86 o                         
 -12   2   5         52.77         47.19         3.24 o                         
 -11   2   5         64.50         53.71         3.11 o                         
 -10   2   5       1195.28       1231.86        12.70 o                         
  -9   2   5        877.69        823.37         8.82 o                         
  -8   2   5         77.07        100.96         3.18 o                         
  -7   2   5         32.12         31.20         1.56 o                         
  -6   2   5       1160.62       1260.96         8.88 o                         
  -5   2   5         38.37         45.72         1.57 o                         
  -4   2   5          0.98         -0.29         0.72 o                         
  -3   2   5        878.41        947.79         6.21 o                         
  -2   2   5        195.51        255.92         2.65 o                         
  -1   2   5        822.53        823.56         6.02 o                         
   0   2   5       1400.31       1477.12         9.62 o                         
   1   2   5        388.38        371.64         3.11 o                         
   2   2   5         49.17         38.24         1.33 o                         
   3   2   5         45.03         59.09         1.59 o                         
   4   2   5        365.72        368.93         3.91 o                         
   5   2   5        219.38        214.05         3.26 o                         
   6   2   5         29.78         31.74         1.95 o                         
   7   2   5          2.03          0.65         1.57 o                         
   8   2   5        262.78        278.09         5.41 o                         
   9   2   5         77.68         77.63         3.64 o                         
  10   2   5        386.05        391.09         7.99 o                         
  11   2   5         41.25         42.48         3.83 o                         
  12   2   5          1.30         -1.16         2.90 o                         
  13   2   5        303.18        330.88         9.75 o                         
  14   2   5          8.51          4.81         3.58 o                         
  15   2   5         17.95         23.14         4.68 o                         
  16   2   5         33.57         26.94         5.68 o                         
  17   2   5          0.06        -10.08        12.08 o                         
 -18   3   5          8.03          1.40         7.95 o                         
 -17   3   5         18.75         15.81         4.69 o                         
 -16   3   5         82.45         95.70         6.38 o                         
 -15   3   5         23.33         24.54         4.27 o                         
 -14   3   5         93.68         95.20         5.98 o                         
 -13   3   5         78.21         82.48         5.69 o                         
 -12   3   5         20.17         15.46         3.29 o                         
 -11   3   5        365.83        350.78         7.56 o                         
 -10   3   5        278.49        251.60         5.52 o                         
  -9   3   5         65.58         65.17         3.00 o                         
  -8   3   5       1222.30       1216.47        11.65 o                         
  -7   3   5        265.33        250.60         4.47 o                         
  -6   3   5         12.99         19.07         1.55 o                         
  -5   3   5        263.28        224.52         3.20 o                         
  -4   3   5        238.91        225.99         2.79 o                         
  -3   3   5       3210.59       3315.66        17.61 o                         
  -2   3   5        125.16        120.59         2.15 o                         
  -1   3   5        617.56        606.41         4.70 o                         
   0   3   5        925.32       1076.69         6.61 o                         
   1   3   5        419.02        420.23         3.72 o                         
   2   3   5         17.39         11.31         1.07 o                         
   3   3   5         11.13         11.85         1.13 o                         
   4   3   5        152.66        165.39         2.79 o                         
   5   3   5        159.34        168.39         3.15 o                         
   6   3   5        199.44        199.31         3.92 o                         
   7   3   5        119.15        128.88         3.52 o                         
   8   3   5        165.76        175.77         4.48 o                         
   9   3   5         87.83         90.56         3.66 o                         
  10   3   5         95.21         95.76         4.29 o                         
  11   3   5         26.17         23.42         3.07 o                         
  12   3   5         50.07         56.22         6.09 o                         
  13   3   5          2.14          1.70         3.50 o                         
  14   3   5         27.96         14.72         5.32 o                         
  15   3   5         43.87         31.44         6.22 o                         
  16   3   5          1.57         -2.15         6.77 o                         
 -17   4   5          0.11          8.41        12.69 o                         
 -16   4   5          9.81          6.85         4.14 o                         
 -15   4   5          1.17         -2.47         3.82 o                         
 -14   4   5        123.17        122.22         6.49 o                         
 -13   4   5         44.98         47.39         4.79 o                         
 -12   4   5        103.15        103.20         5.74 o                         
 -11   4   5        233.10        260.68         6.71 o                         
 -10   4   5          1.08         -1.89         1.89 o                         
  -9   4   5          3.93          2.46         1.94 o                         
  -8   4   5          2.46          2.36         1.63 o                         
  -7   4   5        289.57        288.97         5.14 o                         
  -6   4   5        746.94        685.61         7.17 o                         
  -5   4   5         30.79         33.51         1.80 o                         
  -4   4   5        150.76        154.18         2.86 o                         
  -3   4   5         41.36         40.91         1.71 o                         
  -2   4   5         43.77         35.38         1.65 o                         
  -1   4   5        163.33        137.27         2.44 o                         
   0   4   5        456.06        410.27         3.91 o                         
   1   4   5         26.91         28.24         1.42 o                         
   2   4   5         23.40         27.43         1.44 o                         
   3   4   5        559.38        550.70         5.63 o                         
   4   4   5          3.34          1.52         1.31 o                         
   5   4   5         70.47         74.09         2.85 o                         
   6   4   5        124.96        116.56         3.17 o                         
   7   4   5         88.60         85.11         2.89 o                         
   8   4   5        228.91        225.07         4.85 o                         
   9   4   5         37.53         30.26         2.41 o                         
  10   4   5          0.84         -1.01         2.09 o                         
  11   4   5          0.22         -0.48         2.65 o                         
  12   4   5         28.23         18.78         3.94 o                         
  13   4   5         88.95         85.36         6.33 o                         
  14   4   5         71.69         67.91         6.39 o                         
  15   4   5        147.06        156.09         9.87 o                         
 -16   5   5         17.29         10.28        12.13 o                         
 -15   5   5         10.55          9.91         5.14 o                         
 -14   5   5         16.99         20.06         5.06 o                         
 -13   5   5         20.09         13.14         3.32 o                         
 -12   5   5          4.44          3.83         2.33 o                         
 -11   5   5          8.94          7.88         2.87 o                         
 -10   5   5          8.02          1.64         2.23 o                         
  -9   5   5         36.41         34.87         2.66 o                         
  -8   5   5          1.67         -1.14         2.17 o                         
  -7   5   5        109.35        103.55         4.13 o                         
  -6   5   5         37.94         47.38         2.79 o                         
  -5   5   5        218.81        202.81         4.94 o                         
  -4   5   5        121.29        126.58         3.76 o                         
  -3   5   5        257.49        263.77         5.11 o                         
  -2   5   5          0.04          0.31         1.15 o                         
  -1   5   5         18.33         24.49         1.49 o                         
   0   5   5         16.87         10.03         1.30 o                         
   1   5   5        590.75        534.55         5.77 o                         
   2   5   5         64.49         64.63         2.45 o                         
   3   5   5        367.71        348.56         5.32 o                         
   4   5   5          3.42          2.13         1.68 o                         
   5   5   5         33.07         28.75         2.42 o                         
   6   5   5         20.92         21.49         2.12 o                         
   7   5   5         30.40         30.83         2.49 o                         
   8   5   5         32.66         29.60         2.43 o                         
   9   5   5          0.02          0.97         1.66 o                         
  10   5   5         83.80         84.28         4.75 o                         
  11   5   5          2.50         -0.94         2.90 o                         
  12   5   5          2.25          2.52         3.24 o                         
  13   5   5         69.01         56.17         5.66 o                         
  14   5   5         52.15         51.81         9.13 o                         
 -15   6   5          0.03         15.85        15.73 o                         
 -14   6   5          0.13         -4.68         6.42 o                         
 -13   6   5          0.44          0.48         3.87 o                         
 -12   6   5        139.13        155.40         7.47 o                         
 -11   6   5         50.31         56.07         5.12 o                         
 -10   6   5         18.00         23.09         3.76 o                         
  -9   6   5        411.54        469.33        10.53 o                         
  -8   6   5        195.71        211.09         6.93 o                         
  -7   6   5         99.84         92.41         4.55 o                         
  -6   6   5        151.17        150.72         6.84 o                         
  -5   6   5         23.89         21.96         2.48 o                         
  -4   6   5         44.52         29.68         2.10 o                         
  -3   6   5         36.40         33.98         2.26 o                         
  -2   6   5         16.98          9.95         1.74 o                         
  -1   6   5        380.45        372.74         5.01 o                         
   0   6   5        129.56        130.93         3.45 o                         
   1   6   5        646.26        657.64         7.18 o                         
   2   6   5         95.05        103.87         3.43 o                         
   3   6   5        113.19        122.22         3.88 o                         
   4   6   5        135.31        150.24         5.13 o                         
   5   6   5          6.49          4.68         2.33 o                         
   6   6   5         98.12        107.60         4.32 o                         
   7   6   5          1.26          1.12         2.37 o                         
   8   6   5          6.02          6.80         3.24 o                         
   9   6   5         31.25         27.06         3.98 o                         
  10   6   5          9.18         10.69         3.82 o                         
  11   6   5          5.67          2.08         3.60 o                         
  12   6   5         93.99         79.80         7.22 o                         
  13   6   5         38.42         20.63        11.70 o                         
 -13   7   5         43.80         15.27        11.17 o                         
 -12   7   5          2.96          5.21         5.61 o                         
 -11   7   5          0.09          0.15         3.64 o                         
 -10   7   5         76.75         78.26         6.44 o                         
  -9   7   5          4.96          6.17         3.67 o                         
  -8   7   5         95.27        115.28         6.05 o                         
  -7   7   5         46.08         45.12         4.45 o                         
  -6   7   5        153.69        204.58         7.43 o                         
  -5   7   5         42.27         39.87         3.41 o                         
  -4   7   5         21.92         24.20         2.64 o                         
  -3   7   5         42.36         43.96         2.65 o                         
  -2   7   5         32.77         39.01         2.61 o                         
  -1   7   5          8.10          9.71         2.27 o                         
   0   7   5         31.44         33.57         2.52 o                         
   1   7   5         94.91        101.68         3.59 o                         
   2   7   5          7.34          8.74         2.07 o                         
   3   7   5         15.92         14.18         2.40 o                         
   4   7   5         55.24         57.87         3.89 o                         
   5   7   5         27.15         27.76         3.46 o                         
   6   7   5        206.04        273.34         8.27 o                         
   7   7   5         20.17         26.01         4.17 o                         
   8   7   5          0.02          0.82         3.40 o                         
   9   7   5          3.34          2.60         3.56 o                         
  10   7   5         21.89          8.35         3.83 o                         
  11   7   5         10.41          3.78         6.20 o                         
 -11   8   5          0.11         23.80        26.19 o                         
 -10   8   5         44.31         29.02         8.07 o                         
  -9   8   5         89.33         80.39         6.69 o                         
  -8   8   5         20.48         10.43         4.08 o                         
  -7   8   5          0.27          0.31         3.62 o                         
  -6   8   5          7.62          5.63         3.71 o                         
  -5   8   5         74.60         73.70         5.91 o                         
  -4   8   5          2.43          2.07         3.00 o                         
  -3   8   5          2.81          0.82         2.47 o                         
  -2   8   5         95.66        101.19         5.38 o                         
  -1   8   5         44.62         45.81         4.05 o                         
   0   8   5          0.49         -2.56         2.84 o                         
   1   8   5         29.66         45.64         5.77 o                         
   2   8   5         57.04         73.92         4.75 o                         
   3   8   5          5.70          4.09         3.26 o                         
   4   8   5          1.73          1.31         3.52 o                         
   5   8   5         28.70         21.38         4.08 o                         
   6   8   5          1.02         -0.01         3.44 o                         
   7   8   5          9.08         10.44         3.91 o                         
   8   8   5         63.35         39.67         6.43 o                         
   9   8   5         10.55          2.01         7.50 o                         
  -7   9   5          0.14         -0.81         7.71 o                         
  -6   9   5          0.26         -0.87         5.60 o                         
  -5   9   5         14.23          9.34         5.45 o                         
  -4   9   5          0.15          2.46         4.07 o                         
  -3   9   5          8.65          7.19         3.75 o                         
  -2   9   5         43.34         27.49         4.28 o                         
  -1   9   5        110.88         98.67         7.40 o                         
   0   9   5          8.41          4.49         3.21 o                         
   1   9   5          0.76          3.58         3.37 o                         
   2   9   5         84.87         74.42         5.95 o                         
   3   9   5          5.17          1.45         3.93 o                         
   4   9   5          0.60          1.08         4.75 o                         
   5   9   5         10.61          8.86         6.80 o                         
   6   9   5         13.26         -7.14        21.42 o                         
 -19   0   6         62.26         61.89        26.19 o                         
 -18   0   6          0.67          5.15         5.03 o                         
 -17   0   6         75.67         76.52         7.06 o                         
 -16   0   6          0.11         -2.62         4.55 o                         
 -15   0   6        205.68        210.67        10.44 o                         
 -14   0   6         38.67         34.17         5.28 o                         
 -13   0   6       1333.07       1302.93        22.54 o                         
 -12   0   6       1162.71       1259.13        22.61 o                         
 -11   0   6          0.25         -2.28         2.28 o                         
 -10   0   6        383.95        361.87         7.92 o                         
  -9   0   6         40.39         48.45         3.44 o                         
  -8   0   6        898.19        856.97        10.07 o                         
  -7   0   6        761.84        682.95         8.58 o                         
  -6   0   6       1963.18       2122.76        18.94 o                         
  -5   0   6       1133.85       1218.27        11.32 o                         
  -4   0   6       3361.32       3617.35        29.25 o                         
  -3   0   6        120.84         89.59         2.03 o                         
  -2   0   6       8597.06       8506.76        67.62 o                         
  -1   0   6        417.70        457.55         4.94 o                         
   0   0   6       7241.29       7069.28        65.49 o                         
   1   0   6       2584.20       2720.07        23.36 o                         
   2   0   6        499.03        428.54         5.66 o                         
   3   0   6          0.71          2.45         1.30 o                         
   4   0   6        298.67        218.28         4.59 o                         
   5   0   6        303.50        245.72         5.15 o                         
   6   0   6          3.88          3.60         1.77 o                         
   7   0   6        496.59        502.52         9.18 o                         
   8   0   6         11.34          6.87         2.72 o                         
   9   0   6        373.30        395.23         9.89 o                         
  10   0   6        467.00        484.15        11.73 o                         
  11   0   6         19.84         15.51         4.50 o                         
  12   0   6        412.08        447.53        13.26 o                         
  13   0   6       1028.83       1199.50        23.38 o                         
  14   0   6          4.06          2.22         4.92 o                         
  15   0   6         51.77         50.90         7.19 o                         
  16   0   6        194.68        201.06        13.00 o                         
  17   0   6          1.19         14.68        13.09 o                         
 -18   1   6         46.98         37.76         5.93 o                         
 -17   1   6          3.13          2.26         3.40 o                         
 -16   1   6          1.25          0.17         3.01 o                         
 -15   1   6        288.95        312.20         8.21 o                         
 -14   1   6         75.52         79.03         4.50 o                         
 -13   1   6        352.34        380.97         7.28 o                         
 -12   1   6          1.32         -0.63         2.01 o                         
 -11   1   6        516.10        496.02         7.07 o                         
 -10   1   6        183.46        171.49         4.22 o                         
  -9   1   6        486.23        483.48         6.01 o                         
  -8   1   6        321.79        283.57         4.10 o                         
  -7   1   6         51.59         62.83         1.87 o                         
  -6   1   6        912.49        831.66         6.43 o                         
  -5   1   6        208.95        224.34         2.76 o                         
  -4   1   6       3641.97       3494.62        20.17 o                         
  -3   1   6        532.83        498.59         4.14 o                         
  -2   1   6       1514.25       1432.70         9.84 o                         
  -1   1   6         94.01         94.38         2.34 o                         
   0   1   6        552.59        516.48         4.18 o                         
   1   1   6        130.81         84.05         1.80 o                         
   2   1   6        743.13        699.01         5.45 o                         
   3   1   6       1900.40       2145.13        13.84 o                         
   4   1   6       2604.56       2483.29        15.07 o                         
   5   1   6       6087.50       6260.12        34.68 o                         
   6   1   6         86.80         70.78         2.40 o                         
   7   1   6        194.47        187.97         4.28 o                         
   8   1   6        569.22        546.73        10.19 o                         
   9   1   6        159.90        167.59         6.23 o                         
  10   1   6         13.99         11.36         2.71 o                         
  11   1   6        208.09        203.19         6.54 o                         
  12   1   6         34.08         34.09         3.87 o                         
  13   1   6          9.81         10.28         3.47 o                         
  14   1   6          7.13          9.22         3.82 o                         
  15   1   6        123.17        134.44         7.54 o                         
  16   1   6          2.19          2.26         4.46 o                         
  17   1   6         42.50         40.77        13.18 o                         
 -18   2   6         20.27         13.56         6.13 o                         
 -17   2   6         89.10         95.22         7.16 o                         
 -16   2   6          0.86          2.58         3.74 o                         
 -15   2   6        290.09        325.55         8.79 o                         
 -14   2   6         92.85         95.50         4.80 o                         
 -13   2   6         35.07         27.35         2.79 o                         
 -12   2   6        485.70        495.17         7.85 o                         
 -11   2   6        143.37        132.90         4.43 o                         
 -10   2   6       1529.41       1526.04        15.20 o                         
  -9   2   6          4.32          1.20         1.76 o                         
  -8   2   6         57.22         51.79         2.48 o                         
  -7   2   6        639.61        572.13         5.46 o                         
  -6   2   6         78.12         86.09         2.16 o                         
  -5   2   6       3814.62       3713.77        21.36 o                         
  -4   2   6         88.76         84.78         1.97 o                         
  -3   2   6       1650.98       1615.51        10.36 o                         
  -2   2   6          2.17          4.94         0.90 o                         
  -1   2   6        489.71        411.26         3.85 o                         
   0   2   6       1250.09       1158.51         8.13 o                         
   1   2   6         28.48         21.02         1.00 o                         
   2   2   6        661.69        569.65         4.73 o                         
   3   2   6       2157.22       2295.35        13.46 o                         
   4   2   6          7.09         13.84         1.23 o                         
   5   2   6       2288.07       2183.50        14.65 o                         
   6   2   6       1143.92       1143.78        10.24 o                         
   7   2   6        143.78        127.45         3.71 o                         
   8   2   6          0.26         -0.84         1.82 o                         
   9   2   6        197.62        200.25         5.96 o                         
  10   2   6        371.19        377.95         7.95 o                         
  11   2   6         65.80         63.28         4.39 o                         
  12   2   6        147.98        155.19         6.63 o                         
  13   2   6         88.90         78.67         5.51 o                         
  14   2   6         91.40         91.01         6.27 o                         
  15   2   6         85.53         75.50         6.53 o                         
  16   2   6         92.15        102.16        10.20 o                         
 -18   3   6        167.62        160.52        15.98 o                         
 -17   3   6         20.31         16.94         4.49 o                         
 -16   3   6        184.50        191.14         7.82 o                         
 -15   3   6         28.04         21.95         4.31 o                         
 -14   3   6         89.54         86.93         5.81 o                         
 -13   3   6         69.73         69.81         4.68 o                         
 -12   3   6         20.63         18.18         3.16 o                         
 -11   3   6         97.18        106.73         4.87 o                         
 -10   3   6         15.58          8.89         2.28 o                         
  -9   3   6         12.42         14.26         2.12 o                         
  -8   3   6         12.14          8.70         1.90 o                         
  -7   3   6        102.07        112.19         3.72 o                         
  -6   3   6        943.35        846.47         7.75 o                         
  -5   3   6         13.77          6.76         1.16 o                         
  -4   3   6        453.08        394.67         3.80 o                         
  -3   3   6        650.13        695.95         5.55 o                         
  -2   3   6        154.81        132.60         3.02 o                         
  -1   3   6       3332.31       3489.45        19.38 o                         
   0   3   6         62.92         75.89         1.87 o                         
   1   3   6       1497.28       1303.33         8.22 o                         
   2   3   6          4.52          9.18         1.07 o                         
   3   3   6        301.66        245.87         3.17 o                         
   4   3   6        817.70        813.16         7.15 o                         
   5   3   6        251.94        243.51         3.76 o                         
   6   3   6         52.14         39.33         2.22 o                         
   7   3   6        178.35        189.95         4.21 o                         
   8   3   6        322.39        319.47         5.37 o                         
   9   3   6        121.82        141.38         4.64 o                         
  10   3   6        764.72        785.65        10.77 o                         
  11   3   6          4.09          2.21         2.65 o                         
  12   3   6        125.41        149.91         7.02 o                         
  13   3   6         14.17         13.35         3.99 o                         
  14   3   6          0.73         -1.46         3.55 o                         
  15   3   6         38.48         32.68         5.80 o                         
  16   3   6         30.41         21.15        10.42 o                         
 -17   4   6        181.96        218.62        26.20 o                         
 -16   4   6         53.84         33.58         7.00 o                         
 -15   4   6        183.07        189.57        11.90 o                         
 -14   4   6          2.62          3.08         3.70 o                         
 -13   4   6         67.35         86.87         5.82 o                         
 -12   4   6        918.32        969.70        14.29 o                         
 -11   4   6        200.28        201.22         6.30 o                         
 -10   4   6         58.33         50.53         3.44 o                         
  -9   4   6         58.66         57.07         2.88 o                         
  -8   4   6        113.47         97.50         3.90 o                         
  -7   4   6       1212.35       1103.36        11.01 o                         
  -6   4   6         43.23         56.22         2.51 o                         
  -5   4   6       1384.70       1281.85        10.17 o                         
  -4   4   6         12.19          5.55         1.13 o                         
  -3   4   6        564.88        501.02         5.15 o                         
  -2   4   6        882.23        880.67         6.90 o                         
  -1   4   6         14.00          8.01         1.04 o                         
   0   4   6        416.94        389.78         3.82 o                         
   1   4   6        448.32        388.86         4.22 o                         
   2   4   6       1044.36       1017.89         7.89 o                         
   3   4   6        380.73        336.90         4.38 o                         
   4   4   6        226.88        203.00         5.16 o                         
   5   4   6        213.64        195.67         3.97 o                         
   6   4   6         14.22         14.61         1.90 o                         
   7   4   6       1257.09       1271.11        11.14 o                         
   8   4   6        281.34        265.22         5.52 o                         
   9   4   6         14.69         14.30         2.57 o                         
  10   4   6         18.88         12.67         2.42 o                         
  11   4   6         13.46         10.18         3.12 o                         
  12   4   6         87.31        100.77         6.30 o                         
  13   4   6         56.78         46.00         5.61 o                         
  14   4   6        205.37        209.85         9.19 o                         
  15   4   6         80.83         83.16        10.32 o                         
 -16   5   6         28.21         22.39        13.52 o                         
 -15   5   6          5.09          5.69         4.96 o                         
 -14   5   6        132.54        125.18         8.09 o                         
 -13   5   6        160.71        178.79         9.17 o                         
 -12   5   6          1.28          1.08         2.98 o                         
 -11   5   6        193.21        206.82         6.98 o                         
 -10   5   6        228.94        236.45         6.19 o                         
  -9   5   6        438.93        490.72         8.35 o                         
  -8   5   6        495.69        505.02         7.32 o                         
  -7   5   6        534.12        524.33         8.03 o                         
  -6   5   6        627.45        558.98         7.40 o                         
  -5   5   6          0.22         -0.45         1.42 o                         
  -4   5   6          8.49          8.95         1.45 o                         
  -3   5   6          3.26          2.11         1.15 o                         
  -2   5   6         63.46         61.70         2.21 o                         
  -1   5   6       3234.49       3084.58        18.83 o                         
   0   5   6        257.58        258.42         3.32 o                         
   1   5   6        536.32        504.81         5.40 o                         
   2   5   6       1419.38       1413.37        11.89 o                         
   3   5   6       1774.46       1732.05        17.40 o                         
   4   5   6         40.80         49.45         2.83 o                         
   5   5   6          0.43          1.41         1.60 o                         
   6   5   6         36.16         28.08         2.37 o                         
   7   5   6         67.20         66.06         3.29 o                         
   8   5   6         52.26         53.98         2.98 o                         
   9   5   6        126.96        127.94         4.73 o                         
  10   5   6        128.16        144.12         6.89 o                         
  11   5   6         13.03          7.85         2.64 o                         
  12   5   6          0.36          2.10         3.50 o                         
  13   5   6        120.21        116.11         7.61 o                         
  14   5   6        169.43        158.16        17.35 o                         
 -15   6   6          3.79          3.64        14.57 o                         
 -14   6   6          4.03          5.06         6.72 o                         
 -13   6   6         87.05         90.56         7.03 o                         
 -12   6   6         31.22         25.19         4.52 o                         
 -11   6   6         30.37         32.55         4.19 o                         
 -10   6   6        439.78        479.83        10.80 o                         
  -9   6   6          1.52         -1.75         2.94 o                         
  -8   6   6         88.87         94.09         4.82 o                         
  -7   6   6        207.30        236.02         6.94 o                         
  -6   6   6         43.88         47.34         3.85 o                         
  -5   6   6        419.02        405.37         7.38 o                         
  -4   6   6          4.74          4.22         1.75 o                         
  -3   6   6         89.54        109.28         3.49 o                         
  -2   6   6        115.35        102.69         3.17 o                         
  -1   6   6         12.90         10.53         1.54 o                         
   0   6   6        626.15        598.07         6.83 o                         
   1   6   6         97.06         87.12         3.14 o                         
   2   6   6        655.20        688.37         7.94 o                         
   3   6   6        230.56        246.97         5.42 o                         
   4   6   6          3.51          2.24         2.29 o                         
   5   6   6        549.03        609.27         9.96 o                         
   6   6   6        214.76        228.50         6.24 o                         
   7   6   6        181.99        191.86         6.77 o                         
   8   6   6         34.82         28.40         3.89 o                         
   9   6   6         29.98         19.50         3.84 o                         
  10   6   6        149.90        160.86         8.63 o                         
  11   6   6        163.00        166.59        11.88 o                         
  12   6   6         64.22         38.46        10.74 o                         
  13   6   6          0.08         -3.17         6.95 o                         
 -13   7   6         15.46          4.42         9.36 o                         
 -12   7   6          6.13         -2.80         5.20 o                         
 -11   7   6        110.01        116.13         7.60 o                         
 -10   7   6         17.73         16.12         4.02 o                         
  -9   7   6        242.76        292.54        11.28 o                         
  -8   7   6         40.14         35.25         4.61 o                         
  -7   7   6          7.98          1.46         3.13 o                         
  -6   7   6        118.62        153.62         6.83 o                         
  -5   7   6          6.89          6.32         2.41 o                         
  -4   7   6        239.70        259.11         5.94 o                         
  -3   7   6         19.18         15.81         2.09 o                         
  -2   7   6        323.76        339.68         5.85 o                         
  -1   7   6        146.39        155.81         4.69 o                         
   0   7   6        249.49        256.61         5.75 o                         
   1   7   6          8.08          8.96         2.05 o                         
   2   7   6        564.68        599.98         8.06 o                         
   3   7   6        111.77        132.84         4.64 o                         
   4   7   6        446.46        489.30         8.57 o                         
   5   7   6         75.97         97.73         4.94 o                         
   6   7   6        419.02        486.83        11.18 o                         
   7   7   6         26.22         19.05         4.26 o                         
   8   7   6          8.26          5.80         3.82 o                         
   9   7   6         36.33         35.07         5.84 o                         
  10   7   6        225.86        235.87        19.04 o                         
  11   7   6         78.65         27.65         7.97 o                         
 -11   8   6         15.39         16.66        15.47 o                         
 -10   8   6        407.12        376.97        65.17 o                         
  -9   8   6        171.67        168.01        10.59 o                         
  -8   8   6         69.91         77.23         6.28 o                         
  -7   8   6        145.13        132.04         9.24 o                         
  -6   8   6          9.04          0.95         3.25 o                         
  -5   8   6        193.75        218.53         8.10 o                         
  -4   8   6         13.08          9.47         2.88 o                         
  -3   8   6         22.53         19.48         3.92 o                         
  -2   8   6          0.17         -2.37         2.37 o                         
  -1   8   6        327.08        395.47         8.38 o                         
   0   8   6        123.68        136.64         5.81 o                         
   1   8   6         42.38         41.98         3.86 o                         
   2   8   6          4.67          1.17         2.72 o                         
   3   8   6         85.81         99.81         5.14 o                         
   4   8   6        206.19        238.18        10.74 o                         
   5   8   6          5.31          7.05         3.52 o                         
   6   8   6          0.35         -0.70         3.32 o                         
   7   8   6        124.47        119.22         8.22 o                         
   8   8   6          0.32         -4.24         5.28 o                         
   9   8   6         17.52         -0.99         9.69 o                         
  -7   9   6         21.91          6.55         9.26 o                         
  -6   9   6        142.08        126.42        15.44 o                         
  -5   9   6          2.99         -4.18         4.18 o                         
  -4   9   6        295.95        277.52        33.72 o                         
  -3   9   6         45.48         53.78         5.80 o                         
  -2   9   6         13.98         10.61         4.02 o                         
  -1   9   6          8.88          6.73         3.66 o                         
   0   9   6         81.20         61.66         8.31 o                         
   1   9   6         34.63         20.38         4.18 o                         
   2   9   6         52.47         48.04         5.44 o                         
   3   9   6          6.53          3.11         4.56 o                         
   4   9   6         44.99         28.81        11.85 o                         
   5   9   6          4.91         -2.24         7.14 o                         
 -19   1   7          0.01         10.71        21.42 o                         
 -18   1   7         46.61         32.09         5.05 o                         
 -17   1   7          0.74         -2.69         3.18 o                         
 -16   1   7         64.83         73.86         5.26 o                         
 -15   1   7          5.56         10.52         3.21 o                         
 -14   1   7         10.17         13.67         2.73 o                         
 -13   1   7        520.13        539.25         8.54 o                         
 -12   1   7        318.53        303.14         6.23 o                         
 -11   1   7         22.01         17.92         2.06 o                         
 -10   1   7         16.40         15.77         2.00 o                         
  -9   1   7        572.40        597.22         7.01 o                         
  -8   1   7         50.04         54.05         2.08 o                         
  -7   1   7        116.10        134.61         2.61 o                         
  -6   1   7          0.94          2.25         1.01 o                         
  -5   1   7        445.09        497.84         4.47 o                         
  -4   1   7        654.72        630.07         5.30 o                         
  -3   1   7        171.58        181.96         2.40 o                         
  -2   1   7       1126.20       1213.71         8.03 o                         
  -1   1   7         39.75         52.93         1.50 o                         
   0   1   7        134.62        124.55         1.88 o                         
   1   1   7         40.08         46.04         1.49 o                         
   2   1   7        923.10        968.44         6.90 o                         
   3   1   7       2616.96       2798.53        17.20 o                         
   4   1   7       5881.56       6118.02        33.76 o                         
   5   1   7        793.10        782.53         6.65 o                         
   6   1   7        356.79        345.85         4.83 o                         
   7   1   7         25.86         34.00         2.51 o                         
   8   1   7         88.22         85.44         3.68 o                         
   9   1   7         19.54         18.49         3.28 o                         
  10   1   7         23.28         29.28         3.26 o                         
  11   1   7         27.56         29.67         3.35 o                         
  12   1   7          9.34          7.60         3.14 o                         
  13   1   7          4.62          2.30         3.28 o                         
  14   1   7        200.26        223.86         8.25 o                         
  15   1   7         17.78         12.19         4.24 o                         
  16   1   7          2.25          1.65         5.71 o                         
 -18   2   7         29.63         18.52         6.22 o                         
 -17   2   7        134.01        147.52         7.83 o                         
 -16   2   7          2.08          1.82         3.66 o                         
 -15   2   7          7.11          5.45         3.27 o                         
 -14   2   7         10.77          6.10         2.23 o                         
 -13   2   7          7.28          6.59         2.24 o                         
 -12   2   7        162.17        159.95         4.62 o                         
 -11   2   7        316.49        293.34         5.91 o                         
 -10   2   7        960.41        975.55        10.96 o                         
  -9   2   7        266.03        255.67         5.06 o                         
  -8   2   7        579.32        571.52         6.51 o                         
  -7   2   7        569.37        496.37         5.23 o                         
  -6   2   7        868.91        881.89         6.87 o                         
  -5   2   7        155.49        188.53         2.67 o                         
  -4   2   7       1922.64       2005.98        12.49 o                         
  -3   2   7         31.21         51.93         1.53 o                         
  -2   2   7       2214.05       2420.50        16.25 o                         
  -1   2   7       1152.78       1184.81         8.98 o                         
   0   2   7          3.00          2.48         0.86 o                         
   1   2   7         12.12         16.63         1.04 o                         
   2   2   7        627.31        677.78         5.59 o                         
   3   2   7        417.25        467.19         4.22 o                         
   4   2   7        252.28        273.72         3.45 o                         
   5   2   7        172.49        203.09         3.91 o                         
   6   2   7        166.89        178.38         3.83 o                         
   7   2   7        242.95        239.11         4.84 o                         
   8   2   7         29.00         30.16         2.59 o                         
   9   2   7          6.22          3.83         2.15 o                         
  10   2   7          5.01          2.23         2.61 o                         
  11   2   7          2.84          5.94         2.89 o                         
  12   2   7         29.39         23.67         3.92 o                         
  13   2   7          2.03          5.48         3.55 o                         
  14   2   7          0.10         -0.16         3.50 o                         
  15   2   7          0.61         -3.00         4.03 o                         
  16   2   7         16.80         18.65         9.54 o                         
 -18   3   7         11.93         10.11         8.55 o                         
 -17   3   7         10.78          5.40         4.04 o                         
 -16   3   7          0.32         -1.65         3.61 o                         
 -15   3   7          0.49         -1.32         3.29 o                         
 -14   3   7          1.89          0.38         3.20 o                         
 -13   3   7        134.12        141.51         5.88 o                         
 -12   3   7          4.77          1.96         2.54 o                         
 -11   3   7         46.90         39.55         3.33 o                         
 -10   3   7         82.99         97.16         4.47 o                         
  -9   3   7       1338.49       1318.31        12.98 o                         
  -8   3   7       1172.32       1082.90        11.31 o                         
  -7   3   7         24.46         27.80         2.18 o                         
  -6   3   7         19.36         15.21         1.60 o                         
  -5   3   7        365.49        403.21         4.31 o                         
  -4   3   7         60.29         65.94         1.79 o                         
  -3   3   7        449.23        459.52         4.37 o                         
  -2   3   7         12.34         17.95         1.42 o                         
  -1   3   7        268.02        297.13         3.55 o                         
   0   3   7        551.15        566.39         4.93 o                         
   1   3   7         83.26         89.83         1.90 o                         
   2   3   7          0.19         -0.50         0.90 o                         
   3   3   7         15.77         14.95         1.40 o                         
   4   3   7         41.96         35.01         1.85 o                         
   5   3   7         26.56         25.27         1.76 o                         
   6   3   7         67.39         63.99         2.64 o                         
   7   3   7         16.01         13.84         1.88 o                         
   8   3   7         64.59         72.55         3.16 o                         
   9   3   7        111.57        113.52         4.12 o                         
  10   3   7         65.82         68.63         4.16 o                         
  11   3   7        213.38        243.92         8.09 o                         
  12   3   7         14.72         11.64         3.59 o                         
  13   3   7         12.50         12.75         4.01 o                         
  14   3   7         31.01         18.91         4.40 o                         
  15   3   7          0.16          0.36         4.48 o                         
  16   3   7         20.22         20.37        10.90 o                         
 -17   4   7         38.94         44.56        16.51 o                         
 -16   4   7         15.21         12.03         4.67 o                         
 -15   4   7         34.89         32.84         5.58 o                         
 -14   4   7         59.98         50.62         5.06 o                         
 -13   4   7         83.61         82.33         5.57 o                         
 -12   4   7          2.68          3.34         2.87 o                         
 -11   4   7          7.97          6.32         2.37 o                         
 -10   4   7         39.31         32.91         2.79 o                         
  -9   4   7        373.85        356.38         6.36 o                         
  -8   4   7          8.35          5.29         1.93 o                         
  -7   4   7        126.98        117.03         3.69 o                         
  -6   4   7          4.14          6.57         1.77 o                         
  -5   4   7        107.53        115.57         3.06 o                         
  -4   4   7        206.88        197.06         3.62 o                         
  -3   4   7        159.81        166.72         3.25 o                         
  -2   4   7         46.62         44.44         1.66 o                         
  -1   4   7        135.55        130.33         2.87 o                         
   0   4   7        946.68        973.72         7.39 o                         
   1   4   7         82.82         84.91         2.24 o                         
   2   4   7        581.65        560.90         5.73 o                         
   3   4   7        168.84        172.34         3.41 o                         
   4   4   7        127.45        130.03         3.48 o                         
   5   4   7          1.84          4.79         1.60 o                         
   6   4   7        148.03        142.07         3.94 o                         
   7   4   7        136.16        132.70         3.45 o                         
   8   4   7        271.61        291.11         5.39 o                         
   9   4   7          0.91          0.60         2.07 o                         
  10   4   7         17.48         13.54         2.57 o                         
  11   4   7        141.32        164.50         6.67 o                         
  12   4   7          7.12          6.54         3.31 o                         
  13   4   7          6.25          9.99         4.50 o                         
  14   4   7         35.46         24.23         5.36 o                         
  15   4   7          0.60        -11.69        11.69 o                         
 -16   5   7          3.34         -1.59        17.26 o                         
 -15   5   7         61.42         50.78         7.35 o                         
 -14   5   7         27.07         16.74         4.43 o                         
 -13   5   7          0.04         -3.35         3.35 o                         
 -12   5   7          0.78          1.22         2.80 o                         
 -11   5   7        166.19        180.99         6.57 o                         
 -10   5   7         54.37         56.72         3.93 o                         
  -9   5   7         14.15         12.98         2.28 o                         
  -8   5   7         64.93         61.53         3.11 o                         
  -7   5   7        292.70        273.43         5.42 o                         
  -6   5   7        956.39        903.74         9.06 o                         
  -5   5   7         71.50         87.02         3.11 o                         
  -4   5   7         42.11         42.19         1.98 o                         
  -3   5   7         24.60         16.51         1.52 o                         
  -2   5   7         16.56         20.94         1.57 o                         
  -1   5   7         91.45        100.50         2.78 o                         
   0   5   7         57.40         64.05         1.95 o                         
   1   5   7        408.82        446.51         4.98 o                         
   2   5   7        490.27        507.59         5.58 o                         
   3   5   7         36.09         32.71         2.16 o                         
   4   5   7        340.06        338.13         5.46 o                         
   5   5   7         71.40         71.42         3.03 o                         
   6   5   7        191.43        190.36         4.53 o                         
   7   5   7        200.50        196.81         5.16 o                         
   8   5   7         21.33         17.91         2.43 o                         
   9   5   7         26.68         25.39         3.25 o                         
  10   5   7          5.27          1.82         2.38 o                         
  11   5   7          0.01         -0.86         2.72 o                         
  12   5   7          1.96         -3.40         3.40 o                         
  13   5   7         12.43          4.21         4.38 o                         
  14   5   7         10.50         12.87        14.12 o                         
 -15   6   7          0.60          9.77        21.42 o                         
 -14   6   7          3.97          4.92         6.56 o                         
 -13   6   7         38.04         40.93         5.68 o                         
 -12   6   7         45.11         46.77         4.94 o                         
 -11   6   7          0.35         -3.12         3.12 o                         
 -10   6   7         69.59         80.34         5.31 o                         
  -9   6   7          2.39          0.35         2.87 o                         
  -8   6   7          8.44          6.66         2.90 o                         
  -7   6   7        114.92        120.29         5.98 o                         
  -6   6   7          2.20          3.45         2.53 o                         
  -5   6   7        150.90        114.75         4.18 o                         
  -4   6   7        529.42        497.51         6.51 o                         
  -3   6   7        306.69        309.25         5.13 o                         
  -2   6   7        239.14        219.04         3.63 o                         
  -1   6   7         21.91         25.67         1.61 o                         
   0   6   7         23.66         20.39         1.72 o                         
   1   6   7         63.42         51.47         2.50 o                         
   2   6   7         97.16        109.99         3.75 o                         
   3   6   7        140.00        165.75         4.87 o                         
   4   6   7        180.37        193.37         6.01 o                         
   5   6   7         14.34         12.32         2.69 o                         
   6   6   7         14.50         14.25         2.80 o                         
   7   6   7        137.38        166.30         6.67 o                         
   8   6   7          0.01          0.17         3.16 o                         
   9   6   7          2.26         -0.89         3.52 o                         
  10   6   7          1.56          1.36         3.54 o                         
  11   6   7         15.30          3.07         4.37 o                         
  12   6   7          0.16         -1.16         5.06 o                         
  13   6   7         31.07         11.75        12.54 o                         
 -13   7   7          0.01         -2.04         8.25 o                         
 -12   7   7         38.91         25.82         6.22 o                         
 -11   7   7          9.75          3.62         3.76 o                         
 -10   7   7         10.15          5.50         3.82 o                         
  -9   7   7        176.71        207.91         8.23 o                         
  -8   7   7         22.12         34.34         4.39 o                         
  -7   7   7          4.46          6.51         3.24 o                         
  -6   7   7        153.51        172.54         6.33 o                         
  -5   7   7          9.92          3.68         2.58 o                         
  -4   7   7          0.00          0.18         2.09 o                         
  -3   7   7          0.23          1.99         1.70 o                         
  -2   7   7          7.13          2.93         1.81 o                         
  -1   7   7        148.33        165.07         4.59 o                         
   0   7   7          2.05          1.12         1.80 o                         
   1   7   7          9.74          8.20         2.07 o                         
   2   7   7         74.14         83.73         3.63 o                         
   3   7   7        145.46        155.25         5.01 o                         
   4   7   7         62.54         70.61         4.20 o                         
   5   7   7         10.52          8.58         2.92 o                         
   6   7   7          3.46          3.78         3.65 o                         
   7   7   7         14.02         15.38         3.93 o                         
   8   7   7          1.28         -1.03         3.52 o                         
   9   7   7          7.46          6.19         4.29 o                         
  10   7   7         40.39         32.40         6.69 o                         
  11   7   7          0.14         -5.05         6.58 o                         
 -10   8   7         20.12          9.48        10.26 o                         
  -9   8   7         51.58         30.10         6.77 o                         
  -8   8   7          6.30          3.63         3.92 o                         
  -7   8   7          8.42          8.26         3.80 o                         
  -6   8   7         27.18         21.11         3.62 o                         
  -5   8   7          6.81          8.02         3.00 o                         
  -4   8   7         13.49         15.43         3.22 o                         
  -3   8   7          7.47          3.73         2.81 o                         
  -2   8   7         22.80         30.41         3.68 o                         
  -1   8   7         65.21         77.48         4.77 o                         
   0   8   7          0.69          1.43         2.73 o                         
   1   8   7         19.86         15.62         3.14 o                         
   2   8   7         42.50         39.54         3.74 o                         
   3   8   7          3.43          1.52         2.67 o                         
   4   8   7         14.53         14.00         3.36 o                         
   5   8   7         35.85         21.93         3.97 o                         
   6   8   7          1.06          2.46         3.65 o                         
   7   8   7         10.36          4.55         4.42 o                         
   8   8   7          0.10         -3.69         6.02 o                         
  -7   9   7          9.22        -10.71        10.71 o                         
  -6   9   7         28.72         14.97        14.19 o                         
  -5   9   7          2.92          1.01         4.38 o                         
  -4   9   7          0.99          1.76         3.73 o                         
  -3   9   7          4.52          0.13         3.04 o                         
  -2   9   7         42.33         34.01         7.46 o                         
  -1   9   7         44.92         46.44         5.98 o                         
   0   9   7        102.26         75.30        11.23 o                         
   1   9   7         35.84         12.62         4.30 o                         
   2   9   7          5.80          1.35         4.29 o                         
   3   9   7        170.45        162.43        31.27 o                         
   4   9   7          1.77         -0.48         9.37 o                         
   5   9   7          0.43          7.91        11.51 o                         
 -18   0   8         58.27         27.58         6.05 o                         
 -17   0   8        113.02         96.69         8.19 o                         
 -16   0   8          2.00          0.67         4.03 o                         
 -15   0   8        121.31        125.35         7.48 o                         
 -14   0   8        215.94        222.08         7.69 o                         
 -13   0   8         18.48         20.82         3.48 o                         
 -12   0   8       2169.83       2115.98        25.60 o                         
 -11   0   8         18.21         33.34         3.29 o                         
 -10   0   8       3873.16       3877.86        38.38 o                         
  -9   0   8        273.02        256.24         5.74 o                         
  -8   0   8        861.32        768.92        11.87 o                         
  -7   0   8        818.28        748.99         8.86 o                         
  -6   0   8       1226.78       1334.35        12.73 o                         
  -5   0   8       2625.94       2475.15        21.37 o                         
  -4   0   8       5800.77       6189.13        48.55 o                         
  -3   0   8       1271.89       1250.57        11.05 o                         
  -2   0   8       2240.06       2141.25        18.02 o                         
  -1   0   8       5516.01       5316.92        41.85 o                         
   0   0   8       4005.93       3999.31        37.17 o                         
   1   0   8       1051.49       1046.42        10.96 o                         
   2   0   8          5.44         11.72         1.58 o                         
   3   0   8        161.77        148.86         3.96 o                         
   4   0   8       7268.57       7661.48        61.27 o                         
   5   0   8        259.70        197.26         5.20 o                         
   6   0   8        151.39        182.64         8.76 o                         
   7   0   8        207.95        189.40         6.44 o                         
   8   0   8         22.43         23.50         3.44 o                         
   9   0   8        263.16        266.43         9.16 o                         
  10   0   8         17.27         16.61         3.93 o                         
  11   0   8          8.45         15.01         4.68 o                         
  12   0   8        412.09        456.71        13.80 o                         
  13   0   8          1.47          3.04         4.70 o                         
  14   0   8        594.82        725.80        18.81 o                         
  15   0   8        220.06        208.06        11.90 o                         
  16   0   8          1.82          2.93        12.20 o                         
 -19   1   8         24.07          7.14        22.61 o                         
 -18   1   8        154.62        134.88         9.02 o                         
 -17   1   8         60.57         58.21         5.05 o                         
 -16   1   8        295.99        357.85         9.31 o                         
 -15   1   8         58.95         60.49         4.56 o                         
 -14   1   8         20.92         20.81         2.94 o                         
 -13   1   8        231.79        227.23         6.22 o                         
 -12   1   8       1109.23       1042.22        10.96 o                         
 -11   1   8         75.03         66.17         3.06 o                         
 -10   1   8        236.04        237.43         5.49 o                         
  -9   1   8        440.80        434.49         5.75 o                         
  -8   1   8        508.25        481.91         5.14 o                         
  -7   1   8       1244.67       1236.80         9.29 o                         
  -6   1   8        867.32        820.55         6.44 o                         
  -5   1   8         45.58         67.79         1.85 o                         
  -4   1   8       1871.94       1744.68        11.47 o                         
  -3   1   8        940.47        929.84         6.64 o                         
  -2   1   8       3477.69       3482.52        19.72 o                         
  -1   1   8        488.76        467.46         4.39 o                         
   0   1   8          2.72          0.34         0.59 o                         
   1   1   8       1367.27       1258.91         8.68 o                         
   2   1   8          2.59          5.19         0.92 o                         
   3   1   8       6444.46       6279.33        35.73 o                         
   4   1   8       4825.24       4784.82        27.70 o                         
   5   1   8       3201.48       3328.10        21.78 o                         
   6   1   8          1.61          1.33         1.45 o                         
   7   1   8          1.66          1.67         1.80 o                         
   8   1   8        204.21        208.28         5.48 o                         
   9   1   8         56.66         54.59         3.76 o                         
  10   1   8         53.45         57.48         4.17 o                         
  11   1   8         72.60         82.95         4.66 o                         
  12   1   8        105.14        124.17         5.93 o                         
  13   1   8        220.00        233.69         8.23 o                         
  14   1   8         93.72         88.69         6.23 o                         
  15   1   8        580.56        741.29        18.11 o                         
  16   1   8          0.84          4.83         7.19 o                         
 -18   2   8         29.15         24.74         6.45 o                         
 -17   2   8        116.22        113.72         6.63 o                         
 -16   2   8          2.32          6.57         3.87 o                         
 -15   2   8        177.40        196.22         7.27 o                         
 -14   2   8        156.17        152.76         5.60 o                         
 -13   2   8         69.87         70.92         3.49 o                         
 -12   2   8        274.84        279.92         5.81 o                         
 -11   2   8        297.85        298.76         5.70 o                         
 -10   2   8         54.80         53.09         2.68 o                         
  -9   2   8        152.04        144.74         4.26 o                         
  -8   2   8        464.39        435.82         5.73 o                         
  -7   2   8        257.72        250.72         4.12 o                         
  -6   2   8         16.60         13.77         1.38 o                         
  -5   2   8       1577.93       1481.93         9.96 o                         
  -4   2   8        147.38        141.99         2.34 o                         
  -3   2   8       1472.74       1430.04         9.41 o                         
  -2   2   8        355.57        332.72         3.78 o                         
  -1   2   8       2524.55       2525.32        16.80 o                         
   0   2   8       1429.06       1350.34         9.18 o                         
   1   2   8         44.27         58.92         1.68 o                         
   2   2   8       3988.45       4100.84        23.80 o                         
   3   2   8        100.68         94.80         1.92 o                         
   4   2   8        906.64        903.82         7.14 o                         
   5   2   8        280.60        283.37         4.31 o                         
   6   2   8        310.10        357.21         5.27 o                         
   7   2   8       2975.24       3058.66        23.59 o                         
   8   2   8         21.02         20.12         2.44 o                         
   9   2   8         80.85         73.09         4.94 o                         
  10   2   8         18.43         19.26         3.19 o                         
  11   2   8        450.65        488.35         9.82 o                         
  12   2   8        100.22        110.00         6.29 o                         
  13   2   8         27.11         23.78         3.90 o                         
  14   2   8         79.33         82.23         5.97 o                         
  15   2   8          0.82          0.30         4.30 o                         
  16   2   8         32.91         26.96        12.20 o                         
 -18   3   8         36.25         28.49        11.03 o                         
 -17   3   8          2.66          5.57         4.16 o                         
 -16   3   8          3.57          3.03         3.82 o                         
 -15   3   8        144.83        150.83         7.11 o                         
 -14   3   8        118.09        139.07         6.59 o                         
 -13   3   8        707.93        758.30        13.61 o                         
 -12   3   8        302.80        284.75         7.52 o                         
 -11   3   8         56.93         58.27         3.74 o                         
 -10   3   8          2.37          2.42         2.13 o                         
  -9   3   8       1514.24       1560.59        15.86 o                         
  -8   3   8       1593.09       1455.02        18.09 o                         
  -7   3   8        837.09        763.64         8.55 o                         
  -6   3   8        372.88        350.91         4.89 o                         
  -5   3   8         14.55         21.70         1.37 o                         
  -4   3   8       1011.94        903.63         6.86 o                         
  -3   3   8        890.10        866.85         7.33 o                         
  -2   3   8        579.75        516.43         5.42 o                         
  -1   3   8        218.31        187.37         3.08 o                         
   0   3   8       2963.83       3018.80        18.91 o                         
   1   3   8        336.00        319.30         3.50 o                         
   2   3   8          4.21         11.21         1.15 o                         
   3   3   8          0.96          1.71         1.25 o                         
   4   3   8         72.54         92.12         2.75 o                         
   5   3   8        206.13        200.89         3.98 o                         
   6   3   8        186.08        175.61         4.04 o                         
   7   3   8         63.87         62.94         2.82 o                         
   8   3   8        749.70        777.99         9.62 o                         
   9   3   8         79.41         82.65         4.04 o                         
  10   3   8       1087.92       1188.54        14.51 o                         
  11   3   8          5.73          7.50         3.22 o                         
  12   3   8         17.92         16.64         3.79 o                         
  13   3   8         16.09         14.85         4.25 o                         
  14   3   8         38.17         29.84         4.70 o                         
  15   3   8         83.86         84.19         9.13 o                         
 -17   4   8         62.60         74.93        17.85 o                         
 -16   4   8        204.23        186.30        11.93 o                         
 -15   4   8        271.12        295.24        12.05 o                         
 -14   4   8         33.94         34.74         5.26 o                         
 -13   4   8         48.88         50.99         5.52 o                         
 -12   4   8         60.40         53.30         3.93 o                         
 -11   4   8          0.98         -2.15         2.79 o                         
 -10   4   8        287.78        275.15         6.28 o                         
  -9   4   8         61.58         67.57         3.25 o                         
  -8   4   8        232.29        246.70         5.24 o                         
  -7   4   8       2786.64       2714.51        21.83 o                         
  -6   4   8        566.72        569.28         7.46 o                         
  -5   4   8        167.16        187.35         3.97 o                         
  -4   4   8        268.09        249.26         4.08 o                         
  -3   4   8        446.52        416.48         5.28 o                         
  -2   4   8        182.25        184.19         3.91 o                         
  -1   4   8        157.86        158.66         4.11 o                         
   0   4   8         22.92         21.21         1.34 o                         
   1   4   8         17.22         32.64         1.72 o                         
   2   4   8        409.59        398.29         4.84 o                         
   3   4   8       1001.14        920.51         8.34 o                         
   4   4   8        227.61        232.15         4.52 o                         
   5   4   8         35.63         30.85         2.14 o                         
   6   4   8        258.56        252.48         4.85 o                         
   7   4   8        283.04        298.90         6.08 o                         
   8   4   8          1.22          0.96         1.79 o                         
   9   4   8        541.69        577.82         9.28 o                         
  10   4   8          2.85          2.00         2.71 o                         
  11   4   8          0.69         -2.95         2.95 o                         
  12   4   8        224.27        254.18        11.94 o                         
  13   4   8         10.00         10.94         4.51 o                         
  14   4   8         47.25         44.21         7.21 o                         
  15   4   8         25.66         12.39        13.39 o                         
 -16   5   8         11.67         14.35        13.65 o                         
 -15   5   8         69.77         66.84         7.02 o                         
 -14   5   8         24.74         16.94         4.19 o                         
 -13   5   8        169.93        181.81        10.89 o                         
 -12   5   8         21.45         23.88         4.80 o                         
 -11   5   8         30.58         39.39         3.70 o                         
 -10   5   8        134.30        121.44         4.97 o                         
  -9   5   8        172.94        162.98         4.82 o                         
  -8   5   8        137.06        153.41         4.48 o                         
  -7   5   8        981.50       1012.09        10.90 o                         
  -6   5   8         38.87         30.24         2.63 o                         
  -5   5   8         39.02         37.36         2.14 o                         
  -4   5   8          9.51          4.05         1.35 o                         
  -3   5   8        100.78        109.22         2.95 o                         
  -2   5   8        547.63        543.96         5.88 o                         
  -1   5   8        677.57        699.70         6.53 o                         
   0   5   8        179.94        203.45         3.43 o                         
   1   5   8        567.94        561.79         5.66 o                         
   2   5   8        263.06        244.04         4.37 o                         
   3   5   8        140.08        127.85         3.57 o                         
   4   5   8        180.92        190.20         4.67 o                         
   5   5   8         94.11         99.12         3.59 o                         
   6   5   8        299.81        321.66         5.75 o                         
   7   5   8          1.25          1.45         2.01 o                         
   8   5   8        221.37        245.72         6.03 o                         
   9   5   8         68.81         61.54         4.69 o                         
  10   5   8        389.40        438.15        10.11 o                         
  11   5   8          0.11         -2.39         2.85 o                         
  12   5   8          0.82          2.49         3.58 o                         
  13   5   8         13.12         11.62         8.24 o                         
 -15   6   8          0.19        -13.65        13.65 o                         
 -14   6   8        181.26        190.78        15.01 o                         
 -13   6   8         28.49         26.09         5.11 o                         
 -12   6   8        112.46        101.04         6.94 o                         
 -11   6   8          0.21          2.92         3.35 o                         
 -10   6   8         78.30         86.93         5.58 o                         
  -9   6   8        196.68        230.52         7.52 o                         
  -8   6   8        109.22        114.83         5.59 o                         
  -7   6   8        121.66        141.54         5.84 o                         
  -6   6   8         19.07         26.69         3.28 o                         
  -5   6   8        211.91        222.44         5.63 o                         
  -4   6   8         53.40         52.33         2.60 o                         
  -3   6   8        188.20        190.47         3.70 o                         
  -2   6   8        146.18        138.80         3.63 o                         
  -1   6   8         14.15         11.35         1.58 o                         
   0   6   8          1.16          2.66         1.48 o                         
   1   6   8        149.76        176.53         4.29 o                         
   2   6   8        744.77        778.50         9.04 o                         
   3   6   8          7.42          6.37         2.00 o                         
   4   6   8         28.74         29.55         3.16 o                         
   5   6   8          2.80          2.63         2.49 o                         
   6   6   8         63.07         70.65         4.44 o                         
   7   6   8         70.20         88.78         5.20 o                         
   8   6   8         22.08         19.12         3.82 o                         
   9   6   8        116.24        122.44         7.28 o                         
  10   6   8         25.51         18.66         5.26 o                         
  11   6   8          0.98          2.50         4.40 o                         
  12   6   8         16.50          4.35         5.51 o                         
 -13   7   8        132.78        121.20        16.88 o                         
 -12   7   8         23.81         13.93         7.07 o                         
 -11   7   8         89.53         91.33         6.77 o                         
 -10   7   8          1.23          1.34         3.75 o                         
  -9   7   8          7.96          7.20         3.73 o                         
  -8   7   8         92.00        102.28         5.99 o                         
  -7   7   8          2.61          4.27         3.41 o                         
  -6   7   8        260.83        267.37         7.21 o                         
  -5   7   8         21.08         24.04         2.67 o                         
  -4   7   8        278.43        298.44         6.90 o                         
  -3   7   8          6.87          3.21         1.82 o                         
  -2   7   8         44.76         37.03         2.91 o                         
  -1   7   8         60.57         75.61         3.77 o                         
   0   7   8          0.04          2.86         2.07 o                         
   1   7   8          9.40         10.40         2.33 o                         
   2   7   8         68.00         72.92         3.40 o                         
   3   7   8        142.78        179.70         5.46 o                         
   4   7   8        214.35        230.33         6.59 o                         
   5   7   8        124.66        134.60         5.60 o                         
   6   7   8          0.36         -2.56         3.32 o                         
   7   7   8          1.00         -2.86         3.37 o                         
   8   7   8          2.96          2.75         3.87 o                         
   9   7   8         60.19         36.65         5.29 o                         
  10   7   8        173.41        163.14        15.45 o                         
 -10   8   8         25.19          0.00        10.71 o                         
  -9   8   8         16.90          8.72         4.56 o                         
  -8   8   8        207.61        205.30        11.28 o                         
  -7   8   8         15.50          5.92         3.45 o                         
  -6   8   8          2.49          0.16         3.20 o                         
  -5   8   8          3.37          0.61         2.72 o                         
  -4   8   8         90.55        100.38         5.76 o                         
  -3   8   8        144.71        156.66         8.74 o                         
  -2   8   8        266.27        314.35        11.28 o                         
  -1   8   8        120.69        125.96         4.79 o                         
   0   8   8         73.36         71.74         4.17 o                         
   1   8   8          0.08          1.35         2.40 o                         
   2   8   8         24.53         17.78         3.16 o                         
   3   8   8          0.78         -1.73         2.70 o                         
   4   8   8         41.26         30.25         4.65 o                         
   5   8   8         34.81         23.22         4.04 o                         
   6   8   8          6.41          2.70         3.60 o                         
   7   8   8          0.84         -3.78         4.64 o                         
   8   8   8         71.17         31.21        25.31 o                         
  -6   9   8          0.09         -0.88         5.02 o                         
  -5   9   8         10.46          4.40         4.09 o                         
  -4   9   8         32.93         39.35        12.86 o                         
  -3   9   8         64.86         55.01         8.65 o                         
  -2   9   8        216.25        187.18        20.98 o                         
  -1   9   8          9.70          2.17         5.74 o                         
   0   9   8          9.91          5.22         5.15 o                         
   1   9   8          4.48          2.17         5.76 o                         
   2   9   8          2.43          0.77         3.78 o                         
   3   9   8         43.94         39.51        14.43 o                         
   4   9   8         18.96          9.41        10.35 o                         
 -19   1   9         57.00         49.99        25.00 o                         
 -18   1   9         25.76         19.90         5.28 o                         
 -17   1   9          2.93         -0.80         3.37 o                         
 -16   1   9          4.46          3.86         2.66 o                         
 -15   1   9          0.35          0.60         2.44 o                         
 -14   1   9         56.80         54.55         3.20 o                         
 -13   1   9         17.84         20.20         2.24 o                         
 -12   1   9        118.05         96.44         3.69 o                         
 -11   1   9         37.75         44.67         2.38 o                         
 -10   1   9        101.58         95.12         4.16 o                         
  -9   1   9         12.48         12.37         2.04 o                         
  -8   1   9         59.37         57.97         2.59 o                         
  -7   1   9        101.97        118.89         2.71 o                         
  -6   1   9        704.49        742.83         6.18 o                         
  -5   1   9        130.64        118.87         2.59 o                         
  -4   1   9       2000.13       2124.85        13.60 o                         
  -3   1   9       2519.65       2646.78        15.59 o                         
  -2   1   9        833.25        829.81         6.37 o                         
  -1   1   9          2.16          3.24         0.70 o                         
   0   1   9       1469.66       1509.63        10.45 o                         
   1   1   9          3.00          2.11         0.91 o                         
   2   1   9         56.09         53.31         1.93 o                         
   3   1   9         91.35         81.54         2.26 o                         
   4   1   9       1707.15       1726.39        12.15 o                         
   5   1   9         17.48         13.57         1.59 o                         
   6   1   9          6.81          1.59         1.56 o                         
   7   1   9         10.19          6.48         1.94 o                         
   8   1   9        497.95        498.43         7.71 o                         
   9   1   9          0.21          0.81         2.36 o                         
  10   1   9         34.49         36.50         4.25 o                         
  11   1   9          3.45          1.70         2.79 o                         
  12   1   9         58.50         63.08         4.87 o                         
  13   1   9         12.50         11.59         3.76 o                         
  14   1   9         91.75        101.58         6.79 o                         
  15   1   9         19.01         15.15         4.63 o                         
  16   1   9         63.67         44.80        10.42 o                         
 -18   2   9          1.25          4.37         6.55 o                         
 -17   2   9          1.12          0.95         3.79 o                         
 -16   2   9         44.68         49.38         5.35 o                         
 -15   2   9          3.89          4.60         2.42 o                         
 -14   2   9          4.81          3.27         2.30 o                         
 -13   2   9         30.29         29.50         2.82 o                         
 -12   2   9          1.27         -1.24         1.71 o                         
 -11   2   9         53.10         54.73         3.10 o                         
 -10   2   9         75.46         92.57         3.96 o                         
  -9   2   9        178.83        165.08         7.04 o                         
  -8   2   9       2582.70       2494.22        21.76 o                         
  -7   2   9        966.29        929.81         9.38 o                         
  -6   2   9         77.82        103.10         2.56 o                         
  -5   2   9         56.62         45.32         1.57 o                         
  -4   2   9       1419.13       1563.55        10.55 o                         
  -3   2   9        114.56        128.14         2.94 o                         
  -2   2   9         17.12         12.01         1.33 o                         
  -1   2   9          5.15          5.74         1.16 o                         
   0   2   9       1005.64       1059.19         7.68 o                         
   1   2   9          0.26         -0.86         0.91 o                         
   2   2   9        332.32        336.95         3.86 o                         
   3   2   9        183.17        191.06         3.22 o                         
   4   2   9         60.52         67.91         2.06 o                         
   5   2   9         72.57         72.34         2.76 o                         
   6   2   9        548.64        537.22         7.21 o                         
   7   2   9        304.71        302.18         6.52 o                         
   8   2   9         31.84         21.88         2.46 o                         
   9   2   9         43.68         46.13         3.58 o                         
  10   2   9         71.36         75.98         4.62 o                         
  11   2   9         29.56         27.09         3.75 o                         
  12   2   9        527.54        576.54        12.38 o                         
  13   2   9         71.65         61.84         5.39 o                         
  14   2   9          0.30         -2.26         3.77 o                         
  15   2   9        106.94         89.20         7.37 o                         
 -18   3   9         61.56         63.18        24.71 o                         
 -17   3   9          6.25          6.10         4.10 o                         
 -16   3   9          0.41         -0.31         3.60 o                         
 -15   3   9          7.86          8.26         3.67 o                         
 -14   3   9        244.50        273.38         8.56 o                         
 -13   3   9         41.99         49.39         4.58 o                         
 -12   3   9        163.11        163.59         8.13 o                         
 -11   3   9         22.35         26.70         2.84 o                         
 -10   3   9          0.00          1.08         2.00 o                         
  -9   3   9       1722.05       1648.12        16.97 o                         
  -8   3   9        584.26        532.07         7.44 o                         
  -7   3   9         34.54         34.30         2.41 o                         
  -6   3   9        331.13        331.30         4.16 o                         
  -5   3   9         12.24         12.60         1.21 o                         
  -4   3   9         65.02         50.61         1.92 o                         
  -3   3   9        166.88        154.57         3.15 o                         
  -2   3   9        152.58        162.59         3.37 o                         
  -1   3   9       2499.90       2630.13        17.27 o                         
   0   3   9         14.11         15.20         1.31 o                         
   1   3   9        279.24        279.78         3.87 o                         
   2   3   9         66.07         82.10         2.31 o                         
   3   3   9         21.45         28.11         1.83 o                         
   4   3   9          3.24          1.61         1.11 o                         
   5   3   9        247.14        238.86         4.97 o                         
   6   3   9        172.22        192.32         4.16 o                         
   7   3   9        111.54        117.15         4.11 o                         
   8   3   9          5.42          4.37         2.07 o                         
   9   3   9         52.73         52.71         3.31 o                         
  10   3   9        163.59        164.60         6.04 o                         
  11   3   9          3.50         -0.86         2.81 o                         
  12   3   9         43.32         45.08         4.76 o                         
  13   3   9         10.38          8.06         3.82 o                         
  14   3   9         16.12         11.67         4.33 o                         
  15   3   9          4.22         -7.52         8.75 o                         
 -17   4   9         19.28         40.84        13.99 o                         
 -16   4   9        112.14        109.84         7.07 o                         
 -15   4   9          2.42          3.45         4.03 o                         
 -14   4   9          0.02         -0.34         3.11 o                         
 -13   4   9         12.17         18.09         4.45 o                         
 -12   4   9         37.01         34.58         4.67 o                         
 -11   4   9         64.33         66.53         4.25 o                         
 -10   4   9        129.63        123.08         4.47 o                         
  -9   4   9         67.41         78.29         3.57 o                         
  -8   4   9         15.83         33.74         2.77 o                         
  -7   4   9          9.90         11.27         2.00 o                         
  -6   4   9        145.07        136.99         3.83 o                         
  -5   4   9        671.80        652.40         6.21 o                         
  -4   4   9        721.00        732.32         8.00 o                         
  -3   4   9        350.34        310.35         4.99 o                         
  -2   4   9         59.44         60.11         2.64 o                         
  -1   4   9        261.59        269.38         4.47 o                         
   0   4   9          4.74          0.59         1.22 o                         
   1   4   9        176.86        144.63         3.28 o                         
   2   4   9        619.07        609.72         6.52 o                         
   3   4   9          8.90         10.95         1.59 o                         
   4   4   9        186.81        180.91         4.09 o                         
   5   4   9        516.39        547.71         7.00 o                         
   6   4   9         55.12         50.97         2.88 o                         
   7   4   9          1.40          0.99         1.92 o                         
   8   4   9        151.85        153.23         4.87 o                         
   9   4   9         83.49         80.92         4.18 o                         
  10   4   9        109.70        120.15         5.40 o                         
  11   4   9         29.38         22.94         3.70 o                         
  12   4   9          0.48          1.92         3.34 o                         
  13   4   9          3.14          3.62         4.49 o                         
  14   4   9          5.10         -6.40         6.40 o                         
 -16   5   9         87.56         88.95        19.37 o                         
 -15   5   9         76.80         66.47         6.94 o                         
 -14   5   9          0.60         -2.25         3.70 o                         
 -13   5   9         74.03         73.15         6.45 o                         
 -12   5   9         48.31         49.45         4.90 o                         
 -11   5   9          7.14          8.89         2.90 o                         
 -10   5   9         42.27         43.04         3.57 o                         
  -9   5   9         26.75         22.84         2.84 o                         
  -8   5   9         15.12         13.44         2.46 o                         
  -7   5   9          8.98          7.63         2.15 o                         
  -6   5   9         92.17         79.96         3.56 o                         
  -5   5   9        109.44        109.78         3.48 o                         
  -4   5   9          0.24          1.49         1.51 o                         
  -3   5   9         46.94         40.17         2.58 o                         
  -2   5   9        109.90        129.07         3.78 o                         
  -1   5   9        351.54        335.07         4.92 o                         
   0   5   9         62.47         52.00         2.41 o                         
   1   5   9         54.83         54.36         2.27 o                         
   2   5   9          8.93          9.35         1.63 o                         
   3   5   9        398.63        373.82         6.10 o                         
   4   5   9          7.56          5.50         1.82 o                         
   5   5   9         78.21         72.68         3.57 o                         
   6   5   9          4.02          2.83         1.95 o                         
   7   5   9         57.36         59.31         3.41 o                         
   8   5   9         36.99         36.45         3.30 o                         
   9   5   9         29.07         26.85         3.85 o                         
  10   5   9          3.15          1.94         2.72 o                         
  11   5   9         13.15          5.27         3.08 o                         
  12   5   9          0.01          1.72         4.05 o                         
  13   5   9         16.41         13.51         8.93 o                         
 -15   6   9          7.55          6.54        13.61 o                         
 -14   6   9          5.37          4.42         6.75 o                         
 -13   6   9         35.16         34.12         5.37 o                         
 -12   6   9          7.52          2.90         3.92 o                         
 -11   6   9         30.94         28.91         3.91 o                         
 -10   6   9         98.21        114.71         6.02 o                         
  -9   6   9         48.85         57.22         4.60 o                         
  -8   6   9         62.39         70.28         4.18 o                         
  -7   6   9        150.99        166.17         5.06 o                         
  -6   6   9          1.59          2.69         1.98 o                         
  -5   6   9         40.77         30.52         2.65 o                         
  -4   6   9          7.37          3.00         1.52 o                         
  -3   6   9         14.47         13.72         2.06 o                         
  -2   6   9        288.97        299.37         7.43 o                         
  -1   6   9         40.92         42.28         2.34 o                         
   0   6   9        111.39        104.24         2.84 o                         
   1   6   9        527.94        536.51         6.62 o                         
   2   6   9        114.74        117.42         3.69 o                         
   3   6   9        501.35        522.67         7.66 o                         
   4   6   9         30.67         32.53         3.18 o                         
   5   6   9         43.83         46.17         3.62 o                         
   6   6   9          0.34         -1.47         2.57 o                         
   7   6   9          3.57          2.22         2.93 o                         
   8   6   9          4.26          3.25         3.26 o                         
   9   6   9          4.26          1.48         3.75 o                         
  10   6   9         12.40         20.23         4.71 o                         
  11   6   9         13.83         11.11         6.39 o                         
  12   6   9          2.21         -1.34         7.73 o                         
 -13   7   9         64.48         27.67        12.11 o                         
 -12   7   9         15.27         13.08         6.90 o                         
 -11   7   9        107.69        104.86         8.18 o                         
 -10   7   9         60.62         67.73         5.31 o                         
  -9   7   9          1.94          1.33         3.46 o                         
  -8   7   9         42.17         42.20         4.69 o                         
  -7   7   9          1.43         -1.67         3.15 o                         
  -6   7   9         55.34         62.58         5.22 o                         
  -5   7   9          0.49         -2.31         2.31 o                         
  -4   7   9         33.75         44.23         3.15 o                         
  -3   7   9          0.38          0.65         2.90 o                         
  -2   7   9         16.89         23.63         3.53 o                         
  -1   7   9         24.16         28.90         3.04 o                         
   0   7   9         50.10         59.43         3.94 o                         
   1   7   9        108.86        127.08         4.80 o                         
   2   7   9         61.20         71.74         3.86 o                         
   3   7   9        254.48        284.89         6.14 o                         
   4   7   9         75.81         83.15         4.53 o                         
   5   7   9          0.00         -1.44         2.61 o                         
   6   7   9         95.81        101.99         6.61 o                         
   7   7   9         31.20         25.22         4.75 o                         
   8   7   9         78.12         77.25         6.45 o                         
   9   7   9         11.71          8.42         4.93 o                         
  10   7   9          1.69          2.19         6.48 o                         
 -10   8   9          3.64          3.21         9.85 o                         
  -9   8   9          0.01         -4.41         4.41 o                         
  -8   8   9        116.15        106.60         8.27 o                         
  -7   8   9         49.56         72.09         7.26 o                         
  -6   8   9         14.54         13.79         3.10 o                         
  -5   8   9          0.08          0.57         2.37 o                         
  -4   8   9          5.16          4.55         4.25 o                         
  -3   8   9         60.10         59.04         6.10 o                         
  -2   8   9          7.43          9.51         3.67 o                         
  -1   8   9         12.81         12.48         4.74 o                         
   0   8   9         38.76         36.24         4.73 o                         
   1   8   9         88.50         95.40         6.27 o                         
   2   8   9         20.21         15.19         2.79 o                         
   3   8   9          2.70         -0.53         2.77 o                         
   4   8   9          6.23          4.61         3.63 o                         
   5   8   9          5.49          1.26         3.49 o                         
   6   8   9          1.29         -0.41         3.74 o                         
   7   8   9          7.24         12.41         7.61 o                         
   8   8   9          3.78         -5.95        17.85 o                         
  -6   9   9         23.93          6.72        12.24 o                         
  -5   9   9          0.77          1.64         7.70 o                         
  -4   9   9          4.69          9.03         8.25 o                         
  -3   9   9         16.58         11.92         7.16 o                         
  -2   9   9          6.95          7.76         7.04 o                         
  -1   9   9         43.13         32.43         7.96 o                         
   0   9   9          0.09          1.76         6.23 o                         
   1   9   9         48.93         26.23         7.25 o                         
   2   9   9         12.72          9.49         9.91 o                         
   3   9   9         20.31         15.50         9.34 o                         
 -18   0  10         33.68         39.22         7.91 o                         
 -17   0  10        176.91        168.25        10.00 o                         
 -16   0  10          2.91         -1.01         3.67 o                         
 -15   0  10         58.40         64.04         6.54 o                         
 -14   0  10         17.84         11.98         3.21 o                         
 -13   0  10         89.17         84.64         4.67 o                         
 -12   0  10         49.42         44.82         3.57 o                         
 -11   0  10       2276.01       1996.09        22.51 o                         
 -10   0  10       2593.42       2667.59        31.03 o                         
  -9   0  10          2.94          2.19         1.88 o                         
  -8   0  10         26.97         20.80         1.96 o                         
  -7   0  10          3.34          5.96         1.54 o                         
  -6   0  10         12.22         20.77         1.88 o                         
  -5   0  10       1704.30       1675.83        15.44 o                         
  -4   0  10        563.38        708.83         7.67 o                         
  -3   0  10         86.45        137.89         2.81 o                         
  -2   0  10         45.24         57.44         2.06 o                         
  -1   0  10        306.36        230.15         3.93 o                         
   0   0  10       1622.40       1470.65        14.39 o                         
   1   0  10         72.87         57.25         2.42 o                         
   2   0  10       1712.63       1742.70        16.59 o                         
   3   0  10        780.92        788.23         9.96 o                         
   4   0  10         76.57         64.80         3.62 o                         
   5   0  10        477.30        524.38        10.40 o                         
   6   0  10        632.31        594.67        11.36 o                         
   7   0  10       1114.98       1137.56        15.98 o                         
   8   0  10        509.38        547.82        12.75 o                         
   9   0  10        112.28        117.04         6.96 o                         
  10   0  10         88.85         94.34         7.16 o                         
  11   0  10         65.30         73.72         8.10 o                         
  12   0  10         96.21        116.60         8.54 o                         
  13   0  10          0.81         -0.66         4.75 o                         
  14   0  10         43.29         39.50         6.86 o                         
  15   0  10        276.10        286.52        15.79 o                         
  16   0  10         45.10         15.34        14.23 o                         
 -18   1  10          0.78          5.48         4.78 o                         
 -17   1  10          5.91          7.36         3.48 o                         
 -16   1  10        188.89        193.70         9.92 o                         
 -15   1  10          6.23          0.16         2.34 o                         
 -14   1  10         58.97         43.96         3.05 o                         
 -13   1  10        484.76        469.83         6.89 o                         
 -12   1  10         35.79         36.66         2.15 o                         
 -11   1  10         35.33         40.79         2.85 o                         
 -10   1  10        656.12        604.61         8.25 o                         
  -9   1  10       1449.71       1390.86        13.89 o                         
  -8   1  10        201.43        181.69         4.14 o                         
  -7   1  10       1761.64       1673.18        12.62 o                         
  -6   1  10        142.20        130.16         2.63 o                         
  -5   1  10          1.76          0.93         1.01 o                         
  -4   1  10         86.56         69.16         2.00 o                         
  -3   1  10          0.85          3.20         0.81 o                         
  -2   1  10       2286.14       2212.46        14.80 o                         
  -1   1  10        662.03        588.97         5.33 o                         
   0   1  10          1.40          4.01         0.94 o                         
   1   1  10        174.20        155.38         2.66 o                         
   2   1  10          0.63          1.34         0.92 o                         
   3   1  10        130.94         98.62         2.57 o                         
   4   1  10        368.49        365.06         5.02 o                         
   5   1  10         15.07         25.25         1.99 o                         
   6   1  10        428.15        417.40         6.67 o                         
   7   1  10        957.24       1039.65        11.71 o                         
   8   1  10         36.24         32.78         3.00 o                         
   9   1  10          0.04         -0.28         2.39 o                         
  10   1  10        330.51        353.65         8.45 o                         
  11   1  10        144.63        159.39         6.31 o                         
  12   1  10          2.12          2.94         3.18 o                         
  13   1  10         78.31         89.95         6.01 o                         
  14   1  10          4.89          3.73         4.19 o                         
  15   1  10         17.72         13.64         5.44 o                         
 -18   2  10         41.29         36.77         8.02 o                         
 -17   2  10         75.73         73.17         6.37 o                         
 -16   2  10         96.81        105.80         6.51 o                         
 -15   2  10        233.87        239.99         7.98 o                         
 -14   2  10          4.81          8.27         3.18 o                         
 -13   2  10        165.53        166.18         6.17 o                         
 -12   2  10        319.35        358.49         7.91 o                         
 -11   2  10         13.31         12.04         2.45 o                         
 -10   2  10        662.13        621.50         8.71 o                         
  -9   2  10          7.82          8.23         2.41 o                         
  -8   2  10        626.26        593.13         8.20 o                         
  -7   2  10        259.68        279.85         4.84 o                         
  -6   2  10        108.07        124.36         3.85 o                         
  -5   2  10        606.54        561.83         5.31 o                         
  -4   2  10          6.54          9.15         1.06 o                         
  -3   2  10       2346.67       2200.08        14.05 o                         
  -2   2  10        296.62        272.33         3.97 o                         
  -1   2  10         78.19         66.50         2.05 o                         
   0   2  10        390.85        339.03         3.53 o                         
   1   2  10        237.01        197.36         2.98 o                         
   2   2  10        503.20        465.42         5.25 o                         
   3   2  10         51.98         42.05         2.04 o                         
   4   2  10          6.27         10.13         1.41 o                         
   5   2  10        489.34        548.59         6.63 o                         
   6   2  10        164.91        180.48         5.78 o                         
   7   2  10       1747.98       1794.37        16.44 o                         
   8   2  10        360.82        387.52         6.76 o                         
   9   2  10         76.17         74.21         4.20 o                         
  10   2  10          0.38         -0.49         2.70 o                         
  11   2  10          4.32          7.79         3.41 o                         
  12   2  10        383.22        427.75        11.44 o                         
  13   2  10         60.08         58.65         5.34 o                         
  14   2  10         59.48         56.99         5.60 o                         
  15   2  10         23.06         20.30         6.52 o                         
 -18   3  10         43.57         39.72        15.40 o                         
 -17   3  10         11.78          4.66         4.34 o                         
 -16   3  10         68.86         71.15         5.51 o                         
 -15   3  10         13.55          7.62         3.67 o                         
 -14   3  10        296.29        337.86         9.26 o                         
 -13   3  10        259.03        280.99        10.76 o                         
 -12   3  10        190.94        194.17         6.95 o                         
 -11   3  10         43.66         48.61         3.93 o                         
 -10   3  10         16.46         17.41         3.41 o                         
  -9   3  10         23.47         34.14         3.52 o                         
  -8   3  10        233.75        233.77         6.91 o                         
  -7   3  10        180.53        157.20         3.82 o                         
  -6   3  10         19.38         18.42         1.54 o                         
  -5   3  10         47.37         35.33         1.76 o                         
  -4   3  10       1901.89       1820.74        13.28 o                         
  -3   3  10        129.86        129.31         3.46 o                         
  -2   3  10        689.27        610.27         6.60 o                         
  -1   3  10        416.89        449.80         5.32 o                         
   0   3  10        143.26        138.75         3.43 o                         
   1   3  10       1777.83       1766.93        13.64 o                         
   2   3  10        122.23        127.95         2.88 o                         
   3   3  10        593.37        566.88         6.55 o                         
   4   3  10          8.35          6.38         1.66 o                         
   5   3  10        301.31        285.62         4.65 o                         
   6   3  10        504.81        495.84         6.60 o                         
   7   3  10         47.56         48.36         2.75 o                         
   8   3  10        221.28        226.07         6.70 o                         
   9   3  10        117.09        122.51         4.65 o                         
  10   3  10        220.01        236.49         6.62 o                         
  11   3  10          4.35          2.66         3.04 o                         
  12   3  10        103.22        108.34         6.24 o                         
  13   3  10          0.85         -3.51         3.51 o                         
  14   3  10          0.02         -0.91         4.35 o                         
  15   3  10         16.76         16.12        14.57 o                         
 -17   4  10         10.43          9.56        10.54 o                         
 -16   4  10          1.25         -3.83         3.83 o                         
 -15   4  10        223.01        239.97         9.61 o                         
 -14   4  10         32.31         28.83         5.08 o                         
 -13   4  10         80.83         77.31         6.09 o                         
 -12   4  10         26.40         27.05         4.14 o                         
 -11   4  10          0.67          3.63         3.10 o                         
 -10   4  10       1127.25       1153.75        16.18 o                         
  -9   4  10         29.83         22.48         2.66 o                         
  -8   4  10         94.29         71.30         3.63 o                         
  -7   4  10         14.90         18.30         2.41 o                         
  -6   4  10        239.99        216.13         5.23 o                         
  -5   4  10       2412.55       2163.90        16.28 o                         
  -4   4  10        196.99        201.67         4.38 o                         
  -3   4  10        407.44        384.21         6.09 o                         
  -2   4  10         24.93         14.27         2.05 o                         
  -1   4  10        116.26        105.19         3.44 o                         
   0   4  10       1425.82       1443.08        12.86 o                         
   1   4  10        139.43        157.78         3.53 o                         
   2   4  10       1172.59       1199.57        13.44 o                         
   3   4  10        718.56        725.15         8.12 o                         
   4   4  10        776.84        780.20         9.41 o                         
   5   4  10        148.99        141.47         4.59 o                         
   6   4  10         38.55         32.95         2.39 o                         
   7   4  10         52.73         53.19         3.00 o                         
   8   4  10         35.96         32.05         2.85 o                         
   9   4  10        262.34        273.19         6.90 o                         
  10   4  10          5.19          5.99         2.97 o                         
  11   4  10         15.48         16.90         3.48 o                         
  12   4  10          6.23          2.65         3.59 o                         
  13   4  10         29.13         24.15         5.84 o                         
  14   4  10         26.63         27.19        11.27 o                         
 -16   5  10          6.14          1.98        20.83 o                         
 -15   5  10         45.60         37.75         6.04 o                         
 -14   5  10          2.69         -0.16         3.79 o                         
 -13   5  10         28.25         22.42         4.43 o                         
 -12   5  10        231.93        263.65         9.02 o                         
 -11   5  10        482.65        564.91        10.06 o                         
 -10   5  10         10.35         11.53         2.64 o                         
  -9   5  10        259.93        246.34         6.53 o                         
  -8   5  10         58.28         54.34         3.42 o                         
  -7   5  10        356.38        367.07         6.60 o                         
  -6   5  10        328.24        338.63         6.42 o                         
  -5   5  10         38.03         28.70         2.16 o                         
  -4   5  10       1419.06       1347.89        13.90 o                         
  -3   5  10         13.08          4.54         1.80 o                         
  -2   5  10        218.65        209.67         4.65 o                         
  -1   5  10          2.47          0.67         1.39 o                         
   0   5  10         50.18         48.87         2.31 o                         
   1   5  10        987.25        946.13         9.08 o                         
   2   5  10         14.38         10.38         1.60 o                         
   3   5  10        304.72        289.68         5.46 o                         
   4   5  10        202.48        192.53         4.62 o                         
   5   5  10        407.80        426.73         6.50 o                         
   6   5  10         24.60         28.37         2.71 o                         
   7   5  10         14.82         11.82         2.41 o                         
   8   5  10          6.37          3.47         2.44 o                         
   9   5  10         12.53          4.51         2.84 o                         
  10   5  10         49.09         52.14         4.92 o                         
  11   5  10         37.86         27.49         4.78 o                         
  12   5  10         39.02         29.65         6.61 o                         
  13   5  10         34.27         54.99        21.26 o                         
 -14   6  10          0.11         -0.65         6.23 o                         
 -13   6  10          7.59          6.20         4.51 o                         
 -12   6  10         49.74         44.12         5.42 o                         
 -11   6  10         34.82         32.18         4.71 o                         
 -10   6  10         82.20         85.42         6.98 o                         
  -9   6  10         84.60        117.04         5.80 o                         
  -8   6  10        318.14        345.09         8.05 o                         
  -7   6  10        106.71         99.72         4.03 o                         
  -6   6  10         38.57         38.05         3.18 o                         
  -5   6  10        234.66        238.04         6.32 o                         
  -4   6  10          0.35          0.83         1.98 o                         
  -3   6  10        295.69        296.31         5.62 o                         
  -2   6  10          5.74          2.29         1.95 o                         
  -1   6  10         63.17         72.57         2.88 o                         
   0   6  10        283.75        282.80         5.27 o                         
   1   6  10          0.09          2.72         1.43 o                         
   2   6  10        431.02        442.63         8.28 o                         
   3   6  10         10.75          9.13         2.07 o                         
   4   6  10        616.02        690.86        11.01 o                         
   5   6  10        278.71        310.81        11.17 o                         
   6   6  10          1.65         -2.08         2.08 o                         
   7   6  10        250.71        280.45        10.00 o                         
   8   6  10         63.70         55.61         5.61 o                         
   9   6  10         56.25         56.23         5.75 o                         
  10   6  10         10.42          7.83         4.26 o                         
  11   6  10         38.61         26.45         6.43 o                         
  12   6  10        200.39        177.35        33.33 o                         
 -13   7  10          9.70          4.35         9.98 o                         
 -12   7  10         26.22         17.13         7.41 o                         
 -11   7  10         39.40         36.57         5.16 o                         
 -10   7  10         15.51         13.62         4.23 o                         
  -9   7  10        200.86        217.85         9.75 o                         
  -8   7  10        113.41        119.27         6.40 o                         
  -7   7  10        373.33        427.94        10.97 o                         
  -6   7  10         11.11          9.45         2.97 o                         
  -5   7  10         13.08         16.02         3.46 o                         
  -4   7  10        109.09        128.00         6.56 o                         
  -3   7  10         56.74         62.77         4.51 o                         
  -2   7  10         14.60          8.64         2.10 o                         
  -1   7  10        103.33        115.14         4.92 o                         
   0   7  10        328.28        357.81         8.03 o                         
   1   7  10        304.58        360.53        10.43 o                         
   2   7  10        136.36        147.13         4.81 o                         
   3   7  10         75.14         80.16         4.51 o                         
   4   7  10        367.13        387.58         8.17 o                         
   5   7  10         48.95         47.62         4.08 o                         
   6   7  10        317.09        328.05        11.54 o                         
   7   7  10         40.97         31.37         5.05 o                         
   8   7  10        215.14        193.94        13.56 o                         
   9   7  10          2.72         -3.95         4.94 o                         
  10   7  10          1.25         -4.20         6.76 o                         
 -10   8  10        118.43         97.60        26.19 o                         
  -9   8  10         32.70         22.56         7.55 o                         
  -8   8  10        612.89        728.21        34.04 o                         
  -7   8  10        116.30        104.40         8.06 o                         
  -6   8  10          9.08          4.73         4.45 o                         
  -5   8  10        175.28        183.66        11.70 o                         
  -4   8  10          3.36          2.33         4.62 o                         
  -3   8  10        136.61        146.17         7.75 o                         
  -2   8  10         55.33         46.59         5.37 o                         
  -1   8  10         40.46         50.89         5.20 o                         
   0   8  10          0.14         -3.41         3.41 o                         
   1   8  10        170.46        186.50        10.38 o                         
   2   8  10         46.53         36.26         4.78 o                         
   3   8  10          4.70          1.63         2.60 o                         
   4   8  10         70.13         74.13         5.82 o                         
   5   8  10        263.15        248.85        20.38 o                         
   6   8  10         38.74         32.04         6.26 o                         
   7   8  10         47.08         64.27        23.80 o                         
  -6   9  10         99.49         57.13        25.00 o                         
  -5   9  10         12.19          6.40        19.64 o                         
  -4   9  10         64.26         27.24         9.85 o                         
  -3   9  10          1.46         -5.42         7.08 o                         
  -2   9  10         97.00         44.14        21.34 o                         
  -1   9  10          3.04         -1.72         7.08 o                         
   0   9  10          2.93          2.39         7.50 o                         
   1   9  10         33.83         15.10         7.56 o                         
   2   9  10          6.60          9.74        10.26 o                         
   3   9  10         77.47         78.76        19.64 o                         
 -18   1  11          5.80          6.76         5.16 o                         
 -17   1  11          5.81          7.22         3.94 o                         
 -16   1  11         31.22         24.87         3.69 o                         
 -15   1  11          0.08         -1.50         2.75 o                         
 -14   1  11         68.06         72.58         3.89 o                         
 -13   1  11          1.32         -0.61         2.03 o                         
 -12   1  11          3.68          4.93         2.10 o                         
 -11   1  11        430.42        431.31         7.19 o                         
 -10   1  11        590.71        538.42         7.80 o                         
  -9   1  11        129.82        129.80         4.12 o                         
  -8   1  11       1209.24       1227.50        12.31 o                         
  -7   1  11       1543.15       1592.86        13.51 o                         
  -6   1  11         23.22         24.94         1.62 o                         
  -5   1  11         28.01         34.47         1.58 o                         
  -4   1  11         34.22         32.37         1.34 o                         
  -3   1  11        118.00        146.24         2.58 o                         
  -2   1  11       2125.86       2233.75        15.13 o                         
  -1   1  11        277.40        286.47         3.38 o                         
   0   1  11        383.83        409.92         4.31 o                         
   1   1  11         77.21         70.87         1.82 o                         
   2   1  11        110.76        118.18         2.47 o                         
   3   1  11        487.56        520.78         7.51 o                         
   4   1  11          0.02         -1.17         1.17 o                         
   5   1  11        281.11        324.35         5.22 o                         
   6   1  11        840.14        901.86         9.57 o                         
   7   1  11         99.53        109.71         4.25 o                         
   8   1  11        162.00        168.93         5.62 o                         
   9   1  11         24.17         24.06         3.18 o                         
  10   1  11          8.80         11.89         3.03 o                         
  11   1  11          0.90          0.50         3.07 o                         
  12   1  11         24.09         20.36         3.87 o                         
  13   1  11          0.01         -2.89         3.44 o                         
  14   1  11          3.28          1.49         4.08 o                         
  15   1  11         49.14         30.25         6.82 o                         
 -18   2  11          3.26          4.17         6.41 o                         
 -17   2  11         62.19         49.61         5.70 o                         
 -16   2  11        191.20        194.38         8.31 o                         
 -15   2  11        188.49        217.64         7.59 o                         
 -14   2  11        138.19        149.28         6.72 o                         
 -13   2  11         12.60         10.73         2.92 o                         
 -12   2  11          0.07          0.06         2.14 o                         
 -11   2  11        123.26        149.05         5.62 o                         
 -10   2  11        208.84        221.50         5.29 o                         
  -9   2  11          6.87          7.80         2.03 o                         
  -8   2  11        739.75        700.88        11.31 o                         
  -7   2  11        253.47        241.52         5.00 o                         
  -6   2  11         69.12         62.76         2.50 o                         
  -5   2  11        478.46        428.99         4.87 o                         
  -4   2  11        260.06        258.71         2.96 o                         
  -3   2  11         31.68         19.62         1.31 o                         
  -2   2  11        171.67        190.88         3.05 o                         
  -1   2  11         30.50         36.06         1.33 o                         
   0   2  11       1514.95       1528.80        10.82 o                         
   1   2  11        187.60        195.51         3.34 o                         
   2   2  11         47.98         61.12         2.53 o                         
   3   2  11        254.14        256.74         4.30 o                         
   4   2  11        485.69        508.48         6.52 o                         
   5   2  11        803.46        846.10         8.97 o                         
   6   2  11        271.08        275.00         5.32 o                         
   7   2  11        314.26        330.84         6.23 o                         
   8   2  11        188.75        206.27         5.58 o                         
   9   2  11         50.19         47.96         3.94 o                         
  10   2  11        109.29        105.82         5.48 o                         
  11   2  11          0.00         -2.62         3.03 o                         
  12   2  11          3.07         -0.34         3.49 o                         
  13   2  11         48.07         35.95         4.86 o                         
  14   2  11         12.19         12.12         4.45 o                         
  15   2  11          4.23          1.12         7.04 o                         
 -18   3  11         14.91          2.15        16.07 o                         
 -17   3  11          7.58         10.47         5.03 o                         
 -16   3  11         34.31         27.99         4.90 o                         
 -15   3  11         41.51         39.41         5.19 o                         
 -14   3  11          0.26          1.73         3.07 o                         
 -13   3  11         25.77         18.01         3.40 o                         
 -12   3  11          5.37          5.30         2.85 o                         
 -11   3  11        168.23        179.58         7.37 o                         
 -10   3  11         16.39         17.34         3.41 o                         
  -9   3  11          3.26          3.78         2.65 o                         
  -8   3  11        168.81        176.25         5.95 o                         
  -7   3  11       1830.92       1797.26        16.95 o                         
  -6   3  11       1082.45       1043.23         9.11 o                         
  -5   3  11         33.46         33.57         1.84 o                         
  -4   3  11         59.50         55.38         2.12 o                         
  -3   3  11        394.28        417.09         6.15 o                         
  -2   3  11        795.20        795.66         8.30 o                         
  -1   3  11        752.81        709.47         8.19 o                         
   0   3  11         21.62         20.23         1.79 o                         
   1   3  11          8.90         13.70         1.95 o                         
   2   3  11         26.96         28.69         1.88 o                         
   3   3  11        224.77        215.09         4.61 o                         
   4   3  11          9.18          9.36         1.94 o                         
   5   3  11         95.21        105.62         3.90 o                         
   6   3  11          0.01          1.60         1.59 o                         
   7   3  11          4.17          4.31         1.80 o                         
   8   3  11         66.63         69.61         3.30 o                         
   9   3  11        386.74        391.94         8.23 o                         
  10   3  11        128.40        143.90         6.04 o                         
  11   3  11         60.82         64.79         5.41 o                         
  12   3  11          0.83         -2.14         3.37 o                         
  13   3  11        142.18        151.53         8.65 o                         
  14   3  11          6.16          0.88         5.62 o                         
 -17   4  11          0.00          7.03        12.54 o                         
 -16   4  11          0.07          0.70         4.06 o                         
 -15   4  11         18.07         16.36         4.25 o                         
 -14   4  11         13.11          9.63         4.17 o                         
 -13   4  11         53.62         50.52         5.10 o                         
 -12   4  11        117.07        137.80         6.75 o                         
 -11   4  11         12.90         12.75         3.43 o                         
 -10   4  11         18.15         12.60         3.37 o                         
  -9   4  11          4.15          3.29         2.25 o                         
  -8   4  11        100.38         97.45         4.30 o                         
  -7   4  11         25.42         13.62         2.14 o                         
  -6   4  11        318.91        281.57         4.30 o                         
  -5   4  11         61.76         53.24         2.36 o                         
  -4   4  11        105.99         82.56         3.31 o                         
  -3   4  11          7.86         11.78         2.21 o                         
  -2   4  11         93.17         89.79         3.43 o                         
  -1   4  11         80.49         82.85         3.32 o                         
   0   4  11        154.53        163.43         4.07 o                         
   1   4  11         91.59         86.15         3.31 o                         
   2   4  11        821.58        838.18         9.77 o                         
   3   4  11        110.43        111.55         3.75 o                         
   4   4  11        691.55        697.77         8.28 o                         
   5   4  11         54.65         55.68         3.22 o                         
   6   4  11         72.21         69.79         3.57 o                         
   7   4  11          6.79          3.39         1.83 o                         
   8   4  11          6.21          5.08         2.12 o                         
   9   4  11         21.81         14.90         3.39 o                         
  10   4  11         73.06         70.49         5.59 o                         
  11   4  11          0.00         -2.83         2.83 o                         
  12   4  11         10.63          5.42         4.30 o                         
  13   4  11          7.49         -1.65         5.91 o                         
  14   4  11          1.43          9.52        20.23 o                         
 -16   5  11          0.11         -0.40         8.26 o                         
 -15   5  11          0.00          2.79         5.20 o                         
 -14   5  11         18.54         19.59         4.50 o                         
 -13   5  11        118.39        135.96         7.67 o                         
 -12   5  11         90.56         97.32         6.20 o                         
 -11   5  11         14.30         10.75         3.66 o                         
 -10   5  11         83.67         99.69         4.76 o                         
  -9   5  11         20.29         18.75         2.87 o                         
  -8   5  11          0.01         -1.13         2.15 o                         
  -7   5  11          9.25          8.27         2.34 o                         
  -6   5  11         22.67         16.69         2.64 o                         
  -5   5  11        559.73        530.30         8.01 o                         
  -4   5  11       1013.25        926.56        10.67 o                         
  -3   5  11         39.07         54.86         2.80 o                         
  -2   5  11         66.05         64.75         3.21 o                         
  -1   5  11         90.74         81.84         3.17 o                         
   0   5  11        122.94        115.98         3.70 o                         
   1   5  11          1.31          0.37         1.68 o                         
   2   5  11         55.80         64.51         2.84 o                         
   3   5  11         77.92         97.66         3.97 o                         
   4   5  11        105.46        108.63         4.10 o                         
   5   5  11          0.37          1.38         2.16 o                         
   6   5  11        216.20        214.00         5.95 o                         
   7   5  11          8.55          7.71         2.77 o                         
   8   5  11         50.70         48.91         4.46 o                         
   9   5  11         42.61         40.05         4.58 o                         
  10   5  11         28.07         24.92         4.22 o                         
  11   5  11          1.93         -0.90         3.44 o                         
  12   5  11          0.14         -5.01         5.01 o                         
 -14   6  11         62.13         63.32        14.95 o                         
 -13   6  11         28.97         27.50         5.70 o                         
 -12   6  11         18.53         19.37         4.50 o                         
 -11   6  11         14.83         17.36         4.38 o                         
 -10   6  11         71.21         70.25         4.81 o                         
  -9   6  11         33.66         31.10         3.99 o                         
  -8   6  11        107.92        116.52         5.37 o                         
  -7   6  11          0.09         -1.85         2.11 o                         
  -6   6  11         42.74         50.27         3.36 o                         
  -5   6  11         59.29         57.23         3.22 o                         
  -4   6  11          3.73         -1.03         2.13 o                         
  -3   6  11         12.33          4.36         2.19 o                         
  -2   6  11        140.69        136.10         4.44 o                         
  -1   6  11         12.65         12.67         1.99 o                         
   0   6  11          0.19          0.51         1.77 o                         
   1   6  11         94.71        101.58         3.68 o                         
   2   6  11         33.34         35.05         2.23 o                         
   3   6  11          0.00         -0.24         1.68 o                         
   4   6  11          9.61          4.87         1.92 o                         
   5   6  11        161.32        181.80         6.84 o                         
   6   6  11         28.95         29.31         4.14 o                         
   7   6  11          8.27          1.20         3.08 o                         
   8   6  11         55.20         55.64         5.63 o                         
   9   6  11         87.25         72.44         6.14 o                         
  10   6  11          4.36          4.41         4.39 o                         
  11   6  11          0.06         -3.23         6.45 o                         
 -12   7  11          0.00         -3.38         7.16 o                         
 -11   7  11          4.39          4.27         3.94 o                         
 -10   7  11         18.79         22.63         4.62 o                         
  -9   7  11         14.93          8.47         3.74 o                         
  -8   7  11         20.39         17.37         3.98 o                         
  -7   7  11        555.62        688.84        12.25 o                         
  -6   7  11         15.08         16.06         4.94 o                         
  -5   7  11          2.28         -3.20         3.20 o                         
  -4   7  11        136.37        144.50         7.38 o                         
  -3   7  11         66.15         59.09         4.24 o                         
  -2   7  11         14.99         11.12         2.56 o                         
  -1   7  11          4.66          0.43         2.65 o                         
   0   7  11         65.03         68.70         4.32 o                         
   1   7  11          0.45         -0.81         2.78 o                         
   2   7  11          1.92          3.51         2.92 o                         
   3   7  11        108.07        123.61         5.10 o                         
   4   7  11        138.72        158.70         6.35 o                         
   5   7  11        145.73        148.09         7.83 o                         
   6   7  11        108.57        109.32         6.96 o                         
   7   7  11         11.05         12.67         4.48 o                         
   8   7  11          5.52          0.66         4.51 o                         
   9   7  11          0.01         -6.12         6.12 o                         
 -10   8  11         15.08         16.66        20.23 o                         
  -9   8  11         18.92         14.28         6.63 o                         
  -8   8  11          0.70          4.57         6.57 o                         
  -7   8  11         10.94          5.48         4.72 o                         
  -6   8  11          0.00         -4.33         4.49 o                         
  -5   8  11         14.20         11.38         5.26 o                         
  -4   8  11        142.61        145.27         9.10 o                         
  -3   8  11         19.59         16.91         4.93 o                         
  -2   8  11          3.91          2.30         3.87 o                         
  -1   8  11         19.79         17.46         4.26 o                         
   0   8  11          0.71          0.09         3.59 o                         
   1   8  11         98.56        103.29         9.13 o                         
   2   8  11         23.14         17.47         4.78 o                         
   3   8  11          0.17         -1.56         4.37 o                         
   4   8  11         15.24         12.49         3.26 o                         
   5   8  11          0.50          3.12         4.22 o                         
   6   8  11          1.48         -0.39         5.51 o                         
   7   8  11         13.84         46.42        21.42 o                         
  -5   9  11          1.11        -10.92        10.92 o                         
  -4   9  11          0.82         -2.24         8.34 o                         
  -3   9  11          5.17         -2.53         7.61 o                         
  -2   9  11          1.55         -6.42         7.18 o                         
  -1   9  11         19.85          3.72         7.52 o                         
   0   9  11         64.98         21.23        10.50 o                         
   1   9  11          6.99          4.19         7.27 o                         
   2   9  11         25.18         26.19        22.61 o                         
 -18   0  12         49.54         39.72         8.95 o                         
 -17   0  12        611.58        685.69        25.46 o                         
 -16   0  12         59.80         58.78         6.99 o                         
 -15   0  12        244.65        276.84        14.69 o                         
 -14   0  12         78.22         82.58         9.14 o                         
 -13   0  12         44.32         31.99         3.64 o                         
 -12   0  12        216.12        191.01         5.21 o                         
 -11   0  12          9.36         -0.88         3.37 o                         
 -10   0  12       2397.13       2285.93        31.04 o                         
  -9   0  12         10.01         32.78         4.20 o                         
  -8   0  12       1635.48       1634.37        21.53 o                         
  -7   0  12        177.61        197.00         6.85 o                         
  -6   0  12       1440.28       1383.24        22.41 o                         
  -5   0  12       1747.04       1735.18        15.35 o                         
  -4   0  12       1961.08       2113.10        22.58 o                         
  -3   0  12        639.39        584.32         7.43 o                         
  -2   0  12        554.50        574.50         7.58 o                         
  -1   0  12        240.26        306.86         4.86 o                         
   0   0  12       5289.34       5325.39        41.94 o                         
   1   0  12       1433.58       1383.55        13.96 o                         
   2   0  12       2469.99       2474.09        23.74 o                         
   3   0  12         62.15         75.11         3.85 o                         
   4   0  12        121.45        116.13         5.12 o                         
   5   0  12          0.38         -1.15         2.54 o                         
   6   0  12        117.71        278.28        20.67 o                         
   7   0  12        594.20        605.79        12.53 o                         
   8   0  12         62.33         64.72         5.43 o                         
   9   0  12         86.69         94.42         6.45 o                         
  10   0  12         25.44         22.17         4.79 o                         
  11   0  12         47.01         45.39         6.35 o                         
  12   0  12         16.67         12.55         5.33 o                         
  13   0  12          3.30          6.05         5.18 o                         
  14   0  12        210.57        187.67        12.51 o                         
  15   0  12          7.42          5.29        11.03 o                         
 -18   1  12        347.63        337.28        21.22 o                         
 -17   1  12         17.96         19.75         4.44 o                         
 -16   1  12        123.77        120.00         6.64 o                         
 -15   1  12          0.20         -0.17         2.69 o                         
 -14   1  12        346.82        380.99         7.62 o                         
 -13   1  12        212.34        225.39         5.50 o                         
 -12   1  12        132.09        144.78         4.62 o                         
 -11   1  12        233.05        222.06         5.55 o                         
 -10   1  12        633.89        585.01         8.87 o                         
  -9   1  12         65.47         55.44         3.04 o                         
  -8   1  12       1207.11       1149.18        12.40 o                         
  -7   1  12        654.53        608.80         7.62 o                         
  -6   1  12        998.75        920.42         8.70 o                         
  -5   1  12        215.89        208.34         3.13 o                         
  -4   1  12       1224.20       1261.69         8.47 o                         
  -3   1  12        772.66        777.71         6.56 o                         
  -2   1  12       1488.38       1422.82        10.55 o                         
  -1   1  12        520.57        515.82         4.99 o                         
   0   1  12       1560.50       1547.35        11.04 o                         
   1   1  12        971.34        948.25         7.42 o                         
   2   1  12          0.98          0.56         1.27 o                         
   3   1  12        507.65        487.34         5.84 o                         
   4   1  12          5.87          6.05         1.38 o                         
   5   1  12       2162.06       2167.70        17.51 o                         
   6   1  12       1442.58       1503.79        15.29 o                         
   7   1  12        371.01        395.39         7.24 o                         
   8   1  12         12.29         10.39         2.63 o                         
   9   1  12         73.64         74.70         4.37 o                         
  10   1  12        218.75        243.52         7.38 o                         
  11   1  12          2.83          3.42         3.15 o                         
  12   1  12          2.18          0.46         3.34 o                         
  13   1  12         29.94         34.51         4.87 o                         
  14   1  12          9.37          7.63         4.33 o                         
  15   1  12        201.62        234.94        23.76 o                         
 -18   2  12         15.50          7.80         6.79 o                         
 -17   2  12        388.21        370.29        17.33 o                         
 -16   2  12         38.64         25.12         5.32 o                         
 -15   2  12        146.25        156.36         6.55 o                         
 -14   2  12         11.72         11.62         3.26 o                         
 -13   2  12        117.00        142.33         5.80 o                         
 -12   2  12        222.89        229.45         6.49 o                         
 -11   2  12         22.09         15.62         2.49 o                         
 -10   2  12       1451.12       1372.33        16.72 o                         
  -9   2  12        491.34        477.97         8.26 o                         
  -8   2  12          5.69          6.36         2.11 o                         
  -7   2  12       1801.05       1714.71        15.58 o                         
  -6   2  12        147.15        152.97         3.63 o                         
  -5   2  12        565.86        532.40         5.11 o                         
  -4   2  12          9.82         12.30         1.10 o                         
  -3   2  12       1196.88       1182.06         9.79 o                         
  -2   2  12        866.98        816.45         8.41 o                         
  -1   2  12        663.11        641.97         5.39 o                         
   0   2  12        345.25        316.86         3.90 o                         
   1   2  12       1593.18       1590.12        12.74 o                         
   2   2  12        591.51        562.06         6.81 o                         
   3   2  12         38.64         40.50         2.38 o                         
   4   2  12       1654.91       1747.95        19.94 o                         
   5   2  12        269.17        279.47         5.32 o                         
   6   2  12        487.44        496.81         7.15 o                         
   7   2  12        172.35        185.53         5.23 o                         
   8   2  12         83.05         85.05         3.95 o                         
   9   2  12        962.44       1056.13        14.42 o                         
  10   2  12          1.47         -0.41         2.89 o                         
  11   2  12          6.16          7.07         3.54 o                         
  12   2  12         80.12         90.08         6.40 o                         
  13   2  12        133.88        127.41         7.00 o                         
  14   2  12         39.98         34.82         6.05 o                         
 -17   3  12          8.65          7.18         5.79 o                         
 -16   3  12        155.79        150.80         7.74 o                         
 -15   3  12         46.84         52.77         5.21 o                         
 -14   3  12         40.81         47.10         4.87 o                         
 -13   3  12        255.23        285.01         8.76 o                         
 -12   3  12        121.64        135.01         6.36 o                         
 -11   3  12        541.36        561.12        10.92 o                         
 -10   3  12         85.50         80.87         5.06 o                         
  -9   3  12        207.18        238.08         7.62 o                         
  -8   3  12          0.76         -0.70         1.84 o                         
  -7   3  12       2214.17       2153.23        19.15 o                         
  -6   3  12        638.25        570.87         6.73 o                         
  -5   3  12        331.38        308.42         4.12 o                         
  -4   3  12        147.38        153.91         3.90 o                         
  -3   3  12         75.44         65.45         3.07 o                         
  -2   3  12       1176.31       1109.82        10.82 o                         
  -1   3  12        505.94        509.99         6.53 o                         
   0   3  12        180.48        167.71         4.00 o                         
   1   3  12        114.62        104.09         3.29 o                         
   2   3  12        247.67        244.41         4.09 o                         
   3   3  12        269.05        278.86         5.26 o                         
   4   3  12        569.91        583.91         7.89 o                         
   5   3  12         17.72         17.53         2.39 o                         
   6   3  12         89.63        104.48         4.38 o                         
   7   3  12         57.72         62.67         3.09 o                         
   8   3  12         20.54         19.13         2.28 o                         
   9   3  12        283.79        284.77         7.96 o                         
  10   3  12        289.48        311.85         9.41 o                         
  11   3  12         80.81         84.84         6.11 o                         
  12   3  12        523.48        619.48        14.72 o                         
  13   3  12         13.34          8.54         4.56 o                         
  14   3  12          5.22          3.55         7.11 o                         
 -17   4  12          0.08         -0.94         8.43 o                         
 -16   4  12         30.13         14.44         4.63 o                         
 -15   4  12        116.64        100.89         7.55 o                         
 -14   4  12        220.54        221.61         8.39 o                         
 -13   4  12        146.06        140.15         7.13 o                         
 -12   4  12        375.43        440.60        10.94 o                         
 -11   4  12         53.17         60.33         5.05 o                         
 -10   4  12        122.92        110.11         5.90 o                         
  -9   4  12          0.03          2.69         2.77 o                         
  -8   4  12        325.21        335.03         8.18 o                         
  -7   4  12          2.10          3.37         1.94 o                         
  -6   4  12         30.44         34.00         2.06 o                         
  -5   4  12       2700.53       2680.62        21.79 o                         
  -4   4  12        192.73        201.19         4.73 o                         
  -3   4  12        128.94        153.17         4.79 o                         
  -2   4  12         30.79         24.15         2.28 o                         
  -1   4  12        260.52        265.18         5.18 o                         
   0   4  12        223.25        206.28         4.89 o                         
   1   4  12         59.33         55.86         2.65 o                         
   2   4  12         15.70         17.74         2.03 o                         
   3   4  12         79.84         74.60         3.23 o                         
   4   4  12        152.36        160.53         4.19 o                         
   5   4  12        802.60        801.43        10.70 o                         
   6   4  12         47.53         47.08         3.35 o                         
   7   4  12        197.52        216.89         6.45 o                         
   8   4  12        181.19        196.97         7.35 o                         
   9   4  12         34.02         29.50         4.05 o                         
  10   4  12         11.90          5.47         3.64 o                         
  11   4  12        164.17        178.31         8.04 o                         
  12   4  12         48.11         45.52         6.41 o                         
  13   4  12          6.29          7.75         8.11 o                         
 -16   5  12        113.21        126.14        22.65 o                         
 -15   5  12         19.54         12.54         7.76 o                         
 -14   5  12         32.11         22.97         4.85 o                         
 -13   5  12        208.43        260.74        11.40 o                         
 -12   5  12         31.03         28.67         4.43 o                         
 -11   5  12        300.69        354.33        11.65 o                         
 -10   5  12        119.76        128.68         5.01 o                         
  -9   5  12         49.15         53.20         3.77 o                         
  -8   5  12        503.04        508.97         9.11 o                         
  -7   5  12        208.57        193.60         5.42 o                         
  -6   5  12        335.36        372.12         7.56 o                         
  -5   5  12        409.27        450.24         7.70 o                         
  -4   5  12          0.25         -1.37         1.77 o                         
  -3   5  12         78.27         67.36         3.51 o                         
  -2   5  12          4.46          3.09         2.05 o                         
  -1   5  12        199.24        210.26         5.40 o                         
   0   5  12        130.00        126.60         3.64 o                         
   1   5  12        287.53        300.39         5.90 o                         
   2   5  12         50.16         64.49         3.43 o                         
   3   5  12        639.70        657.58         9.20 o                         
   4   5  12        120.13        121.96         4.37 o                         
   5   5  12        220.26        236.94         6.05 o                         
   6   5  12         24.20         24.35         2.89 o                         
   7   5  12         69.89         67.71         4.47 o                         
   8   5  12        120.91        126.10         6.32 o                         
   9   5  12          0.78         -2.20         3.43 o                         
  10   5  12        209.31        217.09         9.37 o                         
  11   5  12         32.31         18.89         4.67 o                         
  12   5  12         94.29         77.25        16.30 o                         
 -14   6  12          7.95          5.47         8.31 o                         
 -13   6  12          4.42         10.10         4.55 o                         
 -12   6  12        352.41        445.46        13.85 o                         
 -11   6  12         10.70          9.06         4.07 o                         
 -10   6  12        125.06        132.22         6.88 o                         
  -9   6  12          2.05          0.93         2.69 o                         
  -8   6  12          4.61          4.65         2.62 o                         
  -7   6  12        155.28        164.81         8.20 o                         
  -6   6  12         78.15         81.29         5.05 o                         
  -5   6  12        377.93        414.69         8.08 o                         
  -4   6  12        108.33        141.42         5.05 o                         
  -3   6  12         17.51         18.06         2.82 o                         
  -2   6  12          0.03         -2.02         2.02 o                         
  -1   6  12        169.13        169.65         4.75 o                         
   0   6  12        130.03        131.64         4.25 o                         
   1   6  12         38.21         39.06         3.40 o                         
   2   6  12         22.82         18.44         2.68 o                         
   3   6  12        115.29        128.07         4.48 o                         
   4   6  12        176.15        200.97         6.06 o                         
   5   6  12          9.11          5.92         2.54 o                         
   6   6  12         65.98         73.51         5.37 o                         
   7   6  12          4.16         -3.24         3.38 o                         
   8   6  12          0.34         -3.67         3.83 o                         
   9   6  12         63.86         45.37         6.74 o                         
  10   6  12          7.16          5.55         5.37 o                         
  11   6  12         16.54          4.72        10.56 o                         
 -12   7  12         24.60         15.85         8.93 o                         
 -11   7  12         96.20         64.70         8.79 o                         
 -10   7  12         12.62          9.36         4.18 o                         
  -9   7  12         81.15         78.93         6.40 o                         
  -8   7  12          0.13          0.06         2.57 o                         
  -7   7  12         30.30         46.71         6.22 o                         
  -6   7  12          8.52         -1.74         3.95 o                         
  -5   7  12          3.17          1.68         3.50 o                         
  -4   7  12        189.74        202.56         7.23 o                         
  -3   7  12          0.83         -1.82         2.54 o                         
  -2   7  12        341.32        377.23         8.97 o                         
  -1   7  12         28.43         28.30         3.88 o                         
   0   7  12          8.00          6.56         2.95 o                         
   1   7  12         37.67         52.61         5.19 o                         
   2   7  12          5.27          3.71         3.55 o                         
   3   7  12          0.36          5.18         3.65 o                         
   4   7  12         69.59         62.41         4.27 o                         
   5   7  12         11.31         12.37         3.31 o                         
   6   7  12         48.37         46.30         4.90 o                         
   7   7  12         19.37         12.29         4.36 o                         
   8   7  12          4.72         -1.80         5.76 o                         
   9   7  12          6.76          5.12         7.56 o                         
  -9   8  12        121.57        160.68        30.95 o                         
  -8   8  12         32.44         33.27         9.76 o                         
  -7   8  12          0.29         -2.08         5.07 o                         
  -6   8  12        241.11        280.26        15.55 o                         
  -5   8  12          8.91         11.40         5.29 o                         
  -4   8  12          7.27         -2.75         4.67 o                         
  -3   8  12          5.05         -3.17         4.53 o                         
  -2   8  12        133.06        142.17        11.77 o                         
  -1   8  12         80.55         78.32         6.64 o                         
   0   8  12        246.28        288.86        13.64 o                         
   1   8  12         68.14         59.87         7.98 o                         
   2   8  12         58.80         49.62         6.91 o                         
   3   8  12         22.66         16.68         5.19 o                         
   4   8  12         10.75          6.70         5.93 o                         
   5   8  12         34.92         19.15         6.56 o                         
   6   8  12         43.74         43.10        10.38 o                         
  -4   9  12          6.78          3.57        16.66 o                         
  -3   9  12          9.03          1.30         8.35 o                         
  -2   9  12         11.76         -0.74         7.61 o                         
  -1   9  12        113.23         48.04        17.85 o                         
   0   9  12        179.75        121.87        19.64 o                         
 -18   1  13        349.14        414.57        19.01 o                         
 -17   1  13          0.57          1.22         4.03 o                         
 -16   1  13         15.25          4.75         3.28 o                         
 -15   1  13         20.59         15.45         3.01 o                         
 -14   1  13          4.65          4.26         2.75 o                         
 -13   1  13          0.10          2.29         2.18 o                         
 -12   1  13          8.09          8.49         2.16 o                         
 -11   1  13          4.16          2.66         2.11 o                         
 -10   1  13        333.22        284.93         5.88 o                         
  -9   1  13         15.63          9.23         2.12 o                         
  -8   1  13         54.10         56.17         3.01 o                         
  -7   1  13        133.94        122.81         4.58 o                         
  -6   1  13        224.84        223.29         5.66 o                         
  -5   1  13          5.96          6.58         1.26 o                         
  -4   1  13         29.02         30.96         1.50 o                         
  -3   1  13         11.46          9.56         1.34 o                         
  -2   1  13       1004.00       1079.75         8.78 o                         
  -1   1  13        741.16        761.08         6.79 o                         
   0   1  13         51.12         73.59         2.33 o                         
   1   1  13         19.05         20.99         1.42 o                         
   2   1  13        349.13        365.30         5.26 o                         
   3   1  13         56.96         61.66         2.51 o                         
   4   1  13         50.93         50.50         2.82 o                         
   5   1  13        100.96        104.92         3.62 o                         
   6   1  13        408.56        430.06         6.84 o                         
   7   1  13         48.77         50.58         3.32 o                         
   8   1  13         27.11         24.22         3.10 o                         
   9   1  13         38.31         40.23         3.78 o                         
  10   1  13         44.59         44.34         4.41 o                         
  11   1  13          2.02          3.80         3.25 o                         
  12   1  13          5.77          0.19         3.50 o                         
  13   1  13          0.75          0.33         3.85 o                         
  14   1  13          3.67          3.42         5.57 o                         
 -18   2  13          0.79          0.04         7.56 o                         
 -17   2  13          8.03          2.95         4.27 o                         
 -16   2  13         24.60         12.37         3.73 o                         
 -15   2  13          0.02          1.77         3.11 o                         
 -14   2  13         86.01        120.18         6.77 o                         
 -13   2  13         55.34         62.59         3.88 o                         
 -12   2  13          6.78          4.94         2.57 o                         
 -11   2  13         17.65         23.34         3.72 o                         
 -10   2  13        130.30        124.79         5.05 o                         
  -9   2  13         21.38         23.05         2.69 o                         
  -8   2  13         17.26          3.49         1.97 o                         
  -7   2  13        639.93        596.82         7.87 o                         
  -6   2  13       3032.68       2937.36        21.24 o                         
  -5   2  13          1.60          2.45         1.03 o                         
  -4   2  13        279.14        282.03         3.71 o                         
  -3   2  13        115.53        124.65         2.60 o                         
  -2   2  13         59.94         68.71         2.03 o                         
  -1   2  13        101.62        119.75         2.38 o                         
   0   2  13        260.92        238.73         3.76 o                         
   1   2  13        456.24        469.97         5.84 o                         
   2   2  13        402.30        402.25         5.70 o                         
   3   2  13          5.08          4.67         1.68 o                         
   4   2  13         66.99         68.75         3.28 o                         
   5   2  13        270.33        290.80         5.91 o                         
   6   2  13        295.76        309.21         5.60 o                         
   7   2  13        114.67        128.02         4.60 o                         
   8   2  13        129.79        127.87         4.75 o                         
   9   2  13         32.36         29.78         3.87 o                         
  10   2  13         43.30         46.08         4.92 o                         
  11   2  13          0.02         -2.24         3.65 o                         
  12   2  13          0.27          0.50         3.69 o                         
  13   2  13         29.70         23.88         4.78 o                         
  14   2  13        171.31        183.04        11.82 o                         
 -17   3  13          0.22          0.15         6.21 o                         
 -16   3  13          0.18         -1.50         3.92 o                         
 -15   3  13          0.62          1.85         3.80 o                         
 -14   3  13        103.47        118.06         6.75 o                         
 -13   3  13          4.77          6.92         3.52 o                         
 -12   3  13        155.36        173.92         7.02 o                         
 -11   3  13          0.62          1.80         2.78 o                         
 -10   3  13        128.88        121.15         6.20 o                         
  -9   3  13         48.93         45.36         3.37 o                         
  -8   3  13         29.90         34.64         3.67 o                         
  -7   3  13       1562.76       1498.04        15.09 o                         
  -6   3  13        158.84        141.71         3.05 o                         
  -5   3  13          0.00          0.98         1.45 o                         
  -4   3  13         10.50         10.60         1.76 o                         
  -3   3  13         11.03          3.09         1.89 o                         
  -2   3  13        319.73        311.40         6.31 o                         
  -1   3  13         48.20         43.60         2.45 o                         
   0   3  13          0.04          1.25         1.37 o                         
   1   3  13        833.48        907.24        10.42 o                         
   2   3  13         15.82         17.53         1.93 o                         
   3   3  13         94.31        109.41         4.01 o                         
   4   3  13        165.50        178.82         6.72 o                         
   5   3  13         34.29         32.85         2.84 o                         
   6   3  13         68.69         71.95         3.86 o                         
   7   3  13        139.40        139.15         5.27 o                         
   8   3  13        126.99        122.23         6.49 o                         
   9   3  13        166.84        173.98         7.25 o                         
  10   3  13         47.36         42.84         4.86 o                         
  11   3  13         13.79          5.47         4.03 o                         
  12   3  13         39.33         34.87         5.13 o                         
  13   3  13         28.75         25.50         6.60 o                         
  14   3  13         13.93         11.90        17.85 o                         
 -17   4  13         22.92          2.49         9.37 o                         
 -16   4  13         87.83         88.28         7.67 o                         
 -15   4  13          1.66          0.08         3.72 o                         
 -14   4  13         71.20         76.56         5.83 o                         
 -13   4  13          3.53          4.74         3.70 o                         
 -12   4  13         23.96         23.00         4.30 o                         
 -11   4  13          6.18         11.74         3.62 o                         
 -10   4  13          0.39         -1.22         3.07 o                         
  -9   4  13         10.33         14.70         3.19 o                         
  -8   4  13          2.21          2.45         2.85 o                         
  -7   4  13         31.15         23.79         1.92 o                         
  -6   4  13          0.11          3.07         1.58 o                         
  -5   4  13         48.94         56.34         2.80 o                         
  -4   4  13        204.92        187.90         4.39 o                         
  -3   4  13        595.17        581.12         8.69 o                         
  -2   4  13        180.25        191.86         5.72 o                         
  -1   4  13        306.75        296.97         5.53 o                         
   0   4  13         10.56         12.26         2.05 o                         
   1   4  13        815.20        851.35        10.57 o                         
   2   4  13         47.09         42.88         2.63 o                         
   3   4  13         68.69         62.80         3.12 o                         
   4   4  13        288.32        305.14         6.86 o                         
   5   4  13          0.00          0.13         2.14 o                         
   6   4  13        167.36        167.18         5.51 o                         
   7   4  13        168.40        180.12         6.26 o                         
   8   4  13         81.31         83.88         5.31 o                         
   9   4  13          7.69         10.19         3.63 o                         
  10   4  13         62.18         63.75         5.56 o                         
  11   4  13         54.72         46.01         5.11 o                         
  12   4  13         38.95         24.94         5.70 o                         
  13   4  13          3.16          3.31        10.59 o                         
 -15   5  13          0.26          3.16         5.96 o                         
 -14   5  13         23.44         25.51         4.85 o                         
 -13   5  13         42.12         45.53         5.24 o                         
 -12   5  13          0.93          1.05         3.53 o                         
 -11   5  13         56.52         54.96         4.96 o                         
 -10   5  13         80.17         82.44         5.15 o                         
  -9   5  13         22.66         28.14         3.14 o                         
  -8   5  13        148.65        162.40         5.45 o                         
  -7   5  13         24.45         25.82         3.05 o                         
  -6   5  13         12.36          7.85         2.22 o                         
  -5   5  13         26.56         24.88         2.49 o                         
  -4   5  13        190.77        169.10         4.83 o                         
  -3   5  13         72.19         67.34         3.77 o                         
  -2   5  13          2.81          3.20         2.10 o                         
  -1   5  13          8.86          3.19         2.09 o                         
   0   5  13         65.70         64.79         3.21 o                         
   1   5  13         44.41         36.83         2.77 o                         
   2   5  13         24.20         24.74         2.58 o                         
   3   5  13        171.67        184.75         5.37 o                         
   4   5  13        144.43        154.61         5.27 o                         
   5   5  13         42.96         35.46         3.38 o                         
   6   5  13          0.31         -2.41         2.41 o                         
   7   5  13         14.53         13.91         3.56 o                         
   8   5  13         15.19         13.61         4.07 o                         
   9   5  13         24.58         13.91         4.03 o                         
  10   5  13         22.75         12.69         4.46 o                         
  11   5  13          4.92         -4.64         4.64 o                         
  12   5  13          7.25         -8.34         8.34 o                         
 -14   6  13         13.62          8.26         8.38 o                         
 -13   6  13          1.71          2.40         4.86 o                         
 -12   6  13          0.71          3.02         3.98 o                         
 -11   6  13        284.00        323.25        16.27 o                         
 -10   6  13        164.05        206.19         9.15 o                         
  -9   6  13         83.15         96.33         5.04 o                         
  -8   6  13          5.27          0.05         2.73 o                         
  -7   6  13          0.10         -1.96         3.04 o                         
  -6   6  13         10.64          9.48         2.88 o                         
  -5   6  13          1.29          3.42         2.54 o                         
  -4   6  13        109.37        116.59         4.73 o                         
  -3   6  13         21.63         12.19         2.70 o                         
  -2   6  13        116.85        128.35         5.20 o                         
  -1   6  13         51.08         49.21         3.06 o                         
   0   6  13        150.68        178.96         6.28 o                         
   1   6  13          0.03         -1.36         2.23 o                         
   2   6  13         86.30         82.93         4.68 o                         
   3   6  13         37.54         32.89         2.93 o                         
   4   6  13          1.18         -1.43         2.35 o                         
   5   6  13        111.21        125.08         5.87 o                         
   6   6  13         13.55          9.10         3.12 o                         
   7   6  13          3.76          6.46         4.07 o                         
   8   6  13         24.06         21.22         4.86 o                         
   9   6  13          8.61         12.96         4.53 o                         
  10   6  13         13.05         11.26         6.83 o                         
 -12   7  13          0.42          0.54         8.17 o                         
 -11   7  13          1.55          6.39         5.28 o                         
 -10   7  13         35.30         50.02         7.60 o                         
  -9   7  13          7.32          3.95         3.70 o                         
  -8   7  13         45.12         56.60         6.80 o                         
  -7   7  13          1.90         -1.09         4.08 o                         
  -6   7  13         26.31         26.63         5.10 o                         
  -5   7  13          0.43         -3.00         3.00 o                         
  -4   7  13         24.05         35.18         4.19 o                         
  -3   7  13         66.79         82.63         6.94 o                         
  -2   7  13          2.08         -2.21         2.48 o                         
  -1   7  13          9.20          4.80         2.47 o                         
   0   7  13          6.23          9.40         3.70 o                         
   1   7  13         58.97         70.75         5.64 o                         
   2   7  13          0.60         -1.38         3.44 o                         
   3   7  13        140.42        158.51         7.62 o                         
   4   7  13        227.54        240.94         8.07 o                         
   5   7  13         69.78         55.50         5.02 o                         
   6   7  13        114.59        111.92         6.32 o                         
   7   7  13         24.10         16.29         5.51 o                         
   8   7  13         81.33         94.54        14.99 o                         
  -9   8  13          2.46         -0.17        11.43 o                         
  -8   8  13         20.71         32.45        14.22 o                         
  -7   8  13          1.95          6.58         6.80 o                         
  -6   8  13         64.36         61.55         7.82 o                         
  -5   8  13         17.52          9.38         5.18 o                         
  -4   8  13          5.90          6.09         4.82 o                         
  -3   8  13          0.37         -3.01         4.61 o                         
  -2   8  13          0.09         -4.18         4.18 o                         
  -1   8  13          3.72          0.72         4.20 o                         
   0   8  13          8.85         10.13         4.77 o                         
   1   8  13         41.91         53.77         7.97 o                         
   2   8  13          0.05          0.39         4.99 o                         
   3   8  13         35.26         33.59         7.01 o                         
   4   8  13         29.16         24.31         7.58 o                         
   5   8  13         23.38         17.40         8.98 o                         
 -18   0  14          4.88         -1.51         6.82 o                         
 -17   0  14        265.68        295.14        16.09 o                         
 -16   0  14         24.77         16.21         5.61 o                         
 -15   0  14        157.99        150.07         9.65 o                         
 -14   0  14         35.93         39.65         5.89 o                         
 -13   0  14          9.95          9.67         4.48 o                         
 -12   0  14        184.83        168.74         8.90 o                         
 -11   0  14          4.88          4.42         3.64 o                         
 -10   0  14        726.15        765.21        17.83 o                         
  -9   0  14       1945.07       1680.71        29.04 o                         
  -8   0  14       2666.85       2713.74        41.24 o                         
  -7   0  14         13.03         10.20         3.13 o                         
  -6   0  14        412.53        442.55         7.01 o                         
  -5   0  14          1.63          7.77         1.83 o                         
  -4   0  14        354.02        403.27         6.82 o                         
  -3   0  14        743.86        705.34        10.17 o                         
  -2   0  14         26.03         21.89         2.64 o                         
  -1   0  14         17.19          4.48         1.53 o                         
   0   0  14       1072.67       1095.41        13.72 o                         
   1   0  14        512.42        503.06         7.87 o                         
   2   0  14        104.54         88.12         4.18 o                         
   3   0  14        238.55        237.06         6.39 o                         
   4   0  14        253.09        249.58         6.86 o                         
   5   0  14        129.48        122.49         5.45 o                         
   6   0  14          4.57          7.46         3.15 o                         
   7   0  14        442.44        553.54        17.08 o                         
   8   0  14        366.38        403.07        11.10 o                         
   9   0  14        625.11        702.25        15.40 o                         
  10   0  14        486.22        533.92        14.92 o                         
  11   0  14          8.44          6.82         4.59 o                         
  12   0  14        125.30        146.58        16.59 o                         
  13   0  14         16.77         13.82         6.43 o                         
  14   0  14          4.40          1.52         8.59 o                         
 -18   1  14         57.83         38.84         6.62 o                         
 -17   1  14         16.87          7.18         4.50 o                         
 -16   1  14          3.66          4.67         3.24 o                         
 -15   1  14        187.97        198.16         9.06 o                         
 -14   1  14        595.54        672.70        11.77 o                         
 -13   1  14          6.43          6.03         2.27 o                         
 -12   1  14        244.27        245.51         5.77 o                         
 -11   1  14        343.18        344.34         6.64 o                         
 -10   1  14          4.38          4.45         2.17 o                         
  -9   1  14         64.44         44.50         3.06 o                         
  -8   1  14       2254.53       2045.93        20.40 o                         
  -7   1  14       1741.40       1591.00        14.81 o                         
  -6   1  14         18.48         21.52         1.89 o                         
  -5   1  14       1050.74        981.75         8.36 o                         
  -4   1  14        310.07        303.62         4.94 o                         
  -3   1  14         16.74          8.16         1.54 o                         
  -2   1  14        100.90         95.10         2.92 o                         
  -1   1  14          5.31          8.60         1.49 o                         
   0   1  14        394.31        370.57         4.77 o                         
   1   1  14        122.84         96.86         2.62 o                         
   2   1  14        644.51        661.68         7.49 o                         
   3   1  14        595.52        562.27         6.71 o                         
   4   1  14         81.25         96.70         3.17 o                         
   5   1  14        170.13        171.48         4.65 o                         
   6   1  14        202.13        204.47         6.27 o                         
   7   1  14         54.94         52.82         3.54 o                         
   8   1  14        103.90        121.34         6.08 o                         
   9   1  14        109.82        121.80         5.28 o                         
  10   1  14         28.34         24.38         4.14 o                         
  11   1  14          6.89          5.56         3.37 o                         
  12   1  14         70.12         86.13         6.26 o                         
  13   1  14         64.04         60.30         5.82 o                         
  14   1  14          1.12          3.22         6.18 o                         
 -18   2  14          8.39          2.23         7.21 o                         
 -17   2  14         47.95         32.75         5.64 o                         
 -16   2  14         34.14         24.59         4.39 o                         
 -15   2  14        115.16        122.40         6.98 o                         
 -14   2  14        146.46        152.05         6.80 o                         
 -13   2  14        247.08        243.54         8.31 o                         
 -12   2  14        157.52        164.41         6.22 o                         
 -11   2  14         43.43         44.82         3.70 o                         
 -10   2  14        452.52        470.41         8.48 o                         
  -9   2  14          9.94         14.27         2.46 o                         
  -8   2  14        210.43        203.72         6.05 o                         
  -7   2  14         17.17          9.99         1.93 o                         
  -6   2  14          8.62          6.18         1.65 o                         
  -5   2  14        720.60        756.55         6.52 o                         
  -4   2  14        462.60        470.75         5.54 o                         
  -3   2  14        257.01        254.19         4.29 o                         
  -2   2  14          0.60         -0.02         1.06 o                         
  -1   2  14        559.81        545.63         6.24 o                         
   0   2  14        702.99        679.03         7.29 o                         
   1   2  14          0.23         -0.35         1.32 o                         
   2   2  14        378.51        366.39         5.80 o                         
   3   2  14         14.98         10.38         1.98 o                         
   4   2  14        262.44        269.45         5.87 o                         
   5   2  14         90.40         94.83         3.96 o                         
   6   2  14         74.21         75.14         3.67 o                         
   7   2  14          1.59          1.19         1.96 o                         
   8   2  14         81.51         83.26         5.11 o                         
   9   2  14        750.27        874.16        15.61 o                         
  10   2  14         26.40         24.56         3.93 o                         
  11   2  14         52.20         57.18         5.44 o                         
  12   2  14          0.88          2.93         3.95 o                         
  13   2  14          0.13         -1.61         4.61 o                         
  14   2  14        136.03        119.93        16.15 o                         
 -17   3  14        104.40         65.95        13.64 o                         
 -16   3  14          2.64          6.48         4.06 o                         
 -15   3  14         17.47          8.15         3.90 o                         
 -14   3  14          1.76          0.57         3.46 o                         
 -13   3  14        150.81        150.00         6.86 o                         
 -12   3  14        228.31        261.99         8.13 o                         
 -11   3  14        607.13        641.82        11.39 o                         
 -10   3  14         92.86         82.25         4.96 o                         
  -9   3  14        136.39        170.11         5.84 o                         
  -8   3  14        135.95        122.98         4.81 o                         
  -7   3  14        163.51        168.19         4.49 o                         
  -6   3  14        221.88        244.63         4.01 o                         
  -5   3  14        502.35        473.29         6.03 o                         
  -4   3  14        162.55        147.22         3.71 o                         
  -3   3  14        497.61        455.53         6.74 o                         
  -2   3  14       2057.92       2004.44        19.40 o                         
  -1   3  14        215.77        195.67         4.83 o                         
   0   3  14        505.77        515.85         9.13 o                         
   1   3  14        209.02        222.51         5.18 o                         
   2   3  14         39.08         39.46         2.31 o                         
   3   3  14        870.30        870.29        10.68 o                         
   4   3  14        222.03        228.26         5.41 o                         
   5   3  14         95.53         96.49         4.21 o                         
   6   3  14         36.67         42.36         3.39 o                         
   7   3  14         33.77         35.92         3.45 o                         
   8   3  14        234.05        249.08         8.48 o                         
   9   3  14          3.50          3.61         3.32 o                         
  10   3  14        245.15        279.58        11.67 o                         
  11   3  14         28.61         18.39         4.61 o                         
  12   3  14         76.66         64.99         6.31 o                         
  13   3  14          1.68         -4.33         5.81 o                         
 -16   4  14          0.18          2.62         4.85 o                         
 -15   4  14         59.88         55.94         5.31 o                         
 -14   4  14          0.79          0.86         3.40 o                         
 -13   4  14        210.59        251.88         8.86 o                         
 -12   4  14         15.20         14.65         3.98 o                         
 -11   4  14         41.26         44.33         4.77 o                         
 -10   4  14         45.82         41.27         4.33 o                         
  -9   4  14         10.72          6.61         3.19 o                         
  -8   4  14        506.03        504.12         8.14 o                         
  -7   4  14        178.73        188.98         6.14 o                         
  -6   4  14         76.53         58.48         2.84 o                         
  -5   4  14        311.44        308.92         5.61 o                         
  -4   4  14        135.99        135.28         5.44 o                         
  -3   4  14       2650.14       2526.63        23.17 o                         
  -2   4  14        228.93        217.49         5.79 o                         
  -1   4  14         98.25         97.80         4.26 o                         
   0   4  14         11.71          6.88         2.08 o                         
   1   4  14          7.41          6.26         1.72 o                         
   2   4  14        820.37        862.50        10.42 o                         
   3   4  14        281.58        286.58         6.10 o                         
   4   4  14        588.05        628.61         9.36 o                         
   5   4  14        231.78        247.56         7.02 o                         
   6   4  14        477.51        498.33         8.88 o                         
   7   4  14         69.64         82.33         6.57 o                         
   8   4  14         20.40         15.89         3.69 o                         
   9   4  14          5.65          5.62         3.77 o                         
  10   4  14          8.40          2.78         4.25 o                         
  11   4  14          0.10         -2.47         4.03 o                         
  12   4  14        131.70        121.27         9.71 o                         
 -15   5  14         23.04          9.09         6.26 o                         
 -14   5  14         22.18         14.32         4.01 o                         
 -13   5  14        129.75        145.49         7.87 o                         
 -12   5  14          9.69          7.89         3.87 o                         
 -11   5  14         11.09          5.07         3.44 o                         
 -10   5  14         64.51         68.69         5.16 o                         
  -9   5  14        819.85        974.99        15.07 o                         
  -8   5  14          6.06          5.69         2.50 o                         
  -7   5  14        268.95        255.11         7.37 o                         
  -6   5  14         14.33         11.15         2.28 o                         
  -5   5  14         77.39         76.43         3.42 o                         
  -4   5  14         12.84         13.43         2.49 o                         
  -3   5  14        171.91        194.81         5.80 o                         
  -2   5  14       1356.58       1386.39        15.41 o                         
  -1   5  14         50.41         51.07         3.14 o                         
   0   5  14        296.58        323.06         6.74 o                         
   1   5  14         50.44         56.77         3.49 o                         
   2   5  14         12.96          7.91         2.15 o                         
   3   5  14        227.38        243.61         6.56 o                         
   4   5  14        114.73        127.29         5.06 o                         
   5   5  14        146.44        165.55         5.93 o                         
   6   5  14          8.22         12.74         3.26 o                         
   7   5  14         10.33          9.35         3.66 o                         
   8   5  14         75.87         86.88         6.00 o                         
   9   5  14         19.45         14.73         4.23 o                         
  10   5  14         11.43          9.65         4.36 o                         
  11   5  14         24.17         12.54         9.11 o                         
 -14   6  14         21.88         22.76         9.21 o                         
 -13   6  14        213.24        184.73        16.13 o                         
 -12   6  14          0.10         -3.77         3.77 o                         
 -11   6  14         20.55         21.60         4.24 o                         
 -10   6  14        120.48        116.47         7.36 o                         
  -9   6  14          2.34          1.55         3.14 o                         
  -8   6  14        202.57        229.56         7.29 o                         
  -7   6  14        129.75        150.52         7.32 o                         
  -6   6  14        135.92        149.27         5.86 o                         
  -5   6  14        473.36        516.81         9.98 o                         
  -4   6  14         47.61         42.77         4.07 o                         
  -3   6  14        109.58        120.76         5.72 o                         
  -2   6  14         77.23         81.12         4.94 o                         
  -1   6  14        144.32        150.96         5.64 o                         
   0   6  14          4.51          1.20         2.39 o                         
   1   6  14         38.87         38.52         3.51 o                         
   2   6  14        265.80        289.94         7.61 o                         
   3   6  14          7.86          2.05         2.83 o                         
   4   6  14        180.36        196.15         6.84 o                         
   5   6  14          5.34          6.01         2.92 o                         
   6   6  14        355.44        415.55        12.60 o                         
   7   6  14        123.55        116.72         7.20 o                         
   8   6  14          2.35          2.25         4.00 o                         
   9   6  14         41.57         31.31         9.88 o                         
  10   6  14          3.05         -1.07         8.99 o                         
 -12   7  14        289.54        291.61        49.99 o                         
 -11   7  14         27.03         20.80         8.07 o                         
 -10   7  14         59.71         62.40         8.30 o                         
  -9   7  14         86.77         86.05         8.73 o                         
  -8   7  14         39.60         34.16         6.25 o                         
  -7   7  14        224.71        269.23        11.62 o                         
  -6   7  14        490.89        562.12        13.90 o                         
  -5   7  14        226.63        273.09        10.54 o                         
  -4   7  14         34.84         27.70         4.19 o                         
  -3   7  14         58.92         54.38         5.49 o                         
  -2   7  14        230.44        266.40         8.38 o                         
  -1   7  14         13.70         10.05         2.90 o                         
   0   7  14         12.76         14.46         4.32 o                         
   1   7  14         53.34         48.55         6.15 o                         
   2   7  14         85.86         99.44         8.45 o                         
   3   7  14        275.09        334.91        12.46 o                         
   4   7  14         28.07         26.55         5.17 o                         
   5   7  14         94.00         75.98         5.35 o                         
   6   7  14        132.88        112.88         8.82 o                         
   7   7  14          8.82          8.97         7.41 o                         
   8   7  14        108.87        127.51        20.50 o                         
  -9   8  14          1.13         -8.33        17.85 o                         
  -8   8  14        100.35         86.89        27.38 o                         
  -7   8  14         43.28         55.38        14.16 o                         
  -6   8  14        482.94        602.41        22.60 o                         
  -5   8  14         16.92          4.62         5.36 o                         
  -4   8  14         13.17          6.03         4.98 o                         
  -3   8  14         58.85         69.21         7.77 o                         
  -2   8  14          8.95          8.75         4.98 o                         
  -1   8  14         49.68         34.75         7.85 o                         
   0   8  14         82.81         78.04         7.53 o                         
   1   8  14         19.83         15.00         6.19 o                         
   2   8  14         31.28          8.38         7.50 o                         
   3   8  14         87.22         75.86         9.54 o                         
   4   8  14         27.12         22.71         8.90 o                         
 -18   1  15          4.96          5.62         5.34 o                         
 -17   1  15          2.48          5.43         4.37 o                         
 -16   1  15         16.17          9.25         3.60 o                         
 -15   1  15         13.05         18.56         3.68 o                         
 -14   1  15          0.00          5.16         3.19 o                         
 -13   1  15         45.78         49.61         4.23 o                         
 -12   1  15         50.89         52.41         3.19 o                         
 -11   1  15          0.80          2.90         2.17 o                         
 -10   1  15         32.22         29.40         3.04 o                         
  -9   1  15         95.16        100.05         4.17 o                         
  -8   1  15        175.75        154.47         4.93 o                         
  -7   1  15        143.63        152.09         3.86 o                         
  -6   1  15       1684.04       1737.58        14.44 o                         
  -5   1  15       1065.30       1090.26         9.48 o                         
  -4   1  15         78.83         76.13         2.69 o                         
  -3   1  15         62.91         61.64         2.78 o                         
  -2   1  15         41.72         45.27         2.52 o                         
  -1   1  15         62.06         71.94         2.76 o                         
   0   1  15        550.11        595.94         6.80 o                         
   1   1  15         57.75         57.16         2.43 o                         
   2   1  15         44.81         50.70         2.52 o                         
   3   1  15         14.18         10.52         1.88 o                         
   4   1  15          0.43          0.05         1.63 o                         
   5   1  15        174.01        185.21         5.00 o                         
   6   1  15         24.90         22.84         2.61 o                         
   7   1  15         11.66         10.79         2.61 o                         
   8   1  15         45.70         46.10         3.95 o                         
   9   1  15         10.44         10.85         3.09 o                         
  10   1  15         53.98         54.97         4.97 o                         
  11   1  15         30.14         19.87         4.13 o                         
  12   1  15          0.15         -2.12         3.78 o                         
  13   1  15          0.60          0.45         4.83 o                         
 -18   2  15         63.48         42.28        15.63 o                         
 -17   2  15         47.16         32.98         6.37 o                         
 -16   2  15         20.67         19.77         4.88 o                         
 -15   2  15          3.51         -2.83         3.08 o                         
 -14   2  15        102.46        116.83         7.08 o                         
 -13   2  15        109.95        131.16         6.35 o                         
 -12   2  15        154.71        171.34         6.29 o                         
 -11   2  15          8.18          3.66         2.53 o                         
 -10   2  15         15.57         21.70         2.99 o                         
  -9   2  15         48.53         57.82         3.59 o                         
  -8   2  15         77.00         77.46         3.77 o                         
  -7   2  15        269.49        304.38         5.35 o                         
  -6   2  15        343.23        310.55         4.71 o                         
  -5   2  15        109.78        114.72         2.56 o                         
  -4   2  15          0.25         -1.28         1.28 o                         
  -3   2  15         43.73         43.20         2.20 o                         
  -2   2  15         44.76         43.30         2.07 o                         
  -1   2  15          0.06          0.17         1.53 o                         
   0   2  15          1.20         -0.51         1.44 o                         
   1   2  15         32.26         30.72         2.67 o                         
   2   2  15        199.08        211.64         4.77 o                         
   3   2  15         11.49         11.81         2.09 o                         
   4   2  15          8.39          3.98         1.97 o                         
   5   2  15        241.74        266.79         6.15 o                         
   6   2  15         60.35         66.27         3.92 o                         
   7   2  15        358.06        371.02         7.33 o                         
   8   2  15        168.74        175.19         7.07 o                         
   9   2  15        115.13        115.41         6.85 o                         
  10   2  15         56.47         56.00         5.51 o                         
  11   2  15          2.03          5.52         3.94 o                         
  12   2  15         22.03         20.15         4.46 o                         
  13   2  15         26.96         18.55         6.69 o                         
 -17   3  15          3.14          1.12         5.97 o                         
 -16   3  15         22.01         16.02         4.58 o                         
 -15   3  15          0.02         -1.07         3.39 o                         
 -14   3  15         64.69         63.00         5.31 o                         
 -13   3  15        125.83        148.23         7.39 o                         
 -12   3  15          0.01          2.79         3.24 o                         
 -11   3  15         28.29         22.84         3.63 o                         
 -10   3  15          9.56         11.68         2.69 o                         
  -9   3  15         50.46         53.73         3.44 o                         
  -8   3  15         72.41         62.19         3.12 o                         
  -7   3  15         52.50         52.76         2.83 o                         
  -6   3  15        261.24        244.25         4.76 o                         
  -5   3  15        598.62        579.52         6.95 o                         
  -4   3  15        461.20        470.51         6.32 o                         
  -3   3  15          3.13          5.71         1.98 o                         
  -2   3  15         36.76         32.48         2.72 o                         
  -1   3  15        164.10        179.37         6.14 o                         
   0   3  15        530.32        545.88         9.29 o                         
   1   3  15        296.98        297.82         5.07 o                         
   2   3  15         83.53         86.43         3.72 o                         
   3   3  15         29.20         28.98         2.64 o                         
   4   3  15        114.89        125.86         4.67 o                         
   5   3  15        280.13        302.25         6.55 o                         
   6   3  15        129.75        156.76         6.21 o                         
   7   3  15         80.62         79.70         4.71 o                         
   8   3  15          1.37         -0.13         3.09 o                         
   9   3  15          5.46          6.34         3.56 o                         
  10   3  15         88.91         74.92         6.44 o                         
  11   3  15        277.24        283.90        14.80 o                         
  12   3  15         93.88         66.00         7.90 o                         
  13   3  15         38.27         21.01         8.05 o                         
 -16   4  15          0.00         -3.62         5.84 o                         
 -15   4  15         17.96         10.49         4.16 o                         
 -14   4  15          0.32          0.50         3.51 o                         
 -13   4  15          0.81          1.37         3.40 o                         
 -12   4  15          6.49          4.35         3.42 o                         
 -11   4  15         22.63         17.44         3.91 o                         
 -10   4  15        214.82        250.18         8.15 o                         
  -9   4  15          1.78          0.25         2.94 o                         
  -8   4  15        112.27        123.04         4.28 o                         
  -7   4  15          5.03          5.11         1.94 o                         
  -6   4  15        257.36        267.16         5.16 o                         
  -5   4  15        133.66        156.93         6.18 o                         
  -4   4  15        367.43        357.04         7.30 o                         
  -3   4  15         32.53         22.86         2.56 o                         
  -2   4  15        152.44        127.22         4.02 o                         
  -1   4  15         38.43         42.57         2.85 o                         
   0   4  15         13.78          9.32         2.21 o                         
   1   4  15          8.57          8.05         2.04 o                         
   2   4  15         37.77         43.63         3.05 o                         
   3   4  15          7.90          9.30         2.51 o                         
   4   4  15        294.51        297.03         6.72 o                         
   5   4  15        123.03        124.66         5.19 o                         
   6   4  15        167.23        183.17         6.38 o                         
   7   4  15          1.43         -1.25         2.87 o                         
   8   4  15         42.96         48.07         4.97 o                         
   9   4  15          4.08         -1.59         3.61 o                         
  10   4  15         19.28         25.00         4.86 o                         
  11   4  15         11.32          7.11         4.82 o                         
  12   4  15         27.97         13.53         7.15 o                         
 -15   5  15         34.72         20.46         6.81 o                         
 -14   5  15         19.64         14.04         3.72 o                         
 -13   5  15         33.11         36.57         4.83 o                         
 -12   5  15         20.92         22.34         4.43 o                         
 -11   5  15         47.65         56.51         5.20 o                         
 -10   5  15         78.99        104.03         5.96 o                         
  -9   5  15         24.68         23.51         4.10 o                         
  -8   5  15         41.59         44.39         3.62 o                         
  -7   5  15          3.42          0.52         2.01 o                         
  -6   5  15         91.39         79.86         3.77 o                         
  -5   5  15         40.39         37.49         2.93 o                         
  -4   5  15         32.76         25.36         2.87 o                         
  -3   5  15        295.85        280.66         6.60 o                         
  -2   5  15        294.43        269.09         8.57 o                         
  -1   5  15          1.38         -2.32         2.32 o                         
   0   5  15         41.49         45.85         3.30 o                         
   1   5  15        105.81        115.49         4.69 o                         
   2   5  15        151.23        164.74         5.53 o                         
   3   5  15          1.54          1.56         2.44 o                         
   4   5  15         23.66         24.18         3.04 o                         
   5   5  15         30.89         29.93         3.49 o                         
   6   5  15         29.02         30.14         4.04 o                         
   7   5  15         10.46         10.33         4.01 o                         
   8   5  15         22.96         15.07         3.98 o                         
   9   5  15         20.58         10.53         4.46 o                         
  10   5  15          1.82          1.95         4.93 o                         
  11   5  15          8.73         -1.72         8.55 o                         
 -14   6  15          2.12        -14.28        14.28 o                         
 -13   6  15        135.39        160.06        16.19 o                         
 -12   6  15         39.30         41.88         5.14 o                         
 -11   6  15         56.67         57.54         5.67 o                         
 -10   6  15         42.69         43.68         5.47 o                         
  -9   6  15         50.24         54.82         4.95 o                         
  -8   6  15         22.66         16.71         3.77 o                         
  -7   6  15         30.54         33.83         4.25 o                         
  -6   6  15         18.87         27.30         3.64 o                         
  -5   6  15          2.24          0.95         2.89 o                         
  -4   6  15         11.51          8.80         3.15 o                         
  -3   6  15         80.59         81.78         5.08 o                         
  -2   6  15         11.73          4.93         2.89 o                         
  -1   6  15          0.73          4.42         3.03 o                         
   0   6  15          0.72         -1.86         2.56 o                         
   1   6  15         12.75          8.33         3.03 o                         
   2   6  15         78.04         87.10         4.82 o                         
   3   6  15         65.79         80.17         5.37 o                         
   4   6  15         46.28         42.85         4.14 o                         
   5   6  15          2.90          3.47         3.09 o                         
   6   6  15          9.13          4.62         3.89 o                         
   7   6  15          6.77          2.99         4.18 o                         
   8   6  15         80.32         64.66         8.68 o                         
   9   6  15         32.96         20.63        11.68 o                         
 -11   7  15         10.46          3.76         5.15 o                         
 -10   7  15          0.04          2.48         7.95 o                         
  -9   7  15         25.82         20.82         5.81 o                         
  -8   7  15         22.03         13.00         5.57 o                         
  -7   7  15         92.93         96.05         8.06 o                         
  -6   7  15         47.89         49.76         5.87 o                         
  -5   7  15        357.39        423.55        12.72 o                         
  -4   7  15         48.45         50.06         4.95 o                         
  -3   7  15          4.14          0.48         2.89 o                         
  -2   7  15         51.18         51.14         4.98 o                         
  -1   7  15         63.52         57.20         5.24 o                         
   0   7  15         13.66         14.22         4.40 o                         
   1   7  15         17.82         17.80         5.11 o                         
   2   7  15        125.06        142.69         8.28 o                         
   3   7  15         31.62         32.33         5.45 o                         
   4   7  15          0.03         -0.41         4.31 o                         
   5   7  15         85.35         63.07         6.90 o                         
   6   7  15         21.90         18.96         6.40 o                         
   7   7  15         62.47         31.65        13.23 o                         
  -8   8  15         36.90         34.52        22.61 o                         
  -7   8  15         45.47         53.56        22.61 o                         
  -6   8  15          4.14         -0.85         9.96 o                         
  -5   8  15          0.00         -5.37         5.37 o                         
  -4   8  15          1.94          2.83         5.40 o                         
  -3   8  15          3.43         11.17         6.45 o                         
  -2   8  15        120.58        122.63        11.76 o                         
  -1   8  15         15.21         13.07         5.61 o                         
   0   8  15          0.53          4.58         6.91 o                         
   1   8  15         15.00          8.12         7.45 o                         
   2   8  15         10.85          7.81         7.12 o                         
   3   8  15         42.61         28.37         8.61 o                         
   4   8  15         12.57          7.14        16.66 o                         
 -18   0  16        274.41        182.11        28.57 o                         
 -17   0  16        385.88        287.36        28.45 o                         
 -16   0  16        135.60        156.28        10.31 o                         
 -15   0  16        435.79        519.17        15.75 o                         
 -14   0  16         19.75         22.75         5.36 o                         
 -13   0  16        121.86        135.77         8.51 o                         
 -12   0  16        856.73        965.95        22.05 o                         
 -11   0  16         53.92         59.41         6.64 o                         
 -10   0  16          8.01          1.71         3.93 o                         
  -9   0  16        489.63        452.39        12.99 o                         
  -8   0  16        972.65        958.34        17.10 o                         
  -7   0  16          8.83          8.93         3.05 o                         
  -6   0  16         77.48         63.26         4.41 o                         
  -5   0  16       1967.16       1992.58        25.64 o                         
  -4   0  16        385.12        375.67         8.33 o                         
  -3   0  16       1425.15       1401.64        21.61 o                         
  -2   0  16        389.62        406.30         9.82 o                         
  -1   0  16        460.02        473.51         9.62 o                         
   0   0  16         10.46         10.58         2.44 o                         
   1   0  16        123.03        163.26         6.06 o                         
   2   0  16       2746.63       2912.40        30.87 o                         
   3   0  16        208.28        213.26         5.49 o                         
   4   0  16        585.49        611.47        10.05 o                         
   5   0  16        113.24        106.15         5.69 o                         
   6   0  16        267.02        269.47        10.91 o                         
   7   0  16        201.70        210.86         8.56 o                         
   8   0  16         29.35         38.20         6.00 o                         
   9   0  16        473.58        577.57        16.76 o                         
  10   0  16         10.11          7.81         5.52 o                         
  11   0  16         29.82         32.24         6.69 o                         
  12   0  16         26.61         21.40         6.58 o                         
  13   0  16          3.34         -2.63         8.48 o                         
 -18   1  16          8.93          6.02         6.56 o                         
 -17   1  16        117.51        103.77        10.21 o                         
 -16   1  16        596.83        713.38        19.48 o                         
 -15   1  16          1.70          1.46         4.03 o                         
 -14   1  16        161.90        176.36         7.97 o                         
 -13   1  16          5.42          3.47         3.21 o                         
 -12   1  16        136.81        133.02         4.22 o                         
 -11   1  16        152.39        170.04         5.97 o                         
 -10   1  16         55.57         48.13         3.57 o                         
  -9   1  16        270.89        285.55         6.91 o                         
  -8   1  16          1.43          2.76         2.01 o                         
  -7   1  16        457.17        455.79         7.47 o                         
  -6   1  16       1631.52       1582.33        14.04 o                         
  -5   1  16        511.31        474.44         6.08 o                         
  -4   1  16       1187.51       1189.95        12.03 o                         
  -3   1  16         45.98         50.07         2.73 o                         
  -2   1  16        706.35        721.81         8.94 o                         
  -1   1  16        488.06        486.79         6.76 o                         
   0   1  16        334.18        319.84         5.00 o                         
   1   1  16        189.53        190.15         4.10 o                         
   2   1  16        152.25        150.37         4.75 o                         
   3   1  16       1765.83       1825.07        16.11 o                         
   4   1  16          0.51          1.62         1.89 o                         
   5   1  16        205.65        209.09         5.42 o                         
   6   1  16          1.84          2.55         2.11 o                         
   7   1  16        469.62        505.62         8.77 o                         
   8   1  16        213.79        248.42         7.66 o                         
   9   1  16          6.24          7.64         3.10 o                         
  10   1  16         24.18         24.40         4.10 o                         
  11   1  16        114.11        100.01         6.65 o                         
  12   1  16        116.03        131.54         9.30 o                         
  13   1  16          0.24          1.65         6.28 o                         
 -17   2  16          0.07          0.40         5.31 o                         
 -16   2  16         31.06         23.29         6.07 o                         
 -15   2  16        553.66        598.28        20.17 o                         
 -14   2  16          6.32          1.86         2.99 o                         
 -13   2  16         73.27         76.51         5.04 o                         
 -12   2  16        121.87        124.92         5.62 o                         
 -11   2  16         96.66        114.99         5.21 o                         
 -10   2  16        317.79        320.33         9.14 o                         
  -9   2  16         74.69         68.20         3.87 o                         
  -8   2  16       2009.50       1930.99        18.00 o                         
  -7   2  16        330.93        282.59         5.34 o                         
  -6   2  16          5.17          9.83         1.47 o                         
  -5   2  16       3419.13       3327.45        24.47 o                         
  -4   2  16        107.56        108.54         3.19 o                         
  -3   2  16        569.27        558.80         9.37 o                         
  -2   2  16         15.40         16.43         1.72 o                         
  -1   2  16        291.33        311.03         6.35 o                         
   0   2  16       1570.01       1623.02        16.88 o                         
   1   2  16        493.66        510.10         7.87 o                         
   2   2  16        202.47        205.15         4.83 o                         
   3   2  16        714.89        749.08         9.80 o                         
   4   2  16         55.40         58.07         3.33 o                         
   5   2  16         84.14         87.66         4.21 o                         
   6   2  16        326.55        350.73         9.24 o                         
   7   2  16        244.70        266.41         7.65 o                         
   8   2  16        192.48        196.41         9.92 o                         
   9   2  16         28.58         22.12         4.48 o                         
  10   2  16         25.51         14.67         4.31 o                         
  11   2  16        149.88        161.32         8.85 o                         
  12   2  16          8.06          4.59         4.85 o                         
  13   2  16          2.90          6.43         7.21 o                         
 -17   3  16          5.31          1.22         6.77 o                         
 -16   3  16        129.55        124.11         7.97 o                         
 -15   3  16         25.22         16.92         4.09 o                         
 -14   3  16        349.83        397.83        10.41 o                         
 -13   3  16        156.54        190.45         7.71 o                         
 -12   3  16        158.96        188.93         7.43 o                         
 -11   3  16        341.18        380.38         8.25 o                         
 -10   3  16         78.20         78.40         4.35 o                         
  -9   3  16        281.29        295.12         8.53 o                         
  -8   3  16          0.54         -1.80         1.80 o                         
  -7   3  16        196.56        215.86         6.24 o                         
  -6   3  16          2.01          1.97         1.53 o                         
  -5   3  16        688.19        678.49         7.60 o                         
  -4   3  16        115.31        105.44         3.94 o                         
  -3   3  16         47.99         57.85         3.40 o                         
  -2   3  16        227.09        234.03         6.76 o                         
  -1   3  16        299.72        333.32         9.76 o                         
   0   3  16       1101.76       1125.06        14.82 o                         
   1   3  16        122.61        127.83         4.36 o                         
   2   3  16         34.36         34.21         2.36 o                         
   3   3  16         30.10         31.25         2.68 o                         
   4   3  16          1.21         -0.07         1.98 o                         
   5   3  16        142.12        156.47         5.40 o                         
   6   3  16       1074.91       1185.82        14.32 o                         
   7   3  16         17.73         16.73         3.28 o                         
   8   3  16        207.65        251.29         9.03 o                         
   9   3  16         23.48         21.25         4.56 o                         
  10   3  16         16.94         20.39         5.05 o                         
  11   3  16         99.85         87.93         9.72 o                         
  12   3  16         68.63         41.09         8.64 o                         
 -16   4  16         21.12          5.21         8.36 o                         
 -15   4  16         55.72         40.00         6.02 o                         
 -14   4  16         13.91         13.64         4.07 o                         
 -13   4  16        111.93        112.69         7.06 o                         
 -12   4  16         65.40         54.54         4.96 o                         
 -11   4  16          0.03          4.19         3.11 o                         
 -10   4  16        766.37        873.23        14.76 o                         
  -9   4  16          2.47         -1.52         2.91 o                         
  -8   4  16        182.03        182.13         5.00 o                         
  -7   4  16         46.21         53.01         3.18 o                         
  -6   4  16        408.13        459.94         6.73 o                         
  -5   4  16          3.80          3.21         1.76 o                         
  -4   4  16        110.78        114.78         3.67 o                         
  -3   4  16        760.26        829.55        10.62 o                         
  -2   4  16          2.81          3.38         1.60 o                         
  -1   4  16          1.45         -1.68         1.68 o                         
   0   4  16         75.47         86.80         4.94 o                         
   1   4  16         33.23         39.01         3.67 o                         
   2   4  16        378.33        378.84         7.80 o                         
   3   4  16         31.69         30.30         3.14 o                         
   4   4  16         45.56         46.46         3.45 o                         
   5   4  16        176.57        180.77         6.49 o                         
   6   4  16        120.13        142.15         6.39 o                         
   7   4  16        303.35        328.41         9.95 o                         
   8   4  16         13.14          3.27         3.70 o                         
   9   4  16         65.32         60.32         5.86 o                         
  10   4  16         21.98         15.17         4.65 o                         
  11   4  16          0.64          1.76         5.54 o                         
 -15   5  16         10.62          6.08         6.36 o                         
 -14   5  16         74.61         42.84         6.57 o                         
 -13   5  16         14.33         13.31         3.81 o                         
 -12   5  16         23.26         23.03         4.29 o                         
 -11   5  16        386.25        432.31        11.29 o                         
 -10   5  16         22.42         23.39         4.05 o                         
  -9   5  16        558.09        665.67        12.42 o                         
  -8   5  16         38.34         30.40         4.53 o                         
  -7   5  16         47.20         42.92         4.10 o                         
  -6   5  16        312.90        293.10         9.56 o                         
  -5   5  16        111.94         95.83         4.84 o                         
  -4   5  16        486.24        555.01         9.37 o                         
  -3   5  16          2.03          4.34         2.40 o                         
  -2   5  16        237.35        274.32         7.17 o                         
  -1   5  16         13.72         10.80         2.63 o                         
   0   5  16         17.00         18.07         2.79 o                         
   1   5  16         69.78         70.76         4.11 o                         
   2   5  16          3.34          2.04         2.83 o                         
   3   5  16          4.82          4.29         2.60 o                         
   4   5  16          1.75          1.42         2.50 o                         
   5   5  16        217.04        249.32         8.09 o                         
   6   5  16         83.21         89.76         5.59 o                         
   7   5  16        106.89        115.98         7.66 o                         
   8   5  16          4.43          5.34         3.96 o                         
   9   5  16         53.52         34.73         5.40 o                         
  10   5  16         19.45         22.04         8.58 o                         
 -13   6  16         35.51         19.83         8.26 o                         
 -12   6  16          3.27          4.22         4.91 o                         
 -11   6  16         24.18         19.23         5.08 o                         
 -10   6  16        414.38        474.32        27.84 o                         
  -9   6  16          0.24          1.38         4.05 o                         
  -8   6  16         44.41         52.37         5.53 o                         
  -7   6  16          9.24         11.30         3.69 o                         
  -6   6  16          9.45          5.43         3.14 o                         
  -5   6  16         79.27         73.73         4.96 o                         
  -4   6  16         46.91         41.88         4.44 o                         
  -3   6  16        404.91        454.78        10.50 o                         
  -2   6  16        167.45        196.60         8.75 o                         
  -1   6  16         51.13         59.50         4.92 o                         
   0   6  16        102.15        103.41         5.17 o                         
   1   6  16        117.14        114.83         6.10 o                         
   2   6  16         64.79         68.19         4.71 o                         
   3   6  16         65.22         75.17         5.30 o                         
   4   6  16         45.69         48.87         4.33 o                         
   5   6  16         70.85         75.24         5.44 o                         
   6   6  16         33.56         33.40         5.07 o                         
   7   6  16         26.81         15.70         4.46 o                         
   8   6  16         59.81         42.76         8.03 o                         
 -11   7  16         70.72         78.07        18.59 o                         
 -10   7  16          0.30         -1.14         7.63 o                         
  -9   7  16         20.53         15.62         5.75 o                         
  -8   7  16          3.47          2.29         5.12 o                         
  -7   7  16         29.09         22.30         5.80 o                         
  -6   7  16         18.75         16.97         4.92 o                         
  -5   7  16         22.20         12.60         4.12 o                         
  -4   7  16          5.46         -1.23         3.27 o                         
  -3   7  16          3.84          4.64         3.13 o                         
  -2   7  16         49.01         44.75         4.99 o                         
  -1   7  16          0.23          0.96         3.34 o                         
   0   7  16         82.58         85.12         9.09 o                         
   1   7  16        130.80        147.94         8.81 o                         
   2   7  16          0.08         -4.02         4.02 o                         
   3   7  16         56.18         52.29         6.73 o                         
   4   7  16          2.81          4.37         4.31 o                         
   5   7  16          7.13          2.41         6.09 o                         
   6   7  16          5.49         -0.62         7.71 o                         
  -7   8  16        184.08        180.92        33.33 o                         
  -6   8  16          4.05         14.12        15.15 o                         
  -5   8  16         27.79         21.08        11.13 o                         
  -4   8  16        170.64        175.76        13.94 o                         
  -3   8  16        107.24        100.13        22.03 o                         
  -2   8  16          4.89         -0.80         6.43 o                         
  -1   8  16         54.35         45.59         7.83 o                         
   0   8  16         72.45         51.89         9.92 o                         
   1   8  16         55.75         45.10        18.73 o                         
   2   8  16         65.74         27.73        15.23 o                         
 -18   1  17          2.53         -3.51         6.12 o                         
 -17   1  17          0.94         -2.89         4.90 o                         
 -16   1  17        464.67        610.98        22.16 o                         
 -15   1  17         60.67         64.68         5.67 o                         
 -14   1  17          2.76         -0.61         3.62 o                         
 -13   1  17         76.78         86.04         6.41 o                         
 -12   1  17          0.34         -1.65         3.35 o                         
 -11   1  17          3.79          2.83         1.95 o                         
 -10   1  17        151.71        146.78         5.16 o                         
  -9   1  17         62.52         67.55         3.74 o                         
  -8   1  17        137.36        104.10         4.07 o                         
  -7   1  17         12.89          4.81         1.88 o                         
  -6   1  17        144.17        143.47         3.96 o                         
  -5   1  17        290.77        254.53         5.18 o                         
  -4   1  17        336.52        335.29         5.52 o                         
  -3   1  17        129.58        132.65         4.09 o                         
  -2   1  17        109.05        126.01         4.03 o                         
  -1   1  17         84.29         84.85         3.27 o                         
   0   1  17        132.34        152.74         4.00 o                         
   1   1  17         64.65         61.81         3.09 o                         
   2   1  17          0.00         -1.33         1.33 o                         
   3   1  17         62.97         64.46         3.10 o                         
   4   1  17         59.26         61.23         3.65 o                         
   5   1  17          5.23          3.01         2.06 o                         
   6   1  17          3.54          1.62         2.03 o                         
   7   1  17         22.52         17.52         2.81 o                         
   8   1  17         46.38         49.68         4.68 o                         
   9   1  17         38.56         38.65         4.67 o                         
  10   1  17         26.53         26.00         4.34 o                         
  11   1  17         45.75         44.01         5.37 o                         
  12   1  17          3.85          4.11         5.06 o                         
  13   1  17          8.00         17.81        10.50 o                         
 -17   2  17          0.26         -1.81         5.30 o                         
 -16   2  17         10.06          9.14         4.58 o                         
 -15   2  17          0.02          1.69         3.89 o                         
 -14   2  17         67.12         70.35         5.89 o                         
 -13   2  17          6.87         12.79         4.30 o                         
 -12   2  17         27.34         33.68         4.02 o                         
 -11   2  17        106.17        116.04         5.31 o                         
 -10   2  17         21.97         23.20         3.08 o                         
  -9   2  17         10.90          8.73         2.48 o                         
  -8   2  17        182.20        176.21         4.95 o                         
  -7   2  17         58.81         58.68         3.07 o                         
  -6   2  17        342.84        321.93         5.05 o                         
  -5   2  17        637.70        611.55         7.74 o                         
  -4   2  17       1713.67       1695.30        15.41 o                         
  -3   2  17        384.66        392.11         5.91 o                         
  -2   2  17        198.41        196.79         4.02 o                         
  -1   2  17        463.78        476.76         7.17 o                         
   0   2  17         68.36         71.71         3.86 o                         
   1   2  17        125.16        140.94         5.81 o                         
   2   2  17        305.06        338.67         7.26 o                         
   3   2  17        320.95        333.39         6.47 o                         
   4   2  17          8.50          7.96         2.23 o                         
   5   2  17          1.72          2.91         2.33 o                         
   6   2  17        142.76        152.77         5.65 o                         
   7   2  17        131.82        137.49         6.40 o                         
   8   2  17        192.73        185.21         8.27 o                         
   9   2  17         26.15         14.44         4.40 o                         
  10   2  17         10.35          3.35         4.11 o                         
  11   2  17          0.12         -0.52         3.79 o                         
  12   2  17         24.13         16.54         6.32 o                         
 -17   3  17          1.15          3.28         7.38 o                         
 -16   3  17          6.77          4.26         4.77 o                         
 -15   3  17         82.94         84.10         8.84 o                         
 -14   3  17         90.99         98.48         6.48 o                         
 -13   3  17          2.11          6.69         3.73 o                         
 -12   3  17        174.27        187.79         7.55 o                         
 -11   3  17          8.35          6.52         3.22 o                         
 -10   3  17          2.99          6.61         2.52 o                         
  -9   3  17          7.16          2.99         2.20 o                         
  -8   3  17         50.94         56.30         3.05 o                         
  -7   3  17         89.81         95.57         3.61 o                         
  -6   3  17         84.89         84.97         3.47 o                         
  -5   3  17        369.04        366.67         6.57 o                         
  -4   3  17         21.19         25.96         2.56 o                         
  -3   3  17         10.71          9.19         2.10 o                         
  -2   3  17         55.39         53.99         3.98 o                         
  -1   3  17         84.38         83.99         5.28 o                         
   0   3  17        258.75        275.79         7.63 o                         
   1   3  17        158.03        168.24         5.83 o                         
   2   3  17          0.35         -1.73         1.73 o                         
   3   3  17        128.41        136.85         4.47 o                         
   4   3  17          7.08          6.16         2.14 o                         
   5   3  17         25.63         30.08         3.17 o                         
   6   3  17        306.82        326.94         8.35 o                         
   7   3  17         29.98         25.90         4.13 o                         
   8   3  17        171.18        161.01         7.54 o                         
   9   3  17         23.04         19.86         5.01 o                         
  10   3  17         80.81         70.46         7.38 o                         
  11   3  17        137.88        104.30        13.77 o                         
  12   3  17         56.60         34.37        13.62 o                         
 -16   4  17          2.43         -5.27         9.10 o                         
 -15   4  17          0.65         -2.98         4.31 o                         
 -14   4  17         29.02         22.41         4.37 o                         
 -13   4  17          0.23         -3.39         3.39 o                         
 -12   4  17          2.48         -2.72         3.30 o                         
 -11   4  17          3.40          0.38         3.04 o                         
 -10   4  17         99.87        101.15         5.37 o                         
  -9   4  17          9.42          5.76         2.11 o                         
  -8   4  17         18.75         19.45         2.61 o                         
  -7   4  17         10.89         10.34         2.35 o                         
  -6   4  17        185.07        190.86         7.82 o                         
  -5   4  17        115.06        114.02         3.96 o                         
  -4   4  17         50.47         53.36         2.78 o                         
  -3   4  17         44.04         48.12         3.27 o                         
  -2   4  17         72.37         65.45         4.11 o                         
  -1   4  17        279.28        286.00         9.87 o                         
   0   4  17          1.47          1.49         2.76 o                         
   1   4  17         86.16         96.10         4.83 o                         
   2   4  17          5.01          6.65         2.54 o                         
   3   4  17        583.44        643.46        10.16 o                         
   4   4  17         66.69         73.35         4.47 o                         
   5   4  17         26.89         21.99         3.28 o                         
   6   4  17         41.25         35.28         4.14 o                         
   7   4  17          0.03          0.16         3.56 o                         
   8   4  17         16.14          8.35         3.87 o                         
   9   4  17         21.52         13.18         4.32 o                         
  10   4  17         20.58         12.34         5.88 o                         
  11   4  17          2.49          0.57         5.83 o                         
 -15   5  17          0.68         -2.70         7.22 o                         
 -14   5  17         13.42         16.82         5.52 o                         
 -13   5  17         51.55         44.47         5.11 o                         
 -12   5  17          2.23          3.53         3.55 o                         
 -11   5  17         27.39         22.77         4.15 o                         
 -10   5  17          4.99          9.82         3.64 o                         
  -9   5  17         12.95          9.33         3.89 o                         
  -8   5  17         85.41        107.45         5.89 o                         
  -7   5  17         44.04         50.89         3.90 o                         
  -6   5  17         64.29         57.77         4.10 o                         
  -5   5  17          8.80         13.11         2.53 o                         
  -4   5  17         28.65         27.61         3.08 o                         
  -3   5  17         47.75         47.14         3.31 o                         
  -2   5  17        205.75        212.68         6.83 o                         
  -1   5  17        123.87        133.43         5.45 o                         
   0   5  17          5.05          4.88         2.37 o                         
   1   5  17          0.00         -2.19         2.78 o                         
   2   5  17          6.75          7.04         2.96 o                         
   3   5  17         35.36         41.22         3.69 o                         
   4   5  17          0.00         -0.61         2.59 o                         
   5   5  17        115.78        115.21         5.94 o                         
   6   5  17        119.31        109.73         6.55 o                         
   7   5  17          0.49         -1.52         3.70 o                         
   8   5  17          1.56         -1.14         3.83 o                         
   9   5  17         39.74         20.38         6.28 o                         
 -13   6  17         52.73         53.05        16.11 o                         
 -12   6  17         42.11         34.77         7.39 o                         
 -11   6  17         18.65         16.49         5.00 o                         
 -10   6  17          1.99          1.38         3.20 o                         
  -9   6  17        456.50        568.43        17.17 o                         
  -8   6  17        258.11        324.65        10.82 o                         
  -7   6  17         80.06         78.05         6.15 o                         
  -6   6  17         94.66        110.63         5.68 o                         
  -5   6  17          2.02          1.35         3.13 o                         
  -4   6  17         78.07         77.62         5.24 o                         
  -3   6  17         48.09         57.54         4.90 o                         
  -2   6  17         38.98         45.35         4.59 o                         
  -1   6  17         48.38         40.56         4.50 o                         
   0   6  17        178.93        209.34         9.41 o                         
   1   6  17          0.24          1.48         3.48 o                         
   2   6  17         18.74         18.49         4.36 o                         
   3   6  17          4.14          2.03         3.08 o                         
   4   6  17         24.21         11.81         3.94 o                         
   5   6  17         34.67         23.95         4.32 o                         
   6   6  17         85.23         71.77         7.72 o                         
   7   6  17         13.78          5.91         6.41 o                         
   8   6  17          0.09          7.08        15.92 o                         
 -10   7  17         41.32         35.85        10.31 o                         
  -9   7  17         35.93         32.38         8.52 o                         
  -8   7  17         71.00         80.38        11.25 o                         
  -7   7  17         33.40         31.53         6.30 o                         
  -6   7  17         15.06         25.03         5.93 o                         
  -5   7  17          0.40         -1.52         3.93 o                         
  -4   7  17          0.61          2.44         3.45 o                         
  -3   7  17          8.15          6.21         3.50 o                         
  -2   7  17         11.34         12.23         3.66 o                         
  -1   7  17         56.30         55.75         6.63 o                         
   0   7  17         12.59         13.14         4.92 o                         
   1   7  17          5.05          2.46         4.59 o                         
   2   7  17          0.10          0.57         4.45 o                         
   3   7  17         66.63         52.03         8.74 o                         
   4   7  17          4.88          2.63         5.81 o                         
   5   7  17         68.41         57.81        17.35 o                         
  -6   8  17         65.78         30.95        21.42 o                         
  -5   8  17          0.00          8.75        16.27 o                         
  -4   8  17          6.02          5.07        11.35 o                         
  -3   8  17          6.00         -3.67         7.03 o                         
  -2   8  17          0.33         -0.62         6.94 o                         
  -1   8  17          3.83          0.77         7.54 o                         
   0   8  17          0.58          0.00         7.51 o                         
   1   8  17          6.92         -0.64         7.90 o                         
 -17   0  18        519.90        527.81        70.51 o                         
 -16   0  18         73.76         52.96         7.80 o                         
 -15   0  18        198.29        227.38        16.07 o                         
 -14   0  18          0.43          5.60         5.34 o                         
 -13   0  18        111.86         90.70         8.34 o                         
 -12   0  18        305.59        346.33        13.51 o                         
 -11   0  18        101.72        128.55         8.34 o                         
 -10   0  18        182.04        170.78         8.48 o                         
  -9   0  18         31.86         27.48         4.52 o                         
  -8   0  18        669.90        702.91        15.69 o                         
  -7   0  18       1324.54       1269.62        19.51 o                         
  -6   0  18        815.04        859.87        15.77 o                         
  -5   0  18        405.03        375.46         9.77 o                         
  -4   0  18       1768.07       1819.77        30.90 o                         
  -3   0  18          1.77         -3.22         3.22 o                         
  -2   0  18         70.29         76.23         6.21 o                         
  -1   0  18        257.57        263.81         9.61 o                         
   0   0  18         59.02         76.04         5.96 o                         
   1   0  18          1.32         -0.86         1.51 o                         
   2   0  18        890.36        905.16        13.00 o                         
   3   0  18         32.41         35.72         3.03 o                         
   4   0  18         18.84         16.39         3.00 o                         
   5   0  18          1.52          1.28         2.70 o                         
   6   0  18        125.49        136.47         7.70 o                         
   7   0  18         25.97         34.24         6.48 o                         
   8   0  18          4.09          4.09         4.22 o                         
   9   0  18        124.44        137.10        10.05 o                         
  10   0  18        133.79        137.57        10.24 o                         
  11   0  18         98.91        116.77        10.91 o                         
  12   0  18        159.71        172.60        21.89 o                         
 -17   1  18          1.71         -1.15         5.61 o                         
 -16   1  18         12.62         10.95         4.54 o                         
 -15   1  18         16.34         15.73         4.75 o                         
 -14   1  18         14.48         -0.12         3.89 o                         
 -13   1  18        395.43        430.17        12.05 o                         
 -12   1  18        622.27        697.77        13.85 o                         
 -11   1  18         19.29         20.87         3.96 o                         
 -10   1  18        104.72        100.74         4.23 o                         
  -9   1  18        432.15        459.12         7.91 o                         
  -8   1  18        108.25         90.99         3.67 o                         
  -7   1  18         35.22         25.13         2.35 o                         
  -6   1  18       1545.31       1465.55        14.41 o                         
  -5   1  18       1021.08        931.44        11.55 o                         
  -4   1  18        134.10        126.28         3.83 o                         
  -3   1  18         32.86         37.21         2.57 o                         
  -2   1  18        470.62        460.23         8.38 o                         
  -1   1  18         22.15         23.65         2.31 o                         
   0   1  18        104.89        101.31         3.74 o                         
   1   1  18          3.88          4.80         2.05 o                         
   2   1  18         11.61         12.94         2.31 o                         
   3   1  18         82.02         80.46         3.90 o                         
   4   1  18        396.09        417.64         7.66 o                         
   5   1  18        474.47        508.31         9.54 o                         
   6   1  18         27.74         29.36         3.63 o                         
   7   1  18         36.80         39.52         4.17 o                         
   8   1  18         93.21         89.81         6.00 o                         
   9   1  18         21.14         22.03         4.01 o                         
  10   1  18         75.96         81.86         6.01 o                         
  11   1  18          8.89          5.81         4.13 o                         
  12   1  18         28.96         30.21         8.02 o                         
 -17   2  18        160.14        126.50        16.82 o                         
 -16   2  18         44.49         30.16         5.44 o                         
 -15   2  18         54.94         43.20         5.74 o                         
 -14   2  18         13.26         13.79         4.44 o                         
 -13   2  18         74.14         88.10         6.45 o                         
 -12   2  18        146.11        142.19         6.40 o                         
 -11   2  18        166.71        188.00         6.80 o                         
 -10   2  18        523.87        584.94        10.06 o                         
  -9   2  18          0.13         -1.31         2.32 o                         
  -8   2  18        237.65        247.84         5.91 o                         
  -7   2  18          6.62          6.35         1.90 o                         
  -6   2  18          0.97          0.97         1.98 o                         
  -5   2  18          0.20          0.10         1.68 o                         
  -4   2  18        294.71        294.75         5.52 o                         
  -3   2  18        614.27        632.92         8.01 o                         
  -2   2  18        163.85        168.01         3.93 o                         
  -1   2  18         54.60         52.55         3.05 o                         
   0   2  18         21.21         18.53         2.60 o                         
   1   2  18        118.10        129.95         4.73 o                         
   2   2  18        693.38        730.83        10.35 o                         
   3   2  18         15.28         14.42         2.38 o                         
   4   2  18         69.50         70.07         3.88 o                         
   5   2  18         48.92         48.49         3.67 o                         
   6   2  18        251.33        292.77         7.98 o                         
   7   2  18         41.18         37.83         4.52 o                         
   8   2  18         15.89          4.60         3.83 o                         
   9   2  18         35.74         21.20         4.57 o                         
  10   2  18         15.13          7.76         4.09 o                         
  11   2  18        186.25        205.50        14.43 o                         
  12   2  18          7.42          2.79         7.02 o                         
 -16   3  18         80.38         57.32         7.79 o                         
 -15   3  18         12.14         10.19         4.61 o                         
 -14   3  18          9.51          9.41         4.33 o                         
 -13   3  18         45.85         36.36         4.43 o                         
 -12   3  18          0.53          0.18         3.37 o                         
 -11   3  18        195.53        213.95         7.87 o                         
 -10   3  18         95.04        100.32         4.82 o                         
  -9   3  18        459.99        500.19         7.85 o                         
  -8   3  18          5.42          4.95         2.09 o                         
  -7   3  18        224.45        246.94         5.79 o                         
  -6   3  18        237.93        223.10         7.10 o                         
  -5   3  18        285.59        282.33         7.19 o                         
  -4   3  18        141.86        170.01         4.84 o                         
  -3   3  18        397.70        404.50         9.73 o                         
  -2   3  18        467.50        471.81        11.00 o                         
  -1   3  18        226.01        237.30         8.26 o                         
   0   3  18       1428.12       1471.21        19.16 o                         
   1   3  18         37.86         39.98         4.30 o                         
   2   3  18         33.74         35.42         3.20 o                         
   3   3  18         96.65        100.94         4.09 o                         
   4   3  18          6.72          4.82         2.34 o                         
   5   3  18        357.92        372.19         8.42 o                         
   6   3  18        156.49        170.54         7.07 o                         
   7   3  18          0.50          4.27         3.41 o                         
   8   3  18         50.99         37.20         4.84 o                         
   9   3  18          2.10          1.23         4.24 o                         
  10   3  18         82.10         80.10         7.21 o                         
  11   3  18         12.58          0.20         6.17 o                         
 -15   4  18        267.72        235.96        28.12 o                         
 -14   4  18          0.47          0.31         3.67 o                         
 -13   4  18         10.07          7.49         3.90 o                         
 -12   4  18         62.21         58.27         5.04 o                         
 -11   4  18         79.30         81.31         5.20 o                         
 -10   4  18         44.07         43.74         4.10 o                         
  -9   4  18         14.18         12.84         2.79 o                         
  -8   4  18        112.32        115.55         4.84 o                         
  -7   4  18         13.07         14.55         2.45 o                         
  -6   4  18        183.84        188.76         7.51 o                         
  -5   4  18        453.14        482.97         7.64 o                         
  -4   4  18          6.44         -0.24         1.97 o                         
  -3   4  18        176.35        192.21         7.17 o                         
  -2   4  18        120.15        125.09         5.84 o                         
  -1   4  18       1160.63       1242.36        16.78 o                         
   0   4  18          4.73          5.79         3.16 o                         
   1   4  18        142.15        159.03         7.02 o                         
   2   4  18         25.06         21.68         3.45 o                         
   3   4  18         25.96         26.11         3.15 o                         
   4   4  18        274.75        294.40         7.56 o                         
   5   4  18         95.86         99.61         5.46 o                         
   6   4  18         40.07         38.55         4.54 o                         
   7   4  18         33.37         18.11         4.28 o                         
   8   4  18         88.46         85.08         7.48 o                         
   9   4  18         39.27         27.49         4.75 o                         
  10   4  18          0.08         -2.27         6.72 o                         
 -14   5  18        208.18        186.91        19.61 o                         
 -13   5  18         11.12          9.98         3.92 o                         
 -12   5  18        100.96        101.94         5.99 o                         
 -11   5  18         85.02         81.66         5.42 o                         
 -10   5  18         22.71         20.53         4.44 o                         
  -9   5  18         13.70         16.32         4.01 o                         
  -8   5  18         31.11         38.86         4.68 o                         
  -7   5  18        583.23        677.02        11.28 o                         
  -6   5  18         54.51         57.99         4.39 o                         
  -5   5  18         83.07         89.28         5.18 o                         
  -4   5  18          0.33          0.26         2.96 o                         
  -3   5  18          0.07         -2.20         2.20 o                         
  -2   5  18          0.81         -2.17         2.24 o                         
  -1   5  18        277.35        337.40         8.46 o                         
   0   5  18        588.45        642.78        11.77 o                         
   1   5  18         11.13          7.20         3.28 o                         
   2   5  18         83.17         86.30         5.54 o                         
   3   5  18        208.82        223.90         7.20 o                         
   4   5  18          8.29          8.26         3.54 o                         
   5   5  18         78.65         77.06         5.62 o                         
   6   5  18         77.03         83.38         6.38 o                         
   7   5  18         86.09         74.86         6.23 o                         
   8   5  18         87.53         85.05        13.94 o                         
   9   5  18          0.26          3.51         8.63 o                         
 -12   6  18         25.68         14.88         6.47 o                         
 -11   6  18         64.35         48.97         8.67 o                         
 -10   6  18          1.20          2.83         4.25 o                         
  -9   6  18          6.98          8.11         4.35 o                         
  -8   6  18        125.68        135.40         7.73 o                         
  -7   6  18         90.31        100.76         7.40 o                         
  -6   6  18        364.31        426.38        15.36 o                         
  -5   6  18        101.53        116.61         6.42 o                         
  -4   6  18         33.62         39.72         4.53 o                         
  -3   6  18        496.22        592.12        11.69 o                         
  -2   6  18         43.43         48.17         4.74 o                         
  -1   6  18         23.66         29.47         4.49 o                         
   0   6  18        194.00        204.99         8.80 o                         
   1   6  18         73.18         72.05         5.75 o                         
   2   6  18          1.82          8.60         3.96 o                         
   3   6  18         13.99          8.11         3.74 o                         
   4   6  18        114.07        113.24        11.95 o                         
   5   6  18         29.97         26.24         5.19 o                         
   6   6  18         48.66         49.68         8.63 o                         
   7   6  18         25.99          8.05        11.33 o                         
 -10   7  18        219.24        260.44        28.59 o                         
  -9   7  18          0.74         -6.55         6.55 o                         
  -8   7  18         48.60         44.79        14.48 o                         
  -7   7  18        194.46        252.88        13.14 o                         
  -6   7  18          1.10         -1.60         4.60 o                         
  -5   7  18        188.79        206.21        12.99 o                         
  -4   7  18        388.55        457.94        13.35 o                         
  -3   7  18         26.71         23.77         4.97 o                         
  -2   7  18         45.88         45.98         5.34 o                         
  -1   7  18        107.62         95.87         7.83 o                         
   0   7  18        279.61        322.70        33.33 o                         
   1   7  18          0.35          0.33         4.84 o                         
   2   7  18         18.20         12.10         5.34 o                         
   3   7  18         12.45          4.55         6.09 o                         
   4   7  18          3.23          1.50         6.60 o                         
   5   7  18        123.35         39.28        17.85 o                         
  -4   8  18        168.69        113.07        34.52 o                         
  -3   8  18          8.10          4.76        19.04 o                         
  -2   8  18         40.15         54.75        23.80 o                         
  -1   8  18          8.96          2.58        14.88 o                         
 -17   1  19          7.05          2.08         6.51 o                         
 -16   1  19          2.85         -1.16         4.27 o                         
 -15   1  19         42.78         37.17         7.38 o                         
 -14   1  19         10.65         10.63         4.37 o                         
 -13   1  19         24.23         30.38         5.36 o                         
 -12   1  19         27.59         36.09         4.81 o                         
 -11   1  19        142.43        151.66         6.69 o                         
 -10   1  19          0.01          0.02         1.79 o                         
  -9   1  19         60.32         58.33         3.54 o                         
  -8   1  19         75.02         77.92         3.47 o                         
  -7   1  19         84.06         76.07         3.39 o                         
  -6   1  19         54.08         49.27         3.03 o                         
  -5   1  19          5.48          0.41         1.74 o                         
  -4   1  19        249.64        243.00         6.75 o                         
  -3   1  19        181.90        180.49         4.96 o                         
  -2   1  19         81.47         85.92         3.67 o                         
  -1   1  19         79.99         83.44         3.59 o                         
   0   1  19        163.02        173.62         4.64 o                         
   1   1  19          2.03          0.20         1.93 o                         
   2   1  19         11.35          9.18         2.37 o                         
   3   1  19        320.73        334.90         6.09 o                         
   4   1  19          0.81         -1.45         2.07 o                         
   5   1  19         11.99         10.08         2.79 o                         
   6   1  19         26.40         25.23         4.41 o                         
   7   1  19         12.71          7.11         3.02 o                         
   8   1  19          1.47          0.67         3.34 o                         
   9   1  19          4.80          3.29         3.63 o                         
  10   1  19          2.44         -0.56         3.88 o                         
  11   1  19          0.41         -2.23         5.24 o                         
 -17   2  19         25.01         11.15         7.48 o                         
 -16   2  19         10.70          5.44         5.38 o                         
 -15   2  19          0.87          0.17         4.19 o                         
 -14   2  19         50.37         37.46         5.32 o                         
 -13   2  19        125.63        163.06         8.21 o                         
 -12   2  19          0.81          0.96         2.53 o                         
 -11   2  19         55.26         62.48         4.49 o                         
 -10   2  19         16.93         21.59         3.09 o                         
  -9   2  19          3.84          2.73         2.42 o                         
  -8   2  19          0.73          0.71         1.94 o                         
  -7   2  19         16.76          7.16         2.37 o                         
  -6   2  19         76.81         84.28         4.17 o                         
  -5   2  19        108.31        126.33         4.06 o                         
  -4   2  19         81.83         76.70         3.44 o                         
  -3   2  19        196.16        199.60         5.44 o                         
  -2   2  19          1.79          3.34         1.54 o                         
  -1   2  19          0.93         -1.02         1.94 o                         
   0   2  19         32.61         31.96         2.98 o                         
   1   2  19         17.22         11.29         2.24 o                         
   2   2  19         84.34         90.45         4.41 o                         
   3   2  19        133.21        150.15         5.65 o                         
   4   2  19          1.28         -0.09         2.28 o                         
   5   2  19         35.57         38.13         3.74 o                         
   6   2  19        110.98        130.64         6.79 o                         
   7   2  19        195.70        222.27         8.67 o                         
   8   2  19         27.85         18.91         4.36 o                         
   9   2  19         64.71         45.20         7.46 o                         
  10   2  19         15.31         18.52         4.60 o                         
  11   2  19          2.55         -4.74         5.15 o                         
 -16   3  19          5.19          5.08         5.93 o                         
 -15   3  19         86.70         65.40         7.56 o                         
 -14   3  19         18.12         16.83         4.45 o                         
 -13   3  19         26.85         15.27         3.57 o                         
 -12   3  19         46.12         45.14         4.61 o                         
 -11   3  19        164.89        202.14         7.35 o                         
 -10   3  19          4.32          4.34         2.93 o                         
  -9   3  19          6.88          9.48         2.52 o                         
  -8   3  19         31.40         38.99         3.19 o                         
  -7   3  19         34.57         29.74         3.72 o                         
  -6   3  19         57.15         54.40         4.24 o                         
  -5   3  19        168.53        187.32         5.38 o                         
  -4   3  19        394.87        413.77         6.84 o                         
  -3   3  19          0.00         -0.29         2.12 o                         
  -2   3  19         31.03         39.71         4.69 o                         
  -1   3  19        139.92        145.02         6.95 o                         
   0   3  19          0.28         -1.49         2.86 o                         
   1   3  19          6.80          6.91         2.57 o                         
   2   3  19        120.10        132.69         5.40 o                         
   3   3  19         95.52        102.14         5.43 o                         
   4   3  19        148.78        156.46         6.53 o                         
   5   3  19         34.54         31.94         4.19 o                         
   6   3  19        123.52        131.62         7.38 o                         
   7   3  19        169.69        181.97        10.04 o                         
   8   3  19        129.27        117.21         8.08 o                         
   9   3  19         55.60         29.31         5.22 o                         
  10   3  19          6.95          3.85         7.69 o                         
 -15   4  19         31.00         20.83         7.06 o                         
 -14   4  19         95.74         80.25         7.74 o                         
 -13   4  19         70.31         79.42         5.56 o                         
 -12   4  19          0.58         -1.41         3.32 o                         
 -11   4  19         49.05         58.70         4.75 o                         
 -10   4  19          7.56          6.85         2.86 o                         
  -9   4  19          6.58          2.71         2.81 o                         
  -8   4  19        241.18        291.47         7.89 o                         
  -7   4  19          0.14         -1.45         2.20 o                         
  -6   4  19         81.98         73.37         4.00 o                         
  -5   4  19          1.70         -0.94         2.42 o                         
  -4   4  19        323.91        348.15         8.30 o                         
  -3   4  19        319.96        366.33         8.27 o                         
  -2   4  19         56.13         59.10         4.63 o                         
  -1   4  19          1.82         -1.07         2.71 o                         
   0   4  19         40.18         43.91         4.53 o                         
   1   4  19          1.00         -0.24         2.62 o                         
   2   4  19          9.33         11.40         3.29 o                         
   3   4  19          1.68         -0.36         2.23 o                         
   4   4  19          0.09         -0.51         2.76 o                         
   5   4  19          2.99         -0.65         2.90 o                         
   6   4  19         29.75         19.74         5.08 o                         
   7   4  19         32.72         22.20         4.16 o                         
   8   4  19          0.19          2.59         4.28 o                         
   9   4  19          1.29          2.32         5.78 o                         
 -14   5  19         79.08         56.99        13.27 o                         
 -13   5  19          9.37          3.64         4.87 o                         
 -12   5  19         10.61          7.70         4.20 o                         
 -11   5  19         56.61         54.61         6.40 o                         
 -10   5  19          1.19         -0.30         3.16 o                         
  -9   5  19          5.12          3.71         3.60 o                         
  -8   5  19         22.15         30.63         3.77 o                         
  -7   5  19          1.80         -1.26         3.47 o                         
  -6   5  19         13.80         14.89         3.30 o                         
  -5   5  19          9.94          7.53         3.20 o                         
  -4   5  19        213.74        245.39         8.60 o                         
  -3   5  19         20.22         21.20         4.00 o                         
  -2   5  19          2.08         -0.16         2.71 o                         
  -1   5  19         26.22         21.57         3.66 o                         
   0   5  19         10.31          3.53         3.15 o                         
   1   5  19          5.39          6.90         3.39 o                         
   2   5  19         10.68         11.33         3.67 o                         
   3   5  19         25.85         26.57         3.32 o                         
   4   5  19         13.61         10.82         3.66 o                         
   5   5  19         20.44         18.94         4.52 o                         
   6   5  19         15.27          7.57         4.34 o                         
   7   5  19         30.24         22.90         5.40 o                         
   8   5  19         22.64          7.98         7.25 o                         
 -12   6  19          3.28          0.26         5.69 o                         
 -11   6  19          7.97          6.24         7.31 o                         
 -10   6  19          4.10          1.43         4.49 o                         
  -9   6  19         63.98         56.11         6.20 o                         
  -8   6  19          3.46          3.47         4.14 o                         
  -7   6  19        104.43        112.65         7.16 o                         
  -6   6  19          5.05         -0.27         3.65 o                         
  -5   6  19         23.76         21.59         3.86 o                         
  -4   6  19        285.55        331.12         9.71 o                         
  -3   6  19          3.94          4.88         3.59 o                         
  -2   6  19         18.16         20.75         4.19 o                         
  -1   6  19         42.81         34.74         4.82 o                         
   0   6  19          3.48          2.65         3.62 o                         
   1   6  19          2.33          3.40         3.78 o                         
   2   6  19          6.69          3.95         3.88 o                         
   3   6  19          0.59         -0.35         3.76 o                         
   4   6  19        109.20        108.73         9.84 o                         
   5   6  19          0.39         -0.24         4.72 o                         
   6   6  19          2.30          1.31        10.25 o                         
  -9   7  19         20.35          4.87         9.14 o                         
  -8   7  19          2.97         -1.56         6.78 o                         
  -7   7  19         48.97         48.99        11.45 o                         
  -6   7  19        161.91        177.10        14.87 o                         
  -5   7  19        160.13        164.51        10.90 o                         
  -4   7  19         59.80         43.15         8.19 o                         
  -3   7  19         80.99         73.14         7.17 o                         
  -2   7  19         53.71         43.41         6.09 o                         
  -1   7  19          0.76          4.51         4.70 o                         
   0   7  19         26.75         19.34         5.26 o                         
   1   7  19          0.05         -1.53         5.11 o                         
   2   7  19          0.73         -3.54         5.70 o                         
   3   7  19          9.45          4.90         6.65 o                         
   4   7  19         25.97          4.76        13.09 o                         
 -17   0  20          6.47         -2.49         8.81 o                         
 -16   0  20        490.55        383.05        31.75 o                         
 -15   0  20        592.10        785.18        25.61 o                         
 -14   0  20        305.07        319.70        14.09 o                         
 -13   0  20         67.70         57.50         7.96 o                         
 -12   0  20          1.52          1.62         4.57 o                         
 -11   0  20          0.88          1.68         4.57 o                         
 -10   0  20       1559.92       1682.88        44.18 o                         
  -9   0  20         17.05         14.44         3.79 o                         
  -8   0  20         87.33         92.66         6.98 o                         
  -7   0  20        426.51        401.09        12.02 o                         
  -6   0  20        358.95        400.54        10.59 o                         
  -5   0  20         14.57          7.77         3.73 o                         
  -4   0  20        784.06        797.76        17.74 o                         
  -3   0  20       2603.65       2673.85        43.06 o                         
  -2   0  20          7.65          1.55         3.55 o                         
  -1   0  20        342.38        362.99        11.66 o                         
   0   0  20         60.78         69.91         6.29 o                         
   1   0  20        354.84        380.69        11.27 o                         
   2   0  20          1.81          2.00         2.01 o                         
   3   0  20          9.64          5.21         2.66 o                         
   4   0  20       1056.29       1177.20        17.54 o                         
   5   0  20          2.08          2.75         3.00 o                         
   6   0  20        122.51        148.80        10.71 o                         
   7   0  20        144.84        167.75        16.88 o                         
   8   0  20        210.62        248.22        13.31 o                         
   9   0  20        146.92        151.75        19.10 o                         
  10   0  20         29.67         30.78         7.03 o                         
  11   0  20        155.71        159.97        21.67 o                         
 -17   1  20         86.76         41.38        17.61 o                         
 -16   1  20          6.42         -1.15         4.68 o                         
 -15   1  20         46.51         35.56         5.80 o                         
 -14   1  20        801.58        952.40        19.56 o                         
 -13   1  20         11.47          6.20         3.92 o                         
 -12   1  20        235.64        244.23         9.03 o                         
 -11   1  20          7.08         10.03         3.14 o                         
 -10   1  20          0.03          2.75         2.80 o                         
  -9   1  20        101.68        116.00         5.96 o                         
  -8   1  20         11.14          5.88         2.19 o                         
  -7   1  20        294.75        312.49         7.36 o                         
  -6   1  20        147.19        136.62         5.19 o                         
  -5   1  20        555.53        576.71         8.22 o                         
  -4   1  20       1251.11       1314.19        14.95 o                         
  -3   1  20         49.69         38.81         2.89 o                         
  -2   1  20       1271.12       1382.98        15.70 o                         
  -1   1  20         57.50         61.61         3.16 o                         
   0   1  20        335.57        347.30         6.19 o                         
   1   1  20         90.92        102.85         4.41 o                         
   2   1  20          3.13         -0.21         2.28 o
[truncated: 93,070 more chars]
